# Supplementary material for: Extracellular release of two peptidases dominates generation of the trypanosome quorum-sensing signal
Source: Nat Commun. 2022 Jun 9;13:3322. doi: 10.1038/s41467-022-31057-1 (PMC9184580; doi:10.1038/s41467-022-31057-1)
Supplement: Supplementary file 4 — Supplementary Data 1 [file 41467_2022_31057_MOESM4_ESM.xlsx]

## Sheet: Slender Rep 1
prot_acc	prot_desc	prot_score	prot_mass	prot_matches	prot_matches_sig	prot_sequences	prot_sequences_sig	pep_query	pep_rank	pep_isbold	pep_isunique	pep_exp_mz	pep_exp_mr	pep_exp_z	pep_calc_mr	pep_delta	pep_miss	pep_score	pep_ident	pep_expect	pep_res_before	pep_seq	pep_res_after	pep_var_mod	pep_var_mod_pos	pep_summed_mod_pos	pep_scan_title
Tb11.v5.0543	Tb11.v5.0543 Heat shock protein 83, putative 28886665:28888779 forward MW:80764	527	81169	18	18	16	16	833	1	1	1	474.727	947.44	2	947.439	0.0011	0	23.47	19	0.022	K	FYEQFSK	N				180313_o2_02_in180308_Tbrucei_AnTat_1-1_90-13.11893.11893.2 File:~180313_o2_02_in180308_Tbrucei_AnTat_1-1_90-13.raw~, NativeID:~controllerType=0 controllerNumber=1 scan=11893~
Tb11.v5.1035	Tb11.v5.1035 heat shock protein 70 (hsp70), putative 31998170:32000239 forward MW:75236	428	75588	16	16	14	14	1490	1	1	1	522.787	1043.56	2	1043.56	-0.0014	0	36.28	22	0.00061	R	NQIVITNDK	G				180313_o2_02_in180308_Tbrucei_AnTat_1-1_90-13.7477.7477.2 File:~180313_o2_02_in180308_Tbrucei_AnTat_1-1_90-13.raw~, NativeID:~controllerType=0 controllerNumber=1 scan=7477~
Tb927.10.4560	Tb927.10.4560 elongation factor 2 18316810:18319350 reverse MW:94335	275	95300	12	12	11	11	594	1	1	1	453.756	905.498	2	905.497	0.0008	0	30.46	20	0.0014	K	YSVSPVVR	V				180313_o2_02_in180308_Tbrucei_AnTat_1-1_90-13.10613.10613.2 File:~180313_o2_02_in180308_Tbrucei_AnTat_1-1_90-13.raw~, NativeID:~controllerType=0 controllerNumber=1 scan=10613~
Tb927.1.2340	Tb927.1.2340 alpha tubulin 572442:573797 forward MW:49787	185	50383	11	11	9	9	502	1	1	1	444.738	887.461	2	887.46	0.0005	0	36.32	21	0.00081	R	EDLAALEK	D				180313_o2_02_in180308_Tbrucei_AnTat_1-1_90-13.11987.11987.2 File:~180313_o2_02_in180308_Tbrucei_AnTat_1-1_90-13.raw~, NativeID:~controllerType=0 controllerNumber=1 scan=11987~
Tb11.v5.0650	Tb11.v5.0650 enolase, putative 29710014:29711303 forward MW:46592	227	47133	10	10	10	10	671	1	1	1	459.757	917.5	2	917.5	0	0	48.18	22	0.00015	K	ACNSLLLK	I				180313_o2_02_in180308_Tbrucei_AnTat_1-1_90-13.11602.11602.2 File:~180313_o2_02_in180308_Tbrucei_AnTat_1-1_90-13.raw~, NativeID:~controllerType=0 controllerNumber=1 scan=11602~
Tb11.v5.0469	Tb11.v5.0469 beta tubulin, putative 28424348:28425676 forward MW:49704	208	50413	9	9	5	5	1238	1	1	1	501.749	1001.48	2	1001.49	-0.0013	0	51.45	20	4.2e-05	K	SSVCDIPPK	G				180313_o2_02_in180308_Tbrucei_AnTat_1-1_90-13.8117.8117.2 File:~180313_o2_02_in180308_Tbrucei_AnTat_1-1_90-13.raw~, NativeID:~controllerType=0 controllerNumber=1 scan=8117~
Tb927.10.12710	Tb927.10.12710 heat shock protein 110, putative 20238402:20240837 reverse MW:90865	131	91491	9	9	8	8	343	1	1	1	429.756	857.497	2	857.497	0	0	36.97	21	0.00099	K	NTALAAIGK	E				180313_o2_02_in180308_Tbrucei_AnTat_1-1_90-13.10118.10118.2 File:~180313_o2_02_in180308_Tbrucei_AnTat_1-1_90-13.raw~, NativeID:~controllerType=0 controllerNumber=1 scan=10118~
Tb927.8.3530	Tb927.8.3530 glycerol-3-phosphate dehydrogenase [NAD+], glycosomal 12186225:12187289 reverse MW:37805	197	38408	7	7	6	6	1362	1	1	1	511.803	1021.59	2	1021.59	-0.0007	1	42.48	15	0.0001	M	VSGVTYLKR	G				180313_o2_02_in180308_Tbrucei_AnTat_1-1_90-13.7233.7233.2 File:~180313_o2_02_in180308_Tbrucei_AnTat_1-1_90-13.raw~, NativeID:~controllerType=0 controllerNumber=1 scan=7233~
Tb927.10.16100	Tb927.10.16100 FK506-binding protein (FKBP)-type peptidyl-prolyl isomerase, putative 21112224:21113501 forward MW:47604	188	47860	7	7	7	7	1590	1	1	1	528.292	1054.57	2	1054.57	0.003	0	39.81	19	0.00045	R	VLEVEPGNAK	A				180313_o2_02_in180308_Tbrucei_AnTat_1-1_90-13.8648.8648.2 File:~180313_o2_02_in180308_Tbrucei_AnTat_1-1_90-13.raw~, NativeID:~controllerType=0 controllerNumber=1 scan=8648~
Tb927.11.11360	RACK1 receptor for activated C kinase 1 24333188:24334144 forward MW:34690	136	35181	7	7	6	6	661	1	1	1	459.245	916.476	2	916.477	-0.0002	0	21.97	22	0.0087	K	VWDLATGR	L				180313_o2_02_in180308_Tbrucei_AnTat_1-1_90-13.15760.15760.2 File:~180313_o2_02_in180308_Tbrucei_AnTat_1-1_90-13.raw~, NativeID:~controllerType=0 controllerNumber=1 scan=15760~
Tb927.9.12550	glk1 glycerol kinase, glycosomal 15578026:15579564 forward MW:56336	129	57041	6	6	5	5	675	1	1	1	460.268	918.521	2	918.521	0.0004	0	25	20	0.0045	R	GTIVGMTLK	T				180313_o2_02_in180308_Tbrucei_AnTat_1-1_90-13.15507.15507.2 File:~180313_o2_02_in180308_Tbrucei_AnTat_1-1_90-13.raw~, NativeID:~controllerType=0 controllerNumber=1 scan=15507~
Tb11.v5.0531	Tb11.v5.0531 fructose-bisphosphate aldolase, glycosomal, putative 28799399:28800517 forward MW:41071	162	41558	5	5	5	5	680	1	1	1	461.243	920.472	2	920.472	0.0004	0	22.13	22	0.011	R	FNAETLAR	Y				180313_o2_02_in180308_Tbrucei_AnTat_1-1_90-13.11787.11787.2 File:~180313_o2_02_in180308_Tbrucei_AnTat_1-1_90-13.raw~, NativeID:~controllerType=0 controllerNumber=1 scan=11787~
Tb927.11.9530	Tb927.11.9530 14-3-3-I protein 23897941:23898729 reverse MW:30310	133	30462	5	5	4	4	824	1	1	1	473.271	944.528	2	944.529	-0.0015	0	28.08	22	0.0023	R	IITSIENR	E				180313_o2_02_in180308_Tbrucei_AnTat_1-1_90-13.9757.9757.2 File:~180313_o2_02_in180308_Tbrucei_AnTat_1-1_90-13.raw~, NativeID:~controllerType=0 controllerNumber=1 scan=9757~
Tb927.9.6210	AK arginine kinase 14636993:14638207 forward MW:44716	121	44973	5	5	4	4	1987	1	1	1	554.797	1107.58	2	1107.58	-0.001	0	58	20	6.9e-06	R	LGLSEYEAVK	E				180313_o2_02_in180308_Tbrucei_AnTat_1-1_90-13.16037.16037.2 File:~180313_o2_02_in180308_Tbrucei_AnTat_1-1_90-13.raw~, NativeID:~controllerType=0 controllerNumber=1 scan=16037~
Tb11.v5.0636	Tb11.v5.0636 C-terminal motor kinesin, putative 29619567:29622029 forward MW:90801	106	91485	5	5	5	5	177	1	1	1	415.742	829.47	2	829.466	0.004	0	26.77	24	0.03	R	DTVQVLR	Q				180313_o2_02_in180308_Tbrucei_AnTat_1-1_90-13.10390.10390.2 File:~180313_o2_02_in180308_Tbrucei_AnTat_1-1_90-13.raw~, NativeID:~controllerType=0 controllerNumber=1 scan=10390~
Tb927.11.16130	NDPK nucleoside diphosphate kinase 25569178:25569639 reverse MW:16857	117	16904	4	4	3	3	755	1	1	1	468.233	934.451	2	934.451	0.0006	0	50.58	23	7.2e-05	R	GDFAVDVGR	N				180313_o2_02_in180308_Tbrucei_AnTat_1-1_90-13.13835.13835.2 File:~180313_o2_02_in180308_Tbrucei_AnTat_1-1_90-13.raw~, NativeID:~controllerType=0 controllerNumber=1 scan=13835~
Tb927.6.2360	Tb927.6.2360 adenosine kinase, putative 8031862:8032899 forward MW:37958	112	38447	4	4	4	4	903	1	1	1	480.28	958.545	2	958.545	-0.0001	0	31.06	21	0.0012	R	GTAILLSER	Q				180313_o2_02_in180308_Tbrucei_AnTat_1-1_90-13.13361.13361.2 File:~180313_o2_02_in180308_Tbrucei_AnTat_1-1_90-13.raw~, NativeID:~controllerType=0 controllerNumber=1 scan=13361~
Tb927.11.14000	NRBD1 NRBD1 25006639:25007427 forward MW:28776	102	28759	4	4	4	4	1711	1	1	1	539.302	1076.59	2	1076.59	0.0029	1	28.73	21	0.002	R	KAIDLFNEK	E				180313_o2_02_in180308_Tbrucei_AnTat_1-1_90-13.12284.12284.2 File:~180313_o2_02_in180308_Tbrucei_AnTat_1-1_90-13.raw~, NativeID:~controllerType=0 controllerNumber=1 scan=12284~
Tb927.7.1730	Tb927.7.1730 60S ribosomal protein L7, putative 9352540:9353268 forward MW:27713	97	27810	4	4	4	4	493	1	1	1	442.308	882.602	2	882.601	0.0002	1	28.73	13	0.0013	R	KILQLLR	L				180313_o2_02_in180308_Tbrucei_AnTat_1-1_90-13.12666.12666.2 File:~180313_o2_02_in180308_Tbrucei_AnTat_1-1_90-13.raw~, NativeID:~controllerType=0 controllerNumber=1 scan=12666~
Tb927.9.5770	TRYP1 tryparedoxin peroxidase 14597624:14598223 forward MW:22424	95	22752	4	4	3	3	390	1	1	1	434.732	867.449	2	867.449	0.0004	0	27.39	20	0.005	K	AFQFVEK	H				180313_o2_02_in180308_Tbrucei_AnTat_1-1_90-13.13982.13982.2 File:~180313_o2_02_in180308_Tbrucei_AnTat_1-1_90-13.raw~, NativeID:~controllerType=0 controllerNumber=1 scan=13982~
Tb927.11.6870	Tb927.11.6870 14-3-3 protein 23232996:23233754 reverse MW:29196	94	29463	4	4	4	4	2327	1	1	1	572.305	1142.6	2	1142.59	0.0025	0	41.91	20	0.00012	K	LNPVLSSEER	N				180313_o2_02_in180308_Tbrucei_AnTat_1-1_90-13.11087.11087.2 File:~180313_o2_02_in180308_Tbrucei_AnTat_1-1_90-13.raw~, NativeID:~controllerType=0 controllerNumber=1 scan=11087~
Tb927.6.4280	GAPDH glyceraldehyde 3-phosphate dehydrogenase, glycosomal 8523132:8524211 reverse MW:39048	86	39251	4	4	4	4	129	1	1	0	410.227	818.44	2	818.44	-0.0003	0	23.16	22	0.044	K	VGINGFGR	I				180313_o2_02_in180308_Tbrucei_AnTat_1-1_90-13.12723.12723.2 File:~180313_o2_02_in180308_Tbrucei_AnTat_1-1_90-13.raw~, NativeID:~controllerType=0 controllerNumber=1 scan=12723~
Tb927.4.2740	Tb927.4.2740 hypothetical protein, conserved 4634899:4635351 forward MW:16327	76	16317	4	4	3	3	1692	1	1	1	537.78	1073.55	2	1073.55	-0.0002	0	49.32	21	8.8e-05	R	NAGSLSGVVDR	R				180313_o2_02_in180308_Tbrucei_AnTat_1-1_90-13.10600.10600.2 File:~180313_o2_02_in180308_Tbrucei_AnTat_1-1_90-13.raw~, NativeID:~controllerType=0 controllerNumber=1 scan=10600~
Tb11.v5.0501	Tb11.v5.0501 40S ribosomal protein S3A, putative 28593120:28593890 forward MW:29422	69	29632	4	4	4	4	155	1	1	1	413.745	825.475	2	825.475	0.0005	0	29.67	18	0.004	R	VYYLLR	K				180313_o2_02_in180308_Tbrucei_AnTat_1-1_90-13.16958.16958.2 File:~180313_o2_02_in180308_Tbrucei_AnTat_1-1_90-13.raw~, NativeID:~controllerType=0 controllerNumber=1 scan=16958~
Tb927.5.2940	Tb927.5.2940 stress-induced protein sti1, putative 6486523:6488175 forward MW:62328	68	62915	4	4	4	4	1568	1	1	1	527.285	1052.55	2	1052.55	0.0007	0	33.29	19	0.0022	R	FDEAIALFK	K				180313_o2_02_in180308_Tbrucei_AnTat_1-1_90-13.24213.24213.2 File:~180313_o2_02_in180308_Tbrucei_AnTat_1-1_90-13.raw~, NativeID:~controllerType=0 controllerNumber=1 scan=24213~
Tb927.11.5520	TIM triosephosphate isomerase 22864516:22865268 forward MW:26819	98	26973	3	3	3	3	1265	1	1	1	504.28	1006.55	2	1006.54	0.0012	0	25.84	21	0.0065	R	ILYGGSVNGK	N				180313_o2_02_in180308_Tbrucei_AnTat_1-1_90-13.9551.9551.2 File:~180313_o2_02_in180308_Tbrucei_AnTat_1-1_90-13.raw~, NativeID:~controllerType=0 controllerNumber=1 scan=9551~
Tb927.4.3550	Tb927.4.3550 60S ribosomal protein L13a, putative 4823596:4824264 reverse MW:25712	91	25867	3	3	3	3	235	1	1	1	420.242	838.47	2	838.47	-0.0004	0	34.67	19	0.0015	K	YLQFLR	K				180313_o2_02_in180308_Tbrucei_AnTat_1-1_90-13.18882.18882.2 File:~180313_o2_02_in180308_Tbrucei_AnTat_1-1_90-13.raw~, NativeID:~controllerType=0 controllerNumber=1 scan=18882~
Tb927.9.8070	QM 60S ribosomal protein L10, putative 14945775:14946416 reverse MW:24736	90	25119	3	3	3	3	1425	1	1	1	515.807	1029.6	2	1029.6	-0.0004	0	57.09	20	4.4e-06	R	IGQILLSMR	T				180313_o2_02_in180308_Tbrucei_AnTat_1-1_90-13.20523.20523.2 File:~180313_o2_02_in180308_Tbrucei_AnTat_1-1_90-13.raw~, NativeID:~controllerType=0 controllerNumber=1 scan=20523~
Tb11.v5.1059	Tb11.v5.1059 40S ribosomal protein S4, putative 32117520:32118341 reverse MW:30644	90	30739	3	3	3	3	1081	1	1	1	492.258	982.502	2	982.499	0.0032	0	32.59	20	0.0028	R	HPGAFDIAR	L				180313_o2_02_in180308_Tbrucei_AnTat_1-1_90-13.9224.9224.2 File:~180313_o2_02_in180308_Tbrucei_AnTat_1-1_90-13.raw~, NativeID:~controllerType=0 controllerNumber=1 scan=9224~
Tb927.11.10790	Tb927.11.10790 40S ribosomal protein SA, putative 24184118:24184852 forward MW:27610	81	27820	3	3	3	3	901	1	1	1	480.252	958.49	2	958.491	-0.0012	0	22.25	22	0.013	K	VDLFFYR	D				180313_o2_02_in180308_Tbrucei_AnTat_1-1_90-13.24941.24941.2 File:~180313_o2_02_in180308_Tbrucei_AnTat_1-1_90-13.raw~, NativeID:~controllerType=0 controllerNumber=1 scan=24941~
Tb927.2.5980	HSP104 ATP-dependent Clp protease subunit, heat shock protein 104 (HSP104), putative 2149130:2151742 forward MW:97039	77	97263	3	3	3	3	401	1	1	1	436.252	870.49	2	870.492	-0.0022	0	37.88	20	0.00091	R	ENVLAAVR	S				180313_o2_02_in180308_Tbrucei_AnTat_1-1_90-13.12514.12514.2 File:~180313_o2_02_in180308_Tbrucei_AnTat_1-1_90-13.raw~, NativeID:~controllerType=0 controllerNumber=1 scan=12514~
Tb927.3.3560	Tb927.3.3560 hypothetical protein, conserved 3260388:3262262 forward MW:69088	76	69956	3	3	3	3	2157	1	1	1	563.767	1125.52	2	1125.52	-0.0011	0	24.55	19	0.015	R	FSSTGGTQWR	Q				180313_o2_02_in180308_Tbrucei_AnTat_1-1_90-13.10198.10198.2 File:~180313_o2_02_in180308_Tbrucei_AnTat_1-1_90-13.raw~, NativeID:~controllerType=0 controllerNumber=1 scan=10198~
Tb927.10.8020	POP prolyl oligopeptidase, putative 19150112:19152208 reverse MW:77626	74	78033	3	3	3	3	787	1	1	1	469.791	937.567	2	937.571	-0.0034	0	37.51	14	0.00027	R	GVLAVPNIR	G				180313_o2_02_in180308_Tbrucei_AnTat_1-1_90-13.17620.17620.2 File:~180313_o2_02_in180308_Tbrucei_AnTat_1-1_90-13.raw~, NativeID:~controllerType=0 controllerNumber=1 scan=17620~
Tb11.v5.0243	Tb11.v5.0243 40S ribosomal protein S18, putative 27014614:27015075 reverse MW:17510	67	17614	3	3	3	3	1114	1	1	1	494.278	986.542	2	986.54	0.002	0	40.23	23	0.00099	R	LLNTNVEGK	R				180313_o2_02_in180308_Tbrucei_AnTat_1-1_90-13.8432.8432.2 File:~180313_o2_02_in180308_Tbrucei_AnTat_1-1_90-13.raw~, NativeID:~controllerType=0 controllerNumber=1 scan=8432~
Tb927.9.12650	UBA2 ubiquitin-activating enzyme E1, putative 15595961:15599605 forward MW:134656	67	136223	3	3	3	3	3296	1	1	1	624.324	1246.63	2	1246.63	0.0003	0	23.94	22	0.0057	K	ALLSNDVSCLR	N				180313_o2_02_in180308_Tbrucei_AnTat_1-1_90-13.16937.16937.2 File:~180313_o2_02_in180308_Tbrucei_AnTat_1-1_90-13.raw~, NativeID:~controllerType=0 controllerNumber=1 scan=16937~
Tb927.2.450	3B10.180 retrotransposon hot spot protein 4 (RHS4), putative 1141823:1144396 reverse MW:97999	65	98336	3	3	3	3	2463	1	1	1	580.318	1158.62	2	1158.62	-0.002	0	26.04	22	0.0036	R	AAQTAASAVEIK	G				180313_o2_02_in180308_Tbrucei_AnTat_1-1_90-13.8978.8978.2 File:~180313_o2_02_in180308_Tbrucei_AnTat_1-1_90-13.raw~, NativeID:~controllerType=0 controllerNumber=1 scan=8978~
Tb927.8.5460	Tb-44 flagellar calcium-binding protein 12746121:12747344 forward MW:45719	63	46317	3	3	3	3	3860	1	1	1	648.828	1295.64	2	1295.64	-0.001	0	48.75	21	2.8e-05	R	EVLDGCYSILK	L				180313_o2_02_in180308_Tbrucei_AnTat_1-1_90-13.20834.20834.2 File:~180313_o2_02_in180308_Tbrucei_AnTat_1-1_90-13.raw~, NativeID:~controllerType=0 controllerNumber=1 scan=20834~
Tb927.11.6180	Tb927.11.6180 60S ribosomal protein L28, putative 23039676:23040116 reverse MW:16861	60	16964	3	3	2	2	6270	1	1	1	734.899	1467.78	2	1467.78	-0.0002	0	21.86	20	0.0089	M	THSTDLQWLLVR	Q				180313_o2_02_in180308_Tbrucei_AnTat_1-1_90-13.22603.22603.2 File:~180313_o2_02_in180308_Tbrucei_AnTat_1-1_90-13.raw~, NativeID:~controllerType=0 controllerNumber=1 scan=22603~
Tb11.v5.0713	Tb11.v5.0713 retrotransposon hot spot (RHS) protein, putative 30150220:30152286 forward MW:78344	57	78807	3	3	3	3	240	1	1	1	420.769	839.523	2	839.523	-0.0001	0	23.57	13	0.0044	R	LAGLIPTR	E				180313_o2_02_in180308_Tbrucei_AnTat_1-1_90-13.14915.14915.2 File:~180313_o2_02_in180308_Tbrucei_AnTat_1-1_90-13.raw~, NativeID:~controllerType=0 controllerNumber=1 scan=14915~
Tb11.v5.0732	Tb11.v5.0732 hexokinase, putative 30278479:30279729 reverse MW:44815	56	45300	3	3	3	3	63	1	1	1	403.245	804.475	2	804.475	-0.0001	0	25.88	17	0.0067	R	FVLPTTK	F				180313_o2_02_in180308_Tbrucei_AnTat_1-1_90-13.13947.13947.2 File:~180313_o2_02_in180308_Tbrucei_AnTat_1-1_90-13.raw~, NativeID:~controllerType=0 controllerNumber=1 scan=13947~
Tb927.3.3450	Tb927.3.3450 ADP-ribosylation factor-like protein 3A, putative 3238193:3238729 forward MW:19880	56	20096	3	3	3	3	2162	1	1	1	563.845	1125.68	2	1125.68	0.0003	0	25.08	18	0.01	R	ILILGLDNAGK	T				180313_o2_02_in180308_Tbrucei_AnTat_1-1_90-13.22671.22671.2 File:~180313_o2_02_in180308_Tbrucei_AnTat_1-1_90-13.raw~, NativeID:~controllerType=0 controllerNumber=1 scan=22671~
Tb927.2.5160	30J2.30 chaperone protein DNAj, putative 1975526:1976728 forward MW:44327	56	44870	3	3	3	3	752	1	1	1	467.765	933.516	2	933.517	-0.0009	0	26.31	20	0.005	K	VFDVVVEK	G				180313_o2_02_in180308_Tbrucei_AnTat_1-1_90-13.15320.15320.2 File:~180313_o2_02_in180308_Tbrucei_AnTat_1-1_90-13.raw~, NativeID:~controllerType=0 controllerNumber=1 scan=15320~
Tb927.8.1600	Tb927.8.1600 lysyl-tRNA synthetase, putative 11660139:11661893 forward MW:66787	52	67200	3	3	3	3	634	1	1	1	457.783	913.551	2	913.548	0.0023	0	29.98	21	0.0027	K	LEEILGLK	F				180313_o2_02_in180308_Tbrucei_AnTat_1-1_90-13.19283.19283.2 File:~180313_o2_02_in180308_Tbrucei_AnTat_1-1_90-13.raw~, NativeID:~controllerType=0 controllerNumber=1 scan=19283~
Tb11.v5.0668	Tb11.v5.0668 protein disulfide isomerase 29848695:29850188 forward MW:55639	47	55946	3	3	3	3	1730	1	1	1	540.316	1078.62	2	1078.62	-0.0009	0	20.1	17	0.03	R	GYPTIILFR	N				180313_o2_02_in180308_Tbrucei_AnTat_1-1_90-13.25776.25776.2 File:~180313_o2_02_in180308_Tbrucei_AnTat_1-1_90-13.raw~, NativeID:~controllerType=0 controllerNumber=1 scan=25776~
Tb927.11.14190	Tb927.11.14190 hypothetical protein, conserved 25058409:25061183 forward MW:100475	47	100982	3	3	3	3	1156	1	1	1	496.763	991.511	2	991.509	0.0024	0	25.69	21	0.02	K	GIFAPSASSR	V				180313_o2_02_in180308_Tbrucei_AnTat_1-1_90-13.11135.11135.2 File:~180313_o2_02_in180308_Tbrucei_AnTat_1-1_90-13.raw~, NativeID:~controllerType=0 controllerNumber=1 scan=11135~
Tb11.v5.0154	Tb11.v5.0154 hypothetical protein, conserved 26682443:26684539 reverse MW:77690	46	78724	3	3	3	3	8185	1	1	1	799.898	1597.78	2	1597.78	-0.0013	0	22.09	20	0.0085	K	VETVTADTAGTTTGFK	V				180313_o2_02_in180308_Tbrucei_AnTat_1-1_90-13.13110.13110.2 File:~180313_o2_02_in180308_Tbrucei_AnTat_1-1_90-13.raw~, NativeID:~controllerType=0 controllerNumber=1 scan=13110~
Tb927.9.4680	1L12.525 ATP-dependent DEAD box helicase, putative 14474598:14475812 forward MW:45362	45	45447	3	3	3	3	51	1	1	1	402.242	802.47	2	802.47	-0.0002	0	21.05	20	0.011	R	AIVPFTR	G				180313_o2_02_in180308_Tbrucei_AnTat_1-1_90-13.15184.15184.2 File:~180313_o2_02_in180308_Tbrucei_AnTat_1-1_90-13.raw~, NativeID:~controllerType=0 controllerNumber=1 scan=15184~
Tb11.v5.0516	Tb11.v5.0516 glyceraldehyde 3-phosphate dehydrogenase, cytosolic, putative 28669403:28670398 forward MW:35611	45	35760	3	3	3	3	129	1	0	0	410.227	818.44	2	818.44	-0.0003	0	23.16	22	0.044	R	VGINGFGR	I				180313_o2_02_in180308_Tbrucei_AnTat_1-1_90-13.12723.12723.2 File:~180313_o2_02_in180308_Tbrucei_AnTat_1-1_90-13.raw~, NativeID:~controllerType=0 controllerNumber=1 scan=12723~
Tb927.3.2960	IAGNH inosine-adenosine-guanosine-nucleosidehydrolase 3022217:3023200 reverse MW:35848	36	36509	3	3	3	3	415	1	1	1	436.765	871.516	2	871.517	-0.0003	0	22.54	23	0.0077	K	TPLFPIGK	S				180313_o2_02_in180308_Tbrucei_AnTat_1-1_90-13.18601.18601.2 File:~180313_o2_02_in180308_Tbrucei_AnTat_1-1_90-13.raw~, NativeID:~controllerType=0 controllerNumber=1 scan=18601~
Tb927.10.10280	Tb927.10.10280 microtubule-associated protein, putative 19677474:19684589 reverse MW:267600	36	267952	3	3	3	3	6776	1	1	1	500.914	1499.72	3	1499.72	0.0002	1	22.05	19	0.029	R	DVLREEEEATGPR	H				180313_o2_02_in180308_Tbrucei_AnTat_1-1_90-13.11487.11487.3 File:~180313_o2_02_in180308_Tbrucei_AnTat_1-1_90-13.raw~, NativeID:~controllerType=0 controllerNumber=1 scan=11487~
Tb927.11.16760	TCP-1-alpha T-complex protein 1, alpha subunit, putative 25755747:25757264 reverse MW:54624	93	54875	2	2	2	2	4312	1	1	1	669.33	1336.64	2	1336.64	0.0004	0	38.52	21	0.00024	R	FCGLDLVEGTAR	N				180313_o2_02_in180308_Tbrucei_AnTat_1-1_90-13.22666.22666.2 File:~180313_o2_02_in180308_Tbrucei_AnTat_1-1_90-13.raw~, NativeID:~controllerType=0 controllerNumber=1 scan=22666~
Tb927.10.11300	PFC16 paraflagellar rod component, putative 19913317:19913697 forward MW:14328	81	14433	2	2	2	2	472	1	1	1	440.761	879.507	2	879.507	0.0001	0	25.61	17	0.0085	R	LVSSFVTK	E				180313_o2_02_in180308_Tbrucei_AnTat_1-1_90-13.11619.11619.2 File:~180313_o2_02_in180308_Tbrucei_AnTat_1-1_90-13.raw~, NativeID:~controllerType=0 controllerNumber=1 scan=11619~
Tb927.11.7460	Tb927.11.7460 glucose-regulated protein 78, putative 23414996:23416957 reverse MW:71436	80	71505	2	2	2	2	4320	1	1	1	669.856	1337.7	2	1337.7	-0.0004	0	30.97	21	0.0012	K	VQQLISDFFGGK	E				180313_o2_02_in180308_Tbrucei_AnTat_1-1_90-13.26260.26260.2 File:~180313_o2_02_in180308_Tbrucei_AnTat_1-1_90-13.raw~, NativeID:~controllerType=0 controllerNumber=1 scan=26260~
Tb927.2.270	3B10.90 retrotransposon hot spot protein (RHS, pseudogene), putative 1095689:1097431 reverse MW:65532	78	67209	2	2	2	2	3267	1	1	0	623.316	1244.62	2	1244.62	-0.0002	0	42.66	21	0.0001	R	QIIINCDDVR	D				180313_o2_02_in180308_Tbrucei_AnTat_1-1_90-13.14049.14049.2 File:~180313_o2_02_in180308_Tbrucei_AnTat_1-1_90-13.raw~, NativeID:~controllerType=0 controllerNumber=1 scan=14049~
Tb927.9.15360	Tb927.9.15360 40S ribosomal protein S6, putative 15994264:15995016 forward MW:28476	76	28516	2	2	2	2	291	1	1	1	423.745	845.476	2	845.476	-0.0003	0	39.83	22	0.00028	K	LNIAYPR	N				180313_o2_02_in180308_Tbrucei_AnTat_1-1_90-13.13565.13565.2 File:~180313_o2_02_in180308_Tbrucei_AnTat_1-1_90-13.raw~, NativeID:~controllerType=0 controllerNumber=1 scan=13565~
Tb927.9.12110	gnD 6-phosphogluconate dehydrogenase, decarboxylating 15504293:15505732 forward MW:52166	76	52532	2	2	2	2	1598	1	1	1	528.794	1055.57	2	1055.57	0.0017	0	46.37	20	0.00013	R	AQQLEAAGLR	F				180313_o2_02_in180308_Tbrucei_AnTat_1-1_90-13.10069.10069.2 File:~180313_o2_02_in180308_Tbrucei_AnTat_1-1_90-13.raw~, NativeID:~controllerType=0 controllerNumber=1 scan=10069~
Tb927.11.740	eIF-5A eukaryotic translation initiation factor 5A, putative 21481724:21482224 forward MW:17820	74	17923	2	2	2	2	352	1	1	1	430.758	859.501	2	859.501	-0.0002	0	31.89	18	0.0026	K	VIDLSVSK	T				180313_o2_02_in180308_Tbrucei_AnTat_1-1_90-13.12516.12516.2 File:~180313_o2_02_in180308_Tbrucei_AnTat_1-1_90-13.raw~, NativeID:~controllerType=0 controllerNumber=1 scan=12516~
Tb927.11.11230	Tb927.11.11230 60S ribosomal protein L14, putative 24306859:24307428 forward MW:21469	70	21627	2	2	2	2	2568	1	1	1	586.765	1171.52	2	1171.51	0.0018	0	36.86	16	0.00041	K	AFAESTDFER	Y				180313_o2_02_in180308_Tbrucei_AnTat_1-1_90-13.13479.13479.2 File:~180313_o2_02_in180308_Tbrucei_AnTat_1-1_90-13.raw~, NativeID:~controllerType=0 controllerNumber=1 scan=13479~
Tb927.10.6400	HSP60 chaperonin HSP60, mitochondrial precursor 18770315:18772003 reverse MW:59504	68	59751	2	2	2	2	2431	1	1	1	578.833	1155.65	2	1155.65	0.0008	0	55.7	20	6e-06	R	AVEAVATTLGPK	G				180313_o2_02_in180308_Tbrucei_AnTat_1-1_90-13.12630.12630.2 File:~180313_o2_02_in180308_Tbrucei_AnTat_1-1_90-13.raw~, NativeID:~controllerType=0 controllerNumber=1 scan=12630~
Tb927.10.7930	PGAM 2,3-bisphosphoglycerate-independent phosphoglycerate mutase 19134087:19135742 reverse MW:60604	66	60851	2	2	2	2	3377	1	1	1	627.278	1252.54	2	1252.54	0.0016	0	26.95	15	0.0036	R	ETFCEIPSDR	V				180313_o2_02_in180308_Tbrucei_AnTat_1-1_90-13.13516.13516.2 File:~180313_o2_02_in180308_Tbrucei_AnTat_1-1_90-13.raw~, NativeID:~controllerType=0 controllerNumber=1 scan=13516~
Tb11.v5.1046	Tb11.v5.1046 elongation factor 1-alpha, putative 32071397:32072746 reverse MW:49106	63	49474	2	2	2	2	1380	1	1	1	513.309	1024.6	2	1024.6	0.0008	0	56.6	16	4.8e-06	K	IGGIGTVPVGR	V				180313_o2_02_in180308_Tbrucei_AnTat_1-1_90-13.14155.14155.2 File:~180313_o2_02_in180308_Tbrucei_AnTat_1-1_90-13.raw~, NativeID:~controllerType=0 controllerNumber=1 scan=14155~
Tb927.11.9590	Tb927.11.9590 S-adenosylhomocysteine hydrolase, putative 23907805:23909118 reverse MW:48448	63	49101	2	2	2	2	1502	1	1	1	523.766	1045.52	2	1045.52	-0.0014	0	34.86	21	0.0023	R	DISLAEWGR	R				180313_o2_02_in180308_Tbrucei_AnTat_1-1_90-13.22978.22978.2 File:~180313_o2_02_in180308_Tbrucei_AnTat_1-1_90-13.raw~, NativeID:~controllerType=0 controllerNumber=1 scan=22978~
Tb927.10.5610	Tb927.10.5610 40S ribosomal protein S9, putative 18556178:18556750 forward MW:22051	63	22209	2	2	2	2	946	1	1	1	483.745	965.475	2	965.475	-0.0006	0	50.86	19	3.8e-05	K	LCGQYGLR	C				180313_o2_02_in180308_Tbrucei_AnTat_1-1_90-13.10033.10033.2 File:~180313_o2_02_in180308_Tbrucei_AnTat_1-1_90-13.raw~, NativeID:~controllerType=0 controllerNumber=1 scan=10033~
Tb11.v5.0404	Tb11.v5.0404 hypothetical protein, conserved 28014926:28017097 forward MW:79726	62	80418	2	2	2	2	3828	1	1	1	647.329	1292.64	2	1292.64	-0.0005	0	32.05	22	0.0011	K	CLAVEYTPVNK	L				180313_o2_02_in180308_Tbrucei_AnTat_1-1_90-13.14118.14118.2 File:~180313_o2_02_in180308_Tbrucei_AnTat_1-1_90-13.raw~, NativeID:~controllerType=0 controllerNumber=1 scan=14118~
Tb927.8.4430	Tb927.8.4430 uridine phosphorylase 12444159:12445184 reverse MW:36925	62	37358	2	2	2	2	1003	1	1	1	487.278	972.541	2	972.539	0.0014	0	26.36	22	0.0077	R	IIFVGDPGR	V				180313_o2_02_in180308_Tbrucei_AnTat_1-1_90-13.17156.17156.2 File:~180313_o2_02_in180308_Tbrucei_AnTat_1-1_90-13.raw~, NativeID:~controllerType=0 controllerNumber=1 scan=17156~
Tb927.3.4750	Tb927.3.4750 aminopeptidase, putative 3598361:3600976 reverse MW:97252	61	98558	2	2	2	2	5499	1	1	1	712.316	1422.62	2	1422.62	-0.0029	0	34.03	15	0.00075	R	QEPCQFASATER	R				180313_o2_02_in180308_Tbrucei_AnTat_1-1_90-13.10317.10317.2 File:~180313_o2_02_in180308_Tbrucei_AnTat_1-1_90-13.raw~, NativeID:~controllerType=0 controllerNumber=1 scan=10317~
Tb927.4.1080	Tb927.4.1080 V-type ATPase, A subunit, putative 4199980:4201812 reverse MW:67750	59	68219	2	2	2	2	4551	1	1	1	678.33	1354.65	2	1354.65	-0.0061	0	53.47	20	9.7e-06	R	NIVTFYEEGQR	V				180313_o2_02_in180308_Tbrucei_AnTat_1-1_90-13.19128.19128.2 File:~180313_o2_02_in180308_Tbrucei_AnTat_1-1_90-13.raw~, NativeID:~controllerType=0 controllerNumber=1 scan=19128~
Tb11.v5.0435	Tb11.v5.0435 adenylosuccinate synthetase, putative 28247872:28249680 forward MW:66675	56	67317	2	2	2	2	2122	1	1	1	561.802	1121.59	2	1121.59	0.0022	0	44.69	20	6.4e-05	R	VPGYVVDFAR	A				180313_o2_02_in180308_Tbrucei_AnTat_1-1_90-13.19728.19728.2 File:~180313_o2_02_in180308_Tbrucei_AnTat_1-1_90-13.raw~, NativeID:~controllerType=0 controllerNumber=1 scan=19728~
Tb927.10.230	Tb927.10.230 proteasome alpha 5 subunit, putative 17230461:17231201 forward MW:27176	55	27274	2	2	2	2	1652	1	1	1	532.26	1062.51	2	1062.51	-0.0037	0	44.35	20	0.00022	R	GVNTFSPEGR	I				180313_o2_02_in180308_Tbrucei_AnTat_1-1_90-13.9661.9661.2 File:~180313_o2_02_in180308_Tbrucei_AnTat_1-1_90-13.raw~, NativeID:~controllerType=0 controllerNumber=1 scan=9661~
Tb927.3.1120	rtb2 GTP-binding nuclear protein rtb2, putative 2532210:2532863 forward MW:24406	55	24732	2	2	2	2	1319	1	1	1	508.293	1014.57	2	1014.57	-0.0001	0	42.58	21	0.0001	K	LVLVGDGGTGK	T				180313_o2_02_in180308_Tbrucei_AnTat_1-1_90-13.12215.12215.2 File:~180313_o2_02_in180308_Tbrucei_AnTat_1-1_90-13.raw~, NativeID:~controllerType=0 controllerNumber=1 scan=12215~
Tb927.9.8740	DRBD3 RNA-binding protein 15019243:15020226 reverse MW:36985	53	37018	2	2	2	2	1732	1	1	1	540.751	1079.49	2	1079.49	-0.0006	0	39.11	18	0.00043	R	EAGYAEIDGR	R				180313_o2_02_in180308_Tbrucei_AnTat_1-1_90-13.10182.10182.2 File:~180313_o2_02_in180308_Tbrucei_AnTat_1-1_90-13.raw~, NativeID:~controllerType=0 controllerNumber=1 scan=10182~
Tb927.10.6050	CHC clathrin heavy chain 18674242:18679353 reverse MW:190628	52	192158	2	2	2	2	896	1	1	1	479.752	957.489	2	957.488	0.0005	0	28.32	19	0.0072	R	AGNIEEAVR	T				180313_o2_02_in180308_Tbrucei_AnTat_1-1_90-13.7733.7733.2 File:~180313_o2_02_in180308_Tbrucei_AnTat_1-1_90-13.raw~, NativeID:~controllerType=0 controllerNumber=1 scan=7733~
Tb927.8.3150	TCP-1-gamma T-complex protein 1, gamma subunit, putative 12066334:12068004 forward MW:60818	52	61406	2	2	2	2	4129	1	1	1	659.351	1316.69	2	1316.69	0.0004	0	33.49	22	0.00072	R	ILTSNCGANVIR	T				180313_o2_02_in180308_Tbrucei_AnTat_1-1_90-13.11975.11975.2 File:~180313_o2_02_in180308_Tbrucei_AnTat_1-1_90-13.raw~, NativeID:~controllerType=0 controllerNumber=1 scan=11975~
Tb927.10.15120	Tb927.10.15120 40S ribosomal protein S13, putative 20844608:20845063 forward MW:17309	50	17412	2	2	2	2	171	1	1	1	415.26	828.506	2	828.507	-0.0005	0	33.77	18	0.0016	R	LILVESR	I				180313_o2_02_in180308_Tbrucei_AnTat_1-1_90-13.13115.13115.2 File:~180313_o2_02_in180308_Tbrucei_AnTat_1-1_90-13.raw~, NativeID:~controllerType=0 controllerNumber=1 scan=13115~
Tb927.11.3570	Tb927.11.3570 aminopeptidase, putative 22354577:22357192 forward MW:98100	48	98494	2	2	2	2	3105	1	1	1	616.315	1230.62	2	1230.62	-0.0042	0	38.13	21	0.00027	K	GAGGQTEETIIR	V				180313_o2_02_in180308_Tbrucei_AnTat_1-1_90-13.9668.9668.2 File:~180313_o2_02_in180308_Tbrucei_AnTat_1-1_90-13.raw~, NativeID:~controllerType=0 controllerNumber=1 scan=9668~
Tb927.10.12680	Tb927.10.12680 60S ribosomal protein L34, putative 20233156:20233668 reverse MW:19366	48	19411	2	2	2	2	1255	1	1	1	503.272	1004.53	2	1004.53	-0.0005	0	32.79	22	0.00084	R	AFLIEEQR	I				180313_o2_02_in180308_Tbrucei_AnTat_1-1_90-13.15166.15166.2 File:~180313_o2_02_in180308_Tbrucei_AnTat_1-1_90-13.raw~, NativeID:~controllerType=0 controllerNumber=1 scan=15166~
Tb927.10.4110	RPL30 60S ribosomal protein L30 18234982:18235299 reverse MW:11512	47	11733	2	2	2	2	4321	1	1	1	669.88	1337.75	2	1337.75	-0.0037	0	41.19	18	0.00025	K	LVVISANCPPIR	K				180313_o2_02_in180308_Tbrucei_AnTat_1-1_90-13.17565.17565.2 File:~180313_o2_02_in180308_Tbrucei_AnTat_1-1_90-13.raw~, NativeID:~controllerType=0 controllerNumber=1 scan=17565~
Tb927.11.11250	cMDH cytosolic malate dehydrogenase 24308856:24309842 forward MW:35151	47	35528	2	2	2	2	3927	1	1	1	652.345	1302.67	2	1302.68	-0.0011	0	25.19	22	0.0043	K	ADIAILCGAFPR	K				180313_o2_02_in180308_Tbrucei_AnTat_1-1_90-13.25304.25304.2 File:~180313_o2_02_in180308_Tbrucei_AnTat_1-1_90-13.raw~, NativeID:~controllerType=0 controllerNumber=1 scan=25304~
Tb927.1.3180	Tb927.1.3180 40S ribosomal protein S11, putative 688963:689487 forward MW:20059	47	20275	2	2	2	2	573	1	1	1	452.268	902.522	2	902.523	-0.0005	0	27.82	20	0.0095	K	IGLGFATPK	A				180313_o2_02_in180308_Tbrucei_AnTat_1-1_90-13.17133.17133.2 File:~180313_o2_02_in180308_Tbrucei_AnTat_1-1_90-13.raw~, NativeID:~controllerType=0 controllerNumber=1 scan=17133~
Tb927.9.2470	NOP86 nucleolar protein 14138639:14140921 reverse MW:86204	47	86777	2	2	2	2	837	1	1	1	474.766	947.518	2	947.519	-0.0008	0	37.7	20	0.00096	K	QAIAAAFTR	Q				180313_o2_02_in180308_Tbrucei_AnTat_1-1_90-13.12768.12768.2 File:~180313_o2_02_in180308_Tbrucei_AnTat_1-1_90-13.raw~, NativeID:~controllerType=0 controllerNumber=1 scan=12768~
Tb11.v5.0605	Tb11.v5.0605 pyruvate kinase 1, putative 29382999:29384375 reverse MW:49939	45	50705	2	2	2	2	2658	1	1	1	593.311	1184.61	2	1184.61	0.0004	0	32.81	21	0.00084	R	SVVSVFYDAAK	S				180313_o2_02_in180308_Tbrucei_AnTat_1-1_90-13.22085.22085.2 File:~180313_o2_02_in180308_Tbrucei_AnTat_1-1_90-13.raw~, NativeID:~controllerType=0 controllerNumber=1 scan=22085~
Tb927.9.10770	PABP2 Polyadenylate-binding protein 2 (Poly(A)-binding protein 2) (Poly(A)-binding protein II) (PABII) (Polyadenylate-binding nuclear protein 1) (Nuclear poly(A)-binding protein 1) (PABP2), putative 15310197:15311864 reverse MW:62148	43	62335	2	2	2	2	802	1	1	1	470.766	939.517	2	939.518	-0.0004	0	25.93	18	0.0094	R	LYNYIVR	N				180313_o2_02_in180308_Tbrucei_AnTat_1-1_90-13.14667.14667.2 File:~180313_o2_02_in180308_Tbrucei_AnTat_1-1_90-13.raw~, NativeID:~controllerType=0 controllerNumber=1 scan=14667~
Tb927.5.1460	Tb927.5.1460 hypothetical protein, conserved 6023874:6024854 reverse MW:36762	42	37024	2	2	2	2	1538	1	1	1	525.801	1049.59	2	1049.59	0.0009	0	40.36	18	0.00035	R	STVLLFGSAR	S				180313_o2_02_in180308_Tbrucei_AnTat_1-1_90-13.19258.19258.2 File:~180313_o2_02_in180308_Tbrucei_AnTat_1-1_90-13.raw~, NativeID:~controllerType=0 controllerNumber=1 scan=19258~
Tb927.11.8970	Tb927.11.8970 ribose 5-phosphate isomerase, putative 23759419:23759886 forward MW:16957	42	17175	2	2	2	2	6923	1	1	1	504.573	1510.7	3	1510.69	0.0028	0	33.92	20	0.00066	R	QHNDANVVCLGER	T				180313_o2_02_in180308_Tbrucei_AnTat_1-1_90-13.8930.8930.3 File:~180313_o2_02_in180308_Tbrucei_AnTat_1-1_90-13.raw~, NativeID:~controllerType=0 controllerNumber=1 scan=8930~
Tb927.7.1040	Tb927.7.1040 40S ribosomal protein S16, putative 9191723:9192172 forward MW:16998	40	17101	2	2	2	2	884	1	1	1	478.266	954.517	2	954.517	-0.0006	0	29.03	20	0.0026	K	GIIAYYQK	Y				180313_o2_02_in180308_Tbrucei_AnTat_1-1_90-13.13506.13506.2 File:~180313_o2_02_in180308_Tbrucei_AnTat_1-1_90-13.raw~, NativeID:~controllerType=0 controllerNumber=1 scan=13506~
Tb927.6.5040	Tb927.6.5040 ribosomal protein L15, putative 8685294:8685908 forward MW:24434	40	24418	2	2	2	2	2703	1	1	1	597.343	1192.67	2	1192.67	0.0009	0	23.75	19	0.018	R	INWIVNAVHK	H				180313_o2_02_in180308_Tbrucei_AnTat_1-1_90-13.16567.16567.2 File:~180313_o2_02_in180308_Tbrucei_AnTat_1-1_90-13.raw~, NativeID:~controllerType=0 controllerNumber=1 scan=16567~
Tb927.7.710	HSP70 heat shock 70 kDa protein, putative 9079741:9081660 reverse MW:70212	39	70511	2	2	2	2	7715	1	0	0	522.935	1565.78	3	1565.78	0.0002	0	34.5	21	0.00058	K	AVVTVPAYFNDSQR	Q				180313_o2_02_in180308_Tbrucei_AnTat_1-1_90-13.20257.20257.3 File:~180313_o2_02_in180308_Tbrucei_AnTat_1-1_90-13.raw~, NativeID:~controllerType=0 controllerNumber=1 scan=20257~
Tb927.11.4700	Tb927.11.4700 prostaglandin f synthase 22654070:22654900 forward MW:30992	38	31201	2	2	2	2	75	1	1	1	405.213	808.411	2	808.412	-0.0005	0	21.05	19	0.038	K	FIDTWK	A				180313_o2_02_in180308_Tbrucei_AnTat_1-1_90-13.14819.14819.2 File:~180313_o2_02_in180308_Tbrucei_AnTat_1-1_90-13.raw~, NativeID:~controllerType=0 controllerNumber=1 scan=14819~
Tb927.11.13090	Tb927.11.13090 elongation factor 1 gamma, putative 24794340:24795554 reverse MW:46303	38	46730	2	2	2	2	136	1	1	1	411.229	820.444	2	820.444	-0.0003	0	31.3	20	0.0012	R	TFLVGER	L				180313_o2_02_in180308_Tbrucei_AnTat_1-1_90-13.12528.12528.2 File:~180313_o2_02_in180308_Tbrucei_AnTat_1-1_90-13.raw~, NativeID:~controllerType=0 controllerNumber=1 scan=12528~
Tb927.6.4770	Tb927.6.4770 protein mkt1, putative 8632870:8635077 forward MW:83307	36	83881	2	2	2	2	191	1	1	1	416.736	831.457	2	831.46	-0.003	0	22.16	22	0.056	R	YNVLPAR	V				180313_o2_02_in180308_Tbrucei_AnTat_1-1_90-13.10974.10974.2 File:~180313_o2_02_in180308_Tbrucei_AnTat_1-1_90-13.raw~, NativeID:~controllerType=0 controllerNumber=1 scan=10974~
Tb927.4.2000	Tb927.4.2000 ruvB-like DNA helicase, putative 4417192:4418616 reverse MW:52611	35	52805	2	2	2	2	2180	1	1	1	565.298	1128.58	2	1128.58	0.0038	0	22.64	20	0.0075	R	GLGLDDALEAR	M				180313_o2_02_in180308_Tbrucei_AnTat_1-1_90-13.19681.19681.2 File:~180313_o2_02_in180308_Tbrucei_AnTat_1-1_90-13.raw~, NativeID:~controllerType=0 controllerNumber=1 scan=19681~
Tb927.11.11820	Tb927.11.11820 40S ribosomal protein S17, putative 24469596:24470024 forward MW:16222	35	16212	2	2	1	1	5878	1	1	1	722.917	1443.82	2	1443.82	-0.0014	0	20.79	19	0.041	R	HVLPNVVAAPNVSK	G				180313_o2_02_in180308_Tbrucei_AnTat_1-1_90-13.12999.12999.2 File:~180313_o2_02_in180308_Tbrucei_AnTat_1-1_90-13.raw~, NativeID:~controllerType=0 controllerNumber=1 scan=12999~
Tb927.7.7040	MTAP methylthioadenosine phosphorylase, putative 10936115:10937044 reverse MW:33443	31	33536	2	2	2	2	3261	1	1	1	622.853	1243.69	2	1243.69	-0.001	1	24.94	21	0.023	K	LTTAVSGGKPWK	L				180313_o2_02_in180308_Tbrucei_AnTat_1-1_90-13.9204.9204.2 File:~180313_o2_02_in180308_Tbrucei_AnTat_1-1_90-13.raw~, NativeID:~controllerType=0 controllerNumber=1 scan=9204~
Tb927.8.6390	TbLysoPLA lysophospholipase, putative 12984649:12985491 forward MW:30092	31	30245	2	2	2	2	2302	1	1	1	570.819	1139.62	2	1139.62	0.004	0	23.72	20	0.006	R	ETELITHGLK	Y				180313_o2_02_in180308_Tbrucei_AnTat_1-1_90-13.9890.9890.2 File:~180313_o2_02_in180308_Tbrucei_AnTat_1-1_90-13.raw~, NativeID:~controllerType=0 controllerNumber=1 scan=9890~
Tb927.11.15910	Tb927.11.15910 iron superoxide dismutase 25509088:25509684 reverse MW:22047	30	22205	2	2	2	2	284	1	1	1	423.24	844.465	2	844.465	-0.0008	0	21.08	22	0.033	K	SVEEIIR	T				180313_o2_02_in180308_Tbrucei_AnTat_1-1_90-13.11456.11456.2 File:~180313_o2_02_in180308_Tbrucei_AnTat_1-1_90-13.raw~, NativeID:~controllerType=0 controllerNumber=1 scan=11456~
Tb927.6.1570	Tb927.6.1570 2-hydroxy-3-oxopropionate reductase, putative 7848077:7848979 reverse MW:31753	29	32017	2	2	2	2	2088	1	1	1	560.319	1118.62	2	1118.62	-0.0005	0	20.15	19	0.047	K	AGFPLVVFNR	T				180313_o2_02_in180308_Tbrucei_AnTat_1-1_90-13.25733.25733.2 File:~180313_o2_02_in180308_Tbrucei_AnTat_1-1_90-13.raw~, NativeID:~controllerType=0 controllerNumber=1 scan=25733~
Tb927.3.3310	Tb927.3.3310 60S ribosomal protein L13, putative 3109518:3110174 reverse MW:25428	28	25526	2	2	2	2	1722	1	1	1	539.788	1077.56	2	1077.56	0.0018	0	24.56	21	0.0058	K	VFFNQPAQK	Q				180313_o2_02_in180308_Tbrucei_AnTat_1-1_90-13.11804.11804.2 File:~180313_o2_02_in180308_Tbrucei_AnTat_1-1_90-13.raw~, NativeID:~controllerType=0 controllerNumber=1 scan=11804~
Tb11.v5.0757	Tb11.v5.0757 stress-inducible protein STI1-like, putative 30474307:30475080 reverse MW:28412	78	28736	1	1	1	1	5541	1	1	1	713.394	1424.77	2	1424.77	-0.0009	0	78.23	19	7.4e-08	R	LAPGNQSVSQGVLR	C				180313_o2_02_in180308_Tbrucei_AnTat_1-1_90-13.12229.12229.2 File:~180313_o2_02_in180308_Tbrucei_AnTat_1-1_90-13.raw~, NativeID:~controllerType=0 controllerNumber=1 scan=12229~
Tb927.10.8430	RPS12 40S ribosomal protein S12, putative 19244819:19245247 forward MW:16061	67	16279	1	1	1	1	3904	1	1	1	651.328	1300.64	2	1300.64	0.0002	0	67.4	20	4.8e-07	R	EELAEWAGLQR	R				180313_o2_02_in180308_Tbrucei_AnTat_1-1_90-13.22034.22034.2 File:~180313_o2_02_in180308_Tbrucei_AnTat_1-1_90-13.raw~, NativeID:~controllerType=0 controllerNumber=1 scan=22034~
Tb927.6.4980	RPS14 40S ribosomal protein S14 8674819:8675253 forward MW:15513	67	15674	1	1	1	1	1368	1	1	1	512.78	1023.55	2	1023.55	-0.0003	0	67.36	19	7.8e-07	K	SPGPGAQAALR	A				180313_o2_02_in180308_Tbrucei_AnTat_1-1_90-13.6758.6758.2 File:~180313_o2_02_in180308_Tbrucei_AnTat_1-1_90-13.raw~, NativeID:~controllerType=0 controllerNumber=1 scan=6758~
Tb927.7.1320	HSP10 10 kDa heat shock protein, putative 9264946:9265248 forward MW:10670	65	10664	1	1	1	1	4270	1	1	1	665.372	1328.73	2	1328.73	0.0001	0	65.41	22	7.4e-07	K	VNEGTVVAVAAATK	D				180313_o2_02_in180308_Tbrucei_AnTat_1-1_90-13.14698.14698.2 File:~180313_o2_02_in180308_Tbrucei_AnTat_1-1_90-13.raw~, NativeID:~controllerType=0 controllerNumber=1 scan=14698~
Tb927.1.700	PGKC phosphoglycerate kinase 232504:233826 reverse MW:47246	65	47558	1	1	1	1	8728	1	1	1	820.913	1639.81	2	1639.82	-0.0049	0	65.13	21	7.8e-07	K	SAVVSYASAGTGTLSNR	W				180313_o2_02_in180308_Tbrucei_AnTat_1-1_90-13.14191.14191.2 File:~180313_o2_02_in180308_Tbrucei_AnTat_1-1_90-13.raw~, NativeID:~controllerType=0 controllerNumber=1 scan=14191~
Tb927.1.4830	PLA1 phospholipase A1 986718:987620 forward MW:32404	60	32782	1	1	1	1	10446	1	1	1	891.387	1780.76	2	1780.76	0.0019	0	60.21	15	1.8e-06	K	TYLQSCDYSIDSSSR	K				180313_o2_02_in180308_Tbrucei_AnTat_1-1_90-13.15993.15993.2 File:~180313_o2_02_in180308_Tbrucei_AnTat_1-1_90-13.raw~, NativeID:~controllerType=0 controllerNumber=1 scan=15993~
Tb927.11.2050	Tb927.11.2050 60S acidic ribosomal subunit protein, putative 21888616:21889590 forward MW:34627	59	34891	1	1	1	1	3933	1	1	1	652.833	1303.65	2	1303.65	0.0016	0	58.94	21	3e-06	R	EDLSVTDAVVEK	Y				180313_o2_02_in180308_Tbrucei_AnTat_1-1_90-13.16330.16330.2 File:~180313_o2_02_in180308_Tbrucei_AnTat_1-1_90-13.raw~, NativeID:~controllerType=0 controllerNumber=1 scan=16330~
Tb927.9.7590	Tb927.9.7590 60S ribosomal protein L11, putative 14856810:14857394 reverse MW:22369	59	22583	1	1	1	1	9142	1	1	1	836.44	1670.86	2	1670.87	-0.0015	0	58.7	21	3.1e-06	K	VLEQLCEQTPVLSR	A				180313_o2_02_in180308_Tbrucei_AnTat_1-1_90-13.19514.19514.2 File:~180313_o2_02_in180308_Tbrucei_AnTat_1-1_90-13.raw~, NativeID:~controllerType=0 controllerNumber=1 scan=19514~
Tb927.11.15370	TbKap123 hypothetical protein, conserved 25370510:25373728 reverse MW:117884	57	119746	1	1	1	1	7062	1	1	1	760.883	1519.75	2	1519.75	0.0033	0	57.17	22	4.4e-06	K	AIECTTLLACGVGR	E				180313_o2_02_in180308_Tbrucei_AnTat_1-1_90-13.18792.18792.2 File:~180313_o2_02_in180308_Tbrucei_AnTat_1-1_90-13.raw~, NativeID:~controllerType=0 controllerNumber=1 scan=18792~
Tb927.10.1080	RPS23 40S ribosomal protein S23, putative 17442826:17443257 reverse MW:15928	57	16033	1	1	1	1	3060	1	1	1	614.341	1226.67	2	1226.67	0.0012	0	56.77	20	4.8e-06	K	VSSVGLYALYR	Q				180313_o2_02_in180308_Tbrucei_AnTat_1-1_90-13.21400.21400.2 File:~180313_o2_02_in180308_Tbrucei_AnTat_1-1_90-13.raw~, NativeID:~controllerType=0 controllerNumber=1 scan=21400~
Tb927.11.4660	Kif13-2 kinesin, putative 22641825:22643897 forward MW:76990	55	79050	1	1	1	1	2582	1	0	1	587.327	1172.64	2	1172.64	0.0002	0	55.4	23	2.7e-05	R	VTLIDLAGSER	A				180313_o2_02_in180308_Tbrucei_AnTat_1-1_90-13.23979.23979.2 File:~180313_o2_02_in180308_Tbrucei_AnTat_1-1_90-13.raw~, NativeID:~controllerType=0 controllerNumber=1 scan=23979~
Tb927.11.9720	Tb927.11.9720 40S ribosomal protein S27, putative 23931281:23931541 reverse MW:9630	53	9966	1	1	1	1	6824	1	1	1	752.359	1502.7	2	1502.7	-0.0007	0	53.18	19	2e-05	M	GFFDSDLSYPTVR	T				180313_o2_02_in180308_Tbrucei_AnTat_1-1_90-13.26005.26005.2 File:~180313_o2_02_in180308_Tbrucei_AnTat_1-1_90-13.raw~, NativeID:~controllerType=0 controllerNumber=1 scan=26005~
Tb927.11.14100	DRBD4 DRBD4 25034733:25036250 forward MW:54708	53	55243	1	1	1	1	3076	1	1	1	614.836	1227.66	2	1227.66	0.0009	0	52.7	21	1.1e-05	R	TAQEAQALLQR	G				180313_o2_02_in180308_Tbrucei_AnTat_1-1_90-13.12555.12555.2 File:~180313_o2_02_in180308_Tbrucei_AnTat_1-1_90-13.raw~, NativeID:~controllerType=0 controllerNumber=1 scan=12555~
Tb11.v5.0270	Tb11.v5.0270 nucleoside hydrolase, putative 27086116:27087189 reverse MW:39391	52	39708	1	1	1	1	1086	1	1	1	492.76	983.505	2	983.504	0.0013	0	51.8	18	2.6e-05	R	GAEGPLVGER	E				180313_o2_02_in180308_Tbrucei_AnTat_1-1_90-13.8756.8756.2 File:~180313_o2_02_in180308_Tbrucei_AnTat_1-1_90-13.raw~, NativeID:~controllerType=0 controllerNumber=1 scan=8756~
Tb927.6.4370	Tb927.6.4370 eukaryotic translation initiation factor 3 subunit 7-like protein 8534423:8535943 reverse MW:57974	51	58565	1	1	1	1	4777	1	1	1	687.375	1372.74	2	1372.74	0.0001	0	51.28	21	1.6e-05	K	VPSDAVILEQFR	Q				180313_o2_02_in180308_Tbrucei_AnTat_1-1_90-13.24125.24125.2 File:~180313_o2_02_in180308_Tbrucei_AnTat_1-1_90-13.raw~, NativeID:~controllerType=0 controllerNumber=1 scan=24125~
Tb927.5.800	CK1.2 casein kinase I, isoform 2 5831762:5832760 forward MW:38375	51	38522	1	1	1	1	2708	1	1	1	597.794	1193.57	2	1193.57	0.0017	0	51.09	20	1.6e-05	K	QTTSVETLCR	S				180313_o2_02_in180308_Tbrucei_AnTat_1-1_90-13.8929.8929.2 File:~180313_o2_02_in180308_Tbrucei_AnTat_1-1_90-13.raw~, NativeID:~controllerType=0 controllerNumber=1 scan=8929~
Tb11.v5.0160	Tb11.v5.0160 cyclophilin-type peptidyl-prolyl cis-trans isomerase, putative 26696927:26697523 reverse MW:21225	51	21269	1	1	1	1	3394	1	1	1	627.827	1253.64	2	1253.64	0	0	50.64	21	1.9e-05	K	QLATGVNGFGYK	D				180313_o2_02_in180308_Tbrucei_AnTat_1-1_90-13.15718.15718.2 File:~180313_o2_02_in180308_Tbrucei_AnTat_1-1_90-13.raw~, NativeID:~controllerType=0 controllerNumber=1 scan=15718~
Tb927.10.270	Tb927.10.270 60S ribosomal protein L32, putative 17236188:17236586 forward MW:15396	49	15443	1	1	1	1	6898	1	1	1	755.36	1508.71	2	1508.71	-0.0023	0	49.03	20	2.5e-05	R	CELFPQLSSSWR	K				180313_o2_02_in180308_Tbrucei_AnTat_1-1_90-13.26021.26021.2 File:~180313_o2_02_in180308_Tbrucei_AnTat_1-1_90-13.raw~, NativeID:~controllerType=0 controllerNumber=1 scan=26021~
Tb927.11.880	CYPA cyclophilin a 21521685:21522218 forward MW:18717	49	18933	1	1	1	1	2421	1	1	1	578.27	1154.53	2	1154.53	0.0004	0	48.69	16	3.1e-05	K	GFGYAGSGFHR	I				180313_o2_02_in180308_Tbrucei_AnTat_1-1_90-13.11302.11302.2 File:~180313_o2_02_in180308_Tbrucei_AnTat_1-1_90-13.raw~, NativeID:~controllerType=0 controllerNumber=1 scan=11302~
Tb927.11.760	Tb927.11.760 protein phosphatase 2C, putative 21485876:21487102 forward MW:45599	48	46197	1	1	1	1	9942	1	1	1	580.288	1737.84	3	1737.84	0.0012	0	48.12	21	3.1e-05	K	ENNTVHLQVGNVGDSR	V				180313_o2_02_in180308_Tbrucei_AnTat_1-1_90-13.11310.11310.3 File:~180313_o2_02_in180308_Tbrucei_AnTat_1-1_90-13.raw~, NativeID:~controllerType=0 controllerNumber=1 scan=11310~
Tb927.7.5790	Tb927.7.5790 protein disulfide isomerase, putative 10486035:10486442 forward MW:15400	45	15505	1	1	1	1	2407	1	1	1	575.835	1149.65	2	1149.65	-0.0001	0	45.36	18	0.0001	R	GYPTLLLFAR	S				180313_o2_02_in180308_Tbrucei_AnTat_1-1_90-13.26625.26625.2 File:~180313_o2_02_in180308_Tbrucei_AnTat_1-1_90-13.raw~, NativeID:~controllerType=0 controllerNumber=1 scan=26625~
Tb927.4.5010	Tb927.4.5010 calreticulin, putative 5283874:5285061 reverse MW:45042	45	45242	1	1	1	1	4181	1	1	1	441.226	1320.66	3	1320.66	-0.0005	1	45.06	22	6e-05	K	KAEEDALAAFEK	K				180313_o2_02_in180308_Tbrucei_AnTat_1-1_90-13.14624.14624.3 File:~180313_o2_02_in180308_Tbrucei_AnTat_1-1_90-13.raw~, NativeID:~controllerType=0 controllerNumber=1 scan=14624~
Tb927.8.8330	Tb927.8.8330 calpain, putative 13595139:13597805 forward MW:98458	45	99535	1	1	1	1	12775	1	1	1	679.309	2034.9	3	2034.91	-0.0019	1	44.72	17	8.9e-05	R	RPSEFAQCDEENIDAVR	G				180313_o2_02_in180308_Tbrucei_AnTat_1-1_90-13.12885.12885.3 File:~180313_o2_02_in180308_Tbrucei_AnTat_1-1_90-13.raw~, NativeID:~controllerType=0 controllerNumber=1 scan=12885~
Tb927.11.7560	Tb927.11.7560 predicted WD40 repeat protein 23435827:23437716 reverse MW:67696	44	68793	1	1	1	1	1396	1	1	1	514.318	1026.62	2	1026.62	0.0031	0	44.06	19	0.00016	K	GIVNAIAITR	D				180313_o2_02_in180308_Tbrucei_AnTat_1-1_90-13.17727.17727.2 File:~180313_o2_02_in180308_Tbrucei_AnTat_1-1_90-13.raw~, NativeID:~controllerType=0 controllerNumber=1 scan=17727~
Tb927.8.4780	Tb927.8.4780 hypothetical protein, conserved 12533580:12546035 reverse MW:468144	43	471038	1	1	1	1	4959	1	1	1	694.372	1386.73	2	1386.74	-0.0064	0	43.24	22	0.00012	K	ALVTQLAEENATK	T				180313_o2_02_in180308_Tbrucei_AnTat_1-1_90-13.15213.15213.2 File:~180313_o2_02_in180308_Tbrucei_AnTat_1-1_90-13.raw~, NativeID:~controllerType=0 controllerNumber=1 scan=15213~
Tb927.9.5040	PDEB1 cAMP-specific phosphodiesterase 14513434:14516226 forward MW:103652	42	104726	1	1	1	1	8440	1	1	1	540.618	1618.83	3	1618.83	0.0013	1	41.97	22	0.00012	K	AGDISNVTKPFDISR	Q				180313_o2_02_in180308_Tbrucei_AnTat_1-1_90-13.17433.17433.3 File:~180313_o2_02_in180308_Tbrucei_AnTat_1-1_90-13.raw~, NativeID:~controllerType=0 controllerNumber=1 scan=17433~
Tb927.10.14600	RPS2 40S ribosomal protein S2, putative 20727988:20728788 reverse MW:28642	42	28795	1	1	1	1	3341	1	1	1	417.567	1249.68	3	1249.68	-0.0002	0	41.8	20	0.00012	K	EHQIVDQLIR	E				180313_o2_02_in180308_Tbrucei_AnTat_1-1_90-13.14002.14002.3 File:~180313_o2_02_in180308_Tbrucei_AnTat_1-1_90-13.raw~, NativeID:~controllerType=0 controllerNumber=1 scan=14002~
Tb927.11.8440	Tb927.11.8440 haloacid dehalogenase-like hydrolase, putative 23660270:23661133 forward MW:31585	42	31622	1	1	1	1	9924	1	1	1	579.636	1735.89	3	1735.89	0	0	41.76	21	0.00012	R	AAVVDLDGTLLNENHR	I				180313_o2_02_in180308_Tbrucei_AnTat_1-1_90-13.19363.19363.3 File:~180313_o2_02_in180308_Tbrucei_AnTat_1-1_90-13.raw~, NativeID:~controllerType=0 controllerNumber=1 scan=19363~
Tb927.3.2100	Tb927.3.2100 hypothetical protein, conserved 2811645:2812571 reverse MW:33996	41	34260	1	1	1	1	3350	1	1	1	626.312	1250.61	2	1250.61	0.0012	0	41.2	21	0.00014	R	CAGYNVILEGR	S				180313_o2_02_in180308_Tbrucei_AnTat_1-1_90-13.16881.16881.2 File:~180313_o2_02_in180308_Tbrucei_AnTat_1-1_90-13.raw~, NativeID:~controllerType=0 controllerNumber=1 scan=16881~
Tb11.1380	Tb11.1380 hypothetical protein, conserved 31649585:31650784 reverse MW:45634	41	45720	1	1	1	1	2429	1	1	1	578.82	1155.63	2	1155.62	0.0008	0	40.75	21	0.00015	R	LDIVNALQDR	E				180313_o2_02_in180308_Tbrucei_AnTat_1-1_90-13.21745.21745.2 File:~180313_o2_02_in180308_Tbrucei_AnTat_1-1_90-13.raw~, NativeID:~controllerType=0 controllerNumber=1 scan=21745~
Tb927.4.2310	Tb927.4.2310 asparaginyl-tRNA synthetase, putative 4513087:4515090 forward MW:75463	41	75985	1	1	1	1	459	1	1	1	439.713	877.411	2	877.412	-0.0006	0	40.51	21	0.00017	R	DACLFPR	Y				180313_o2_02_in180308_Tbrucei_AnTat_1-1_90-13.15957.15957.2 File:~180313_o2_02_in180308_Tbrucei_AnTat_1-1_90-13.raw~, NativeID:~controllerType=0 controllerNumber=1 scan=15957~
Tb927.10.3990	DHH1 DHH1 18209085:18210305 reverse MW:46469	40	46781	1	1	1	1	2784	1	1	1	601.343	1200.67	2	1200.67	0.0005	0	39.86	22	0.00018	R	ELALQTAQVTK	E				180313_o2_02_in180308_Tbrucei_AnTat_1-1_90-13.12946.12946.2 File:~180313_o2_02_in180308_Tbrucei_AnTat_1-1_90-13.raw~, NativeID:~controllerType=0 controllerNumber=1 scan=12946~
Tb927.10.12960	RAB5A ras-related protein rab-5 20303035:20303727 reverse MW:24484	39	24640	1	1	1	1	4480	1	1	1	676.317	1350.62	2	1350.62	-0.0006	0	39.1	19	0.00053	K	FEIWDTAGQER	Y				180313_o2_02_in180308_Tbrucei_AnTat_1-1_90-13.21179.21179.2 File:~180313_o2_02_in180308_Tbrucei_AnTat_1-1_90-13.raw~, NativeID:~controllerType=0 controllerNumber=1 scan=21179~
Tb927.11.2470	Tb927.11.2470 aminopeptidase, putative 22023079:22024776 reverse MW:60586	39	61517	1	1	1	1	4135	1	1	1	659.816	1317.62	2	1317.62	0.0006	0	38.92	19	0.00054	K	TVEINNTDAEGR	L				180313_o2_02_in180308_Tbrucei_AnTat_1-1_90-13.7529.7529.2 File:~180313_o2_02_in180308_Tbrucei_AnTat_1-1_90-13.raw~, NativeID:~controllerType=0 controllerNumber=1 scan=7529~
Tb927.3.3580	LPG3 lipophosphoglycan biosynthetic protein, putative 3265298:3267619 forward MW:87767	38	87712	1	1	1	1	6517	1	1	1	742.889	1483.76	2	1483.76	0.0011	0	38.39	21	0.00025	K	GVVDSNDLPLNVSR	E				180313_o2_02_in180308_Tbrucei_AnTat_1-1_90-13.19396.19396.2 File:~180313_o2_02_in180308_Tbrucei_AnTat_1-1_90-13.raw~, NativeID:~controllerType=0 controllerNumber=1 scan=19396~
Tb927.11.14090	Tb927.11.14090 hypothetical protein, conserved 25028392:25029834 forward MW:51675	38	51983	1	1	1	1	2201	1	1	1	566.313	1130.61	2	1130.61	0.0037	0	38.34	22	0.00025	R	SNVLFIEGPR	D				180313_o2_02_in180308_Tbrucei_AnTat_1-1_90-13.19552.19552.2 File:~180313_o2_02_in180308_Tbrucei_AnTat_1-1_90-13.raw~, NativeID:~controllerType=0 controllerNumber=1 scan=19552~
Tb927.7.3550	Tb927.7.3550 hypothetical protein, conserved 9840346:9844071 reverse MW:138165	38	138765	1	1	1	1	499	1	1	1	442.764	883.513	2	883.513	0.0001	0	37.87	16	0.00039	R	DPVSVLVR	C				180313_o2_02_in180308_Tbrucei_AnTat_1-1_90-13.16720.16720.2 File:~180313_o2_02_in180308_Tbrucei_AnTat_1-1_90-13.raw~, NativeID:~controllerType=0 controllerNumber=1 scan=16720~
Tb927.6.4740	Tb927.6.4740 importin-alpha re-exporter protein, putative 8622458:8625340 forward MW:106582	38	108166	1	1	1	1	3395	1	1	1	627.848	1253.68	2	1253.67	0.0087	0	37.71	20	0.00029	K	ALSGPNAEQLVR	L				180313_o2_02_in180308_Tbrucei_AnTat_1-1_90-13.14220.14220.2 File:~180313_o2_02_in180308_Tbrucei_AnTat_1-1_90-13.raw~, NativeID:~controllerType=0 controllerNumber=1 scan=14220~
Tb927.10.15180	Tb927.10.15180 nucleosome assembly protein, putative 20855143:20856243 forward MW:41302	37	41391	1	1	1	1	3106	1	1	1	616.317	1230.62	2	1230.62	-0.0004	0	36.88	21	0.00035	K	LVQGDDGATVTR	T				180313_o2_02_in180308_Tbrucei_AnTat_1-1_90-13.6928.6928.2 File:~180313_o2_02_in180308_Tbrucei_AnTat_1-1_90-13.raw~, NativeID:~controllerType=0 controllerNumber=1 scan=6928~
Tb11.v5.0684	Tb11.v5.0684 eukaryotic translation initiation factor 5, putative 29956401:29957549 reverse MW:42946	37	43431	1	1	1	1	5297	1	1	1	706.309	1410.6	2	1410.61	-0.0049	0	36.81	15	0.00038	R	QCEGDYEEILR	H				180313_o2_02_in180308_Tbrucei_AnTat_1-1_90-13.17299.17299.2 File:~180313_o2_02_in180308_Tbrucei_AnTat_1-1_90-13.raw~, NativeID:~controllerType=0 controllerNumber=1 scan=17299~
Tb927.11.15480	Tb927.11.15480 heat shock protein Hsp20, putative 25411684:25412310 reverse MW:23084	37	23185	1	1	1	1	11227	1	1	1	621.335	1860.98	3	1860.98	-0.0004	1	36.8	20	0.00035	K	KSDPSVLPASTASYPITK	H				180313_o2_02_in180308_Tbrucei_AnTat_1-1_90-13.14631.14631.3 File:~180313_o2_02_in180308_Tbrucei_AnTat_1-1_90-13.raw~, NativeID:~controllerType=0 controllerNumber=1 scan=14631~
Tb927.10.9250	Tb927.10.9250 G-actin binding protein, putative 19444592:19445401 forward MW:29333	36	29543	1	1	1	1	9300	1	1	1	562.288	1683.84	3	1683.84	-0.0013	1	36.33	22	0.00046	K	QKQPETTAAEEPVTR	L				180313_o2_02_in180308_Tbrucei_AnTat_1-1_90-13.5049.5049.3 File:~180313_o2_02_in180308_Tbrucei_AnTat_1-1_90-13.raw~, NativeID:~controllerType=0 controllerNumber=1 scan=5049~
Tb927.8.6030	Tb927.8.6030 60S ribosomal protein L12, putative 12890393:12890887 forward MW:17564	36	17668	1	1	1	1	4711	1	1	1	684.38	1366.75	2	1366.75	-0.0002	0	35.91	19	0.0013	R	AVGGEVPATASLAPK	V				180313_o2_02_in180308_Tbrucei_AnTat_1-1_90-13.13843.13843.2 File:~180313_o2_02_in180308_Tbrucei_AnTat_1-1_90-13.raw~, NativeID:~controllerType=0 controllerNumber=1 scan=13843~
Tb927.2.2440	RPN6 proteasome regulatory non-ATPase subunit 6 1545281:1546822 reverse MW:57324	36	57460	1	1	1	1	5625	1	1	1	715.867	1429.72	2	1429.72	-0.0013	0	35.6	21	0.00046	K	NAPFLEDEVLQR	Q				180313_o2_02_in180308_Tbrucei_AnTat_1-1_90-13.22044.22044.2 File:~180313_o2_02_in180308_Tbrucei_AnTat_1-1_90-13.raw~, NativeID:~controllerType=0 controllerNumber=1 scan=22044~
Tb11.v5.0587	Tb11.v5.0587 protein kinase A regulatory subunit, putative 29239415:29240914 forward MW:56734	35	57212	1	1	1	1	839	1	1	1	475.271	948.528	2	948.528	0.0002	0	35.36	19	0.0013	K	LYIIQDGK	A				180313_o2_02_in180308_Tbrucei_AnTat_1-1_90-13.13689.13689.2 File:~180313_o2_02_in180308_Tbrucei_AnTat_1-1_90-13.raw~, NativeID:~controllerType=0 controllerNumber=1 scan=13689~
Tb927.6.3650	Tb927.6.3650 ADP-ribosylation factor, putative 8392399:8392950 reverse MW:20071	35	20344	1	1	1	1	1894	1	1	1	549.83	1097.65	2	1097.64	0.001	0	34.94	20	0.0016	R	VLIVGLDNAGK	T				180313_o2_02_in180308_Tbrucei_AnTat_1-1_90-13.18038.18038.2 File:~180313_o2_02_in180308_Tbrucei_AnTat_1-1_90-13.raw~, NativeID:~controllerType=0 controllerNumber=1 scan=18038~
Tb927.8.2030	Tb927.8.2030 hypothetical protein, conserved 11767582:11768847 forward MW:48239	35	48380	1	1	1	1	276	1	1	1	422.761	843.507	2	843.506	0.0007	0	34.94	19	0.0016	K	ALTALLDK	Q				180313_o2_02_in180308_Tbrucei_AnTat_1-1_90-13.16278.16278.2 File:~180313_o2_02_in180308_Tbrucei_AnTat_1-1_90-13.raw~, NativeID:~controllerType=0 controllerNumber=1 scan=16278~
Tb927.4.1300	Tb927.4.1300 amidinotransferase, putative 4253497:4254621 reverse MW:42015	35	42444	1	1	1	1	2665	1	1	1	594.316	1186.62	2	1186.62	-0.0028	0	34.72	22	0.00055	K	VINLDESELR	A				180313_o2_02_in180308_Tbrucei_AnTat_1-1_90-13.16710.16710.2 File:~180313_o2_02_in180308_Tbrucei_AnTat_1-1_90-13.raw~, NativeID:~controllerType=0 controllerNumber=1 scan=16710~
Tb927.6.4440	RBP42 RNA-binding protein 42 (RNA-binding motif protein 42) 8551619:8552677 reverse MW:37718	34	37923	1	1	1	1	2400	1	1	1	574.819	1147.62	2	1147.62	0.0005	0	34.22	22	0.0012	K	TWASLASIATK	G				180313_o2_02_in180308_Tbrucei_AnTat_1-1_90-13.21760.21760.2 File:~180313_o2_02_in180308_Tbrucei_AnTat_1-1_90-13.raw~, NativeID:~controllerType=0 controllerNumber=1 scan=21760~
Tb927.9.11270	TCP-1-eta T-complex protein 1, eta subunit, putative 15389853:15391559 forward MW:61472	34	62231	1	1	1	1	9489	1	1	1	567.267	1698.78	3	1698.78	-0.0007	0	34.06	19	0.0018	R	QLAENAGHDSTDSLNK	L				180313_o2_02_in180308_Tbrucei_AnTat_1-1_90-13.5905.5905.3 File:~180313_o2_02_in180308_Tbrucei_AnTat_1-1_90-13.raw~, NativeID:~controllerType=0 controllerNumber=1 scan=5905~
Tb927.10.290	Tb927.10.290 proteasome alpha 2 subunit, putative 17237701:17238396 forward MW:25354	34	25567	1	1	1	1	5054	1	1	1	697.88	1393.75	2	1393.75	0.0005	0	33.63	20	0.00081	R	LVQIEYATTAASK	G				180313_o2_02_in180308_Tbrucei_AnTat_1-1_90-13.15185.15185.2 File:~180313_o2_02_in180308_Tbrucei_AnTat_1-1_90-13.raw~, NativeID:~controllerType=0 controllerNumber=1 scan=15185~
Tb927.7.6090	Tb927.7.6090 hypothetical protein, conserved 10582499:10584787 reverse MW:88164	33	88849	1	1	1	1	1712	1	1	1	539.307	1076.6	2	1076.6	-0.0018	0	33.11	22	0.00079	K	VDLLFPAFR	W				180313_o2_02_in180308_Tbrucei_AnTat_1-1_90-13.26843.26843.2 File:~180313_o2_02_in180308_Tbrucei_AnTat_1-1_90-13.raw~, NativeID:~controllerType=0 controllerNumber=1 scan=26843~
Tb927.9.11470	Tb927.9.11470 60S ribosomal protein L27a 15399740:15400177 forward MW:16266	33	16427	1	1	1	1	10200	1	1	1	586.984	1757.93	3	1757.93	-0.0006	1	32.81	22	0.00084	K	NTTWKPTINLDNLTK	L				180313_o2_02_in180308_Tbrucei_AnTat_1-1_90-13.20510.20510.3 File:~180313_o2_02_in180308_Tbrucei_AnTat_1-1_90-13.raw~, NativeID:~controllerType=0 controllerNumber=1 scan=20510~
Tb927.10.13500	Tb927.10.13500 60S ribosomal protein L10a 20448472:20449116 reverse MW:24597	32	25037	1	1	1	1	8252	1	1	1	803.383	1604.75	2	1604.75	0.0004	0	32.12	19	0.0027	K	FPTVCAQNESLPDK	V				180313_o2_02_in180308_Tbrucei_AnTat_1-1_90-13.15951.15951.2 File:~180313_o2_02_in180308_Tbrucei_AnTat_1-1_90-13.raw~, NativeID:~controllerType=0 controllerNumber=1 scan=15951~
Tb927.5.1000	Tb927.5.1000 ubiquitin-conjugating enzyme E2, putative 5887623:5888069 forward MW:16766	32	16870	1	1	1	1	3269	1	1	1	623.327	1244.64	2	1244.64	-0.0007	0	31.98	22	0.001	K	DQWSPALTISK	V				180313_o2_02_in180308_Tbrucei_AnTat_1-1_90-13.20653.20653.2 File:~180313_o2_02_in180308_Tbrucei_AnTat_1-1_90-13.raw~, NativeID:~controllerType=0 controllerNumber=1 scan=20653~
Tb11.v5.0414	Tb11.v5.0414 ATP-dependent DEAD/H RNA helicase, putative 28095665:28096975 reverse MW:49227	32	49651	1	1	1	1	1212	1	1	1	499.255	996.495	2	996.495	0.0003	0	31.97	18	0.0024	R	LVVYESCK	T				180313_o2_02_in180308_Tbrucei_AnTat_1-1_90-13.9279.9279.2 File:~180313_o2_02_in180308_Tbrucei_AnTat_1-1_90-13.raw~, NativeID:~controllerType=0 controllerNumber=1 scan=9279~
Tb927.9.8000	Tb927.9.8000 ubiquitin-conjugating enzyme E2, putative 14934143:14934595 reverse MW:17132	32	17178	1	1	1	1	10698	1	1	1	602.641	1804.9	3	1804.9	0.0047	1	31.75	21	0.0011	R	KDPPEGITATPSPENPR	H				180313_o2_02_in180308_Tbrucei_AnTat_1-1_90-13.9298.9298.3 File:~180313_o2_02_in180308_Tbrucei_AnTat_1-1_90-13.raw~, NativeID:~controllerType=0 controllerNumber=1 scan=9298~
Tb927.10.2840	Tb927.10.2840 ribosomal protein S25, putative 17878880:17879221 forward MW:12560	32	12666	1	1	1	1	1910	1	1	1	550.818	1099.62	2	1099.62	-0.0015	0	31.58	20	0.0011	K	VITPSIISDR	L				180313_o2_02_in180308_Tbrucei_AnTat_1-1_90-13.16441.16441.2 File:~180313_o2_02_in180308_Tbrucei_AnTat_1-1_90-13.raw~, NativeID:~controllerType=0 controllerNumber=1 scan=16441~
Tb927.8.6660	PFC1 paraflagellar rod component, putative 13057433:13059256 reverse MW:69056	32	69639	1	1	1	1	6079	1	1	1	729.402	1456.79	2	1456.79	-0.0001	0	31.52	22	0.0011	K	GCLAVLPLVLCSR	S				180313_o2_02_in180308_Tbrucei_AnTat_1-1_90-13.26589.26589.2 File:~180313_o2_02_in180308_Tbrucei_AnTat_1-1_90-13.raw~, NativeID:~controllerType=0 controllerNumber=1 scan=26589~
Tb927.4.1790	Tb927.4.1790 ribosomal protein L3, putative 4360310:4361599 reverse MW:48692	31	48946	1	1	1	1	9060	1	1	1	555.968	1664.88	3	1664.88	-0.0021	0	30.52	20	0.0014	K	AHVSEIQINGGTIAQK	I				180313_o2_02_in180308_Tbrucei_AnTat_1-1_90-13.11563.11563.3 File:~180313_o2_02_in180308_Tbrucei_AnTat_1-1_90-13.raw~, NativeID:~controllerType=0 controllerNumber=1 scan=11563~
Tb927.10.1060	TCP-1-delta T-complex protein 1, delta subunit, putative 17438599:17440209 reverse MW:58362	30	59009	1	1	1	1	9492	1	1	1	567.281	1698.82	3	1698.82	-0.0001	0	30.47	20	0.0014	K	FGHADLVVEENTPSGK	I				180313_o2_02_in180308_Tbrucei_AnTat_1-1_90-13.12361.12361.3 File:~180313_o2_02_in180308_Tbrucei_AnTat_1-1_90-13.raw~, NativeID:~controllerType=0 controllerNumber=1 scan=12361~
Tb11.v5.0265	Tb11.v5.0265 hypothetical protein, conserved 27075568:27076173 reverse MW:22315	30	22415	1	1	1	1	5044	1	1	1	465.266	1392.78	3	1392.78	0.0004	1	30.1	18	0.0032	R	LAPPHILFDDKK	A				180313_o2_02_in180308_Tbrucei_AnTat_1-1_90-13.14101.14101.3 File:~180313_o2_02_in180308_Tbrucei_AnTat_1-1_90-13.raw~, NativeID:~controllerType=0 controllerNumber=1 scan=14101~
Tb11.v5.0181	Tb11.v5.0181 60S ribosomal protein L19, putative 26756297:26757079 forward MW:29409	30	29448	1	1	1	1	987	1	1	1	486.28	970.545	2	970.545	0.0003	0	29.99	20	0.002	R	QLAEQLAAK	R				180313_o2_02_in180308_Tbrucei_AnTat_1-1_90-13.9007.9007.2 File:~180313_o2_02_in180308_Tbrucei_AnTat_1-1_90-13.raw~, NativeID:~controllerType=0 controllerNumber=1 scan=9007~
Tb11.v5.0820	Tb11.v5.0820 branched-chain amino acid aminotransferase, putative 30810961:30811989 reverse MW:37756	30	38188	1	1	1	1	11481	1	1	1	630.327	1887.96	3	1887.96	-0.0045	0	29.87	22	0.0016	K	GELLNVPCPAPGASLTHR	V				180313_o2_02_in180308_Tbrucei_AnTat_1-1_90-13.18258.18258.3 File:~180313_o2_02_in180308_Tbrucei_AnTat_1-1_90-13.raw~, NativeID:~controllerType=0 controllerNumber=1 scan=18258~
Tb927.10.1100	Tb927.10.1100 60S ribosomal protein L9, putative 17444531:17445100 reverse MW:21857	30	21901	1	1	1	1	4038	1	1	1	437.916	1310.73	3	1310.72	0.0036	1	29.7	18	0.0042	R	KFLDGIYVQTK	T				180313_o2_02_in180308_Tbrucei_AnTat_1-1_90-13.16127.16127.3 File:~180313_o2_02_in180308_Tbrucei_AnTat_1-1_90-13.raw~, NativeID:~controllerType=0 controllerNumber=1 scan=16127~
Tb927.10.14700	Tb927.10.14700 hypothetical protein, conserved 20743539:20744567 reverse MW:37701	29	37735	1	1	1	1	5593	1	1	1	714.895	1427.77	2	1427.78	-0.0023	0	29.36	22	0.0018	R	IFPNPVAVSDITR	N				180313_o2_02_in180308_Tbrucei_AnTat_1-1_90-13.22861.22861.2 File:~180313_o2_02_in180308_Tbrucei_AnTat_1-1_90-13.raw~, NativeID:~controllerType=0 controllerNumber=1 scan=22861~
Tb927.10.5520	Tb927.10.5520 hypothetical protein, conserved 18538551:18539522 forward MW:36138	29	36343	1	1	1	1	3368	1	1	1	626.841	1251.67	2	1251.67	-0.0027	0	28.97	21	0.0027	K	ALVDTLFSTASK	S				180313_o2_02_in180308_Tbrucei_AnTat_1-1_90-13.24431.24431.2 File:~180313_o2_02_in180308_Tbrucei_AnTat_1-1_90-13.raw~, NativeID:~controllerType=0 controllerNumber=1 scan=24431~
Tb927.8.6750	Tb927.8.6750 translationally controlled tumor protein (TCTP), putative 13082283:13082795 reverse MW:19265	28	19367	1	1	1	1	2529	1	1	1	584.311	1166.61	2	1166.61	-0.0008	0	28.44	21	0.0022	K	AFQTNAAAFVK	K				180313_o2_02_in180308_Tbrucei_AnTat_1-1_90-13.15643.15643.2 File:~180313_o2_02_in180308_Tbrucei_AnTat_1-1_90-13.raw~, NativeID:~controllerType=0 controllerNumber=1 scan=15643~
Tb11.v5.0196	Tb11.v5.0196 hypothetical protein, conserved 26806423:26807223 reverse MW:29335	28	29431	1	1	1	1	6189	1	1	1	732.372	1462.73	2	1462.73	-0.0009	0	28.28	22	0.0022	K	GTPFTILTEEEAR	K				180313_o2_02_in180308_Tbrucei_AnTat_1-1_90-13.23551.23551.2 File:~180313_o2_02_in180308_Tbrucei_AnTat_1-1_90-13.raw~, NativeID:~controllerType=0 controllerNumber=1 scan=23551~
Tb927.11.13750	RAB4 small GTPase, putative 24966695:24967291 forward MW:22057	28	22214	1	1	1	1	4104	1	1	1	658.835	1315.66	2	1315.65	0.0034	0	28.25	21	0.0022	K	LQIWDTAGQER	Y				180313_o2_02_in180308_Tbrucei_AnTat_1-1_90-13.17794.17794.2 File:~180313_o2_02_in180308_Tbrucei_AnTat_1-1_90-13.raw~, NativeID:~controllerType=0 controllerNumber=1 scan=17794~
Tb927.3.1680	Tb927.3.1680 hypothetical protein, conserved 2701994:2702950 reverse MW:35191	28	35454	1	1	1	1	3948	1	1	1	653.322	1304.63	2	1304.63	-0.0049	0	28.16	21	0.0023	R	WCEAPGVIFAR	G				180313_o2_02_in180308_Tbrucei_AnTat_1-1_90-13.22019.22019.2 File:~180313_o2_02_in180308_Tbrucei_AnTat_1-1_90-13.raw~, NativeID:~controllerType=0 controllerNumber=1 scan=22019~
Tb927.10.3840	Tb927.10.3840 60S ribosomal protein L18a, putative 18164487:18165026 reverse MW:20904	28	21119	1	1	1	1	2559	1	1	1	586.328	1170.64	2	1170.64	0.0015	0	27.98	22	0.0024	R	YHNIEVLGVK	S				180313_o2_02_in180308_Tbrucei_AnTat_1-1_90-13.12536.12536.2 File:~180313_o2_02_in180308_Tbrucei_AnTat_1-1_90-13.raw~, NativeID:~controllerType=0 controllerNumber=1 scan=12536~
Tb927.5.4500	TbSAR1 ras-like small GTPase, putative 6885716:6886300 reverse MW:21771	28	21814	1	1	1	1	2474	1	1	1	580.837	1159.66	2	1159.66	-0.0003	0	27.78	21	0.0025	K	ILFLGLDNAGK	T				180313_o2_02_in180308_Tbrucei_AnTat_1-1_90-13.25064.25064.2 File:~180313_o2_02_in180308_Tbrucei_AnTat_1-1_90-13.raw~, NativeID:~controllerType=0 controllerNumber=1 scan=25064~
Tb927.10.14150	Tb927.10.14150 nuclear segregation protein, putative 20590208:20591647 reverse MW:55311	28	55505	1	1	1	1	1014	1	1	1	487.763	973.511	2	973.508	0.0026	0	27.61	23	0.004	K	SEEIIEVR	K				180313_o2_02_in180308_Tbrucei_AnTat_1-1_90-13.12529.12529.2 File:~180313_o2_02_in180308_Tbrucei_AnTat_1-1_90-13.raw~, NativeID:~controllerType=0 controllerNumber=1 scan=12529~
Tb927.11.14250	TCP-1-epsilon T-complex protein 1, epsilon subunit, putative 25090643:25092259 forward MW:59382	27	60199	1	1	1	1	6518	1	1	1	495.608	1483.8	3	1483.8	0.0014	1	27.43	20	0.0034	K	RLEEIADTVPVSR	E				180313_o2_02_in180308_Tbrucei_AnTat_1-1_90-13.13791.13791.3 File:~180313_o2_02_in180308_Tbrucei_AnTat_1-1_90-13.raw~, NativeID:~controllerType=0 controllerNumber=1 scan=13791~
Tb927.6.4000	SGT small glutamine-rich tetratricopeptide repeat protein, putative 8478402:8479652 reverse MW:45967	27	46165	1	1	1	1	2487	1	1	1	581.797	1161.58	2	1161.58	0.002	0	27.43	21	0.0027	K	NPQFVETATR	L				180313_o2_02_in180308_Tbrucei_AnTat_1-1_90-13.10264.10264.2 File:~180313_o2_02_in180308_Tbrucei_AnTat_1-1_90-13.raw~, NativeID:~controllerType=0 controllerNumber=1 scan=10264~
Tb927.1.3830	PGI glucose-6-phosphate isomerase, glycosomal 816419:818242 forward MW:67615	27	67744	1	1	1	1	366	1	1	1	432.252	862.49	2	862.491	-0.0009	0	27.22	18	0.0065	R	ALLDYLR	S				180313_o2_02_in180308_Tbrucei_AnTat_1-1_90-13.23427.23427.2 File:~180313_o2_02_in180308_Tbrucei_AnTat_1-1_90-13.raw~, NativeID:~controllerType=0 controllerNumber=1 scan=23427~
Tb927.3.5180	Tb927.3.5180 cofilin/actin depolymerizing factor, putative 3712526:3712936 forward MW:15119	27	15224	1	1	1	1	6246	1	1	1	734.359	1466.7	2	1466.7	-0.0016	0	27.04	20	0.0037	R	GANFDQFIEAIDK	N				180313_o2_02_in180308_Tbrucei_AnTat_1-1_90-13.26628.26628.2 File:~180313_o2_02_in180308_Tbrucei_AnTat_1-1_90-13.raw~, NativeID:~controllerType=0 controllerNumber=1 scan=26628~
Tb927.11.2280	Tb927.11.2280 hypothetical protein, conserved 21945262:21947850 forward MW:97081	27	98046	1	1	1	1	4365	2	0	1	448.261	1341.76	3	1341.76	0.0006	1	26.87	20	0.011	R	GSKAVLLEQELR	T				180313_o2_02_in180308_Tbrucei_AnTat_1-1_90-13.14639.14639.3 File:~180313_o2_02_in180308_Tbrucei_AnTat_1-1_90-13.raw~, NativeID:~controllerType=0 controllerNumber=1 scan=14639~
Tb927.9.11540	Tb927.9.11540 hypothetical protein, conserved 15410762:15412078 forward MW:50787	27	50926	1	1	1	1	9174	1	1	1	837.432	1672.85	2	1672.85	0.0005	0	26.84	21	0.003	K	ILPESECIPVPTYR	L				180313_o2_02_in180308_Tbrucei_AnTat_1-1_90-13.21606.21606.2 File:~180313_o2_02_in180308_Tbrucei_AnTat_1-1_90-13.raw~, NativeID:~controllerType=0 controllerNumber=1 scan=21606~
Tb927.9.7520	Tb927.9.7520 hypothetical protein, conserved 14844670:14845710 reverse MW:38016	26	38335	1	1	1	1	1360	1	1	1	511.763	1021.51	2	1021.51	0.0033	0	26.34	22	0.015	R	EQFSIAAEK	Y				180313_o2_02_in180308_Tbrucei_AnTat_1-1_90-13.11835.11835.2 File:~180313_o2_02_in180308_Tbrucei_AnTat_1-1_90-13.raw~, NativeID:~controllerType=0 controllerNumber=1 scan=11835~
Tb927.11.680	Tb927.11.680 ribosomal protein L21E (60S), putative 21462889:21463368 reverse MW:18002	26	18219	1	1	1	1	2317	1	1	1	571.82	1141.62	2	1141.62	0.0002	0	26.18	21	0.0035	R	TGIVWNVTPR	G				180313_o2_02_in180308_Tbrucei_AnTat_1-1_90-13.18868.18868.2 File:~180313_o2_02_in180308_Tbrucei_AnTat_1-1_90-13.raw~, NativeID:~controllerType=0 controllerNumber=1 scan=18868~
Tb11.v5.0256	Tb11.v5.0256 proteasome beta 3 subunit, putative 27045995:27046612 reverse MW:22484	26	22925	1	1	1	1	3189	1	1	1	619.797	1237.58	2	1237.58	0.0028	0	26.14	19	0.01	K	ECFVVISDNR	L				180313_o2_02_in180308_Tbrucei_AnTat_1-1_90-13.16673.16673.2 File:~180313_o2_02_in180308_Tbrucei_AnTat_1-1_90-13.raw~, NativeID:~controllerType=0 controllerNumber=1 scan=16673~
Tb927.9.5190	28G16.165 proliferative cell nuclear antigen (PCNA), putative 14526732:14527610 forward MW:32315	26	32750	1	1	1	1	4011	1	1	1	655.352	1308.69	2	1308.69	-0.0021	0	26.05	21	0.0036	K	SIVTLSSQEFAK	I				180313_o2_02_in180308_Tbrucei_AnTat_1-1_90-13.18452.18452.2 File:~180313_o2_02_in180308_Tbrucei_AnTat_1-1_90-13.raw~, NativeID:~controllerType=0 controllerNumber=1 scan=18452~
Tb927.2.340	3B10.125 retrotransposon hot spot protein 4 (RHS4), putative 1110839:1113415 reverse MW:97842	26	98350	1	1	1	1	2463	1	0	1	580.318	1158.62	2	1158.62	-0.002	0	26.04	22	0.0036	R	AAQTAASAVELK	G				180313_o2_02_in180308_Tbrucei_AnTat_1-1_90-13.8978.8978.2 File:~180313_o2_02_in180308_Tbrucei_AnTat_1-1_90-13.raw~, NativeID:~controllerType=0 controllerNumber=1 scan=8978~
Tb11.v5.0561	Tb11.v5.0561 fatty acyl CoA synthetase, putative 29066479:29067690 forward MW:44797	26	45339	1	1	1	1	6227	1	1	1	733.822	1465.63	2	1465.63	0.0007	0	25.82	15	0.0046	R	EWYEGECLPQR	F				180313_o2_02_in180308_Tbrucei_AnTat_1-1_90-13.16764.16764.2 File:~180313_o2_02_in180308_Tbrucei_AnTat_1-1_90-13.raw~, NativeID:~controllerType=0 controllerNumber=1 scan=16764~
Tb927.6.2740	pdxK pyridoxal kinase 8128188:8129090 forward MW:33332	25	33596	1	1	1	1	1891	1	1	1	549.77	1097.53	2	1097.53	0.0001	0	25.14	19	0.013	R	ANNFLSNYR	Y				180313_o2_02_in180308_Tbrucei_AnTat_1-1_90-13.14642.14642.2 File:~180313_o2_02_in180308_Tbrucei_AnTat_1-1_90-13.raw~, NativeID:~controllerType=0 controllerNumber=1 scan=14642~
Tb927.11.3380	Tb927.11.3380 Ran-binding protein 1, putative 22289089:22289562 forward MW:17703	25	17692	1	1	1	1	1771	1	1	1	542.818	1083.62	2	1083.62	0.002	0	24.97	20	0.0046	K	LAAQHYLLR	G				180313_o2_02_in180308_Tbrucei_AnTat_1-1_90-13.11080.11080.2 File:~180313_o2_02_in180308_Tbrucei_AnTat_1-1_90-13.raw~, NativeID:~controllerType=0 controllerNumber=1 scan=11080~
Tb927.4.2080	CC2D C2 domain containing protein 4444462:4447182 reverse MW:104884	25	105048	1	1	1	1	2149	1	1	1	563.324	1124.63	2	1124.63	0.0034	0	24.91	19	0.015	R	VAIVAQNPGTR	D				180313_o2_02_in180308_Tbrucei_AnTat_1-1_90-13.8558.8558.2 File:~180313_o2_02_in180308_Tbrucei_AnTat_1-1_90-13.raw~, NativeID:~controllerType=0 controllerNumber=1 scan=8558~
Tb927.6.400	Tb927.6.400 peptidase M20/M25/M40, putative 7495243:7496670 forward MW:52185	25	52608	1	1	1	1	9239	1	1	1	840.37	1678.72	2	1678.73	-0.0013	0	24.82	15	0.0064	K	VTFTPDDAGDGCATPR	L				180313_o2_02_in180308_Tbrucei_AnTat_1-1_90-13.13649.13649.2 File:~180313_o2_02_in180308_Tbrucei_AnTat_1-1_90-13.raw~, NativeID:~controllerType=0 controllerNumber=1 scan=13649~
Tb11.v5.0827	Tb11.v5.0827 NUP-1 protein, putative 30839925:30841955 reverse MW:75243	25	75483	1	1	1	1	2598	1	1	1	588.319	1174.62	2	1174.62	0.0045	0	24.75	23	0.0048	K	LTQLEETVSR	L				180313_o2_02_in180308_Tbrucei_AnTat_1-1_90-13.11744.11744.2 File:~180313_o2_02_in180308_Tbrucei_AnTat_1-1_90-13.raw~, NativeID:~controllerType=0 controllerNumber=1 scan=11744~
Tb927.1.710	PGKB phosphoglycerate kinase 234176:235438 reverse MW:45247	25	45560	1	1	1	1	2561	1	1	1	586.334	1170.65	2	1170.65	0.004	0	24.74	21	0.0048	K	TLPGVTVLDEK	E				180313_o2_02_in180308_Tbrucei_AnTat_1-1_90-13.18556.18556.2 File:~180313_o2_02_in180308_Tbrucei_AnTat_1-1_90-13.raw~, NativeID:~controllerType=0 controllerNumber=1 scan=18556~
Tb927.5.3450	Tb927.5.3450 hypothetical protein, conserved 6645898:6647481 reverse MW:57993	25	58526	1	1	1	1	3732	1	1	1	641.273	1280.53	2	1280.53	0.004	0	24.64	14	0.0045	R	ECEVCFNPAR	S				180313_o2_02_in180308_Tbrucei_AnTat_1-1_90-13.13056.13056.2 File:~180313_o2_02_in180308_Tbrucei_AnTat_1-1_90-13.raw~, NativeID:~controllerType=0 controllerNumber=1 scan=13056~
Tb927.6.4840	METK1 S-adenosylmethionine synthetase, putative 8649174:8650367 forward MW:43540	24	43855	1	1	1	1	6000	1	1	1	485.255	1452.74	3	1452.75	-0.0049	0	24.46	21	0.0051	R	FVIGGPHGDAGLTGR	K				180313_o2_02_in180308_Tbrucei_AnTat_1-1_90-13.14042.14042.3 File:~180313_o2_02_in180308_Tbrucei_AnTat_1-1_90-13.raw~, NativeID:~controllerType=0 controllerNumber=1 scan=14042~
Tb927.4.3570	Tb927.4.3570 translation elongation factor 1-beta, putative 4826950:4827630 reverse MW:24362	24	24347	1	1	1	1	7003	1	1	1	759.413	1516.81	2	1516.81	-0.0012	1	24.44	21	0.0051	K	LFLGGVKPSEEDVK	A				180313_o2_02_in180308_Tbrucei_AnTat_1-1_90-13.14609.14609.2 File:~180313_o2_02_in180308_Tbrucei_AnTat_1-1_90-13.raw~, NativeID:~controllerType=0 controllerNumber=1 scan=14609~
Tb927.10.1930	Tb927.10.1930 hypothetical protein, conserved 17657248:17659191 forward MW:74393	24	75314	1	1	1	1	1538	2	0	1	525.801	1049.59	2	1049.58	0.0074	1	24.36	18	0.014	R	RMLLFSAGR	S				180313_o2_02_in180308_Tbrucei_AnTat_1-1_90-13.19258.19258.2 File:~180313_o2_02_in180308_Tbrucei_AnTat_1-1_90-13.raw~, NativeID:~controllerType=0 controllerNumber=1 scan=19258~
Tb11.v5.0537	Tb11.v5.0537 polyubiquitin, putative 28853901:28855772 forward MW:70129	24	70200	1	1	1	1	1673	1	1	1	533.283	1064.55	2	1064.55	0.0007	0	24.27	22	0.0053	R	TLADYNIQK	E				180313_o2_02_in180308_Tbrucei_AnTat_1-1_90-13.11799.11799.2 File:~180313_o2_02_in180308_Tbrucei_AnTat_1-1_90-13.raw~, NativeID:~controllerType=0 controllerNumber=1 scan=11799~
Tb927.11.3730	LeuRS leucyl-tRNA synthetase, putative 22396038:22399262 forward MW:121826	24	122717	1	1	1	1	2430	1	1	1	578.822	1155.63	2	1155.62	0.0041	0	23.77	21	0.0059	K	LLEEQNAAIR	Y				180313_o2_02_in180308_Tbrucei_AnTat_1-1_90-13.11213.11213.2 File:~180313_o2_02_in180308_Tbrucei_AnTat_1-1_90-13.raw~, NativeID:~controllerType=0 controllerNumber=1 scan=11213~
Tb927.9.11030	PKAC2 protein kinase A catalytic subunit isoform 2 15346764:15347774 reverse MW:38569	24	38716	1	1	1	1	4545	1	1	1	452.258	1353.75	3	1353.75	0.0009	1	23.74	19	0.018	R	DLKPENLLLDGK	G				180313_o2_02_in180308_Tbrucei_AnTat_1-1_90-13.19809.19809.3 File:~180313_o2_02_in180308_Tbrucei_AnTat_1-1_90-13.raw~, NativeID:~controllerType=0 controllerNumber=1 scan=19809~
Tb927.11.3240	TCP-1-zeta T-complex protein 1, zeta subunit, putative 22222505:22224139 forward MW:59580	24	59884	1	1	1	1	212	1	1	1	418.236	834.458	2	834.46	-0.0015	0	23.68	19	0.021	R	ILTEGFR	L				180313_o2_02_in180308_Tbrucei_AnTat_1-1_90-13.12800.12800.2 File:~180313_o2_02_in180308_Tbrucei_AnTat_1-1_90-13.raw~, NativeID:~controllerType=0 controllerNumber=1 scan=12800~
Tb927.10.8390	Tb927.10.8390 hypothetical protein, conserved 19221942:19233107 forward MW:415946	24	422742	1	1	1	1	219	1	1	1	418.718	835.422	2	835.43	-0.0079	1	23.65	21	0.033	R	FVSGRDR	L				180313_o2_02_in180308_Tbrucei_AnTat_1-1_90-13.19134.19134.2 File:~180313_o2_02_in180308_Tbrucei_AnTat_1-1_90-13.raw~, NativeID:~controllerType=0 controllerNumber=1 scan=19134~
Tb927.11.18680	DYNLL1 dynein light chain LC8, putative 32838428:32838700 reverse MW:10429	24	10479	1	1	1	1	5374	1	1	1	472.899	1415.67	3	1415.68	-0.0021	0	23.61	20	0.0061	K	YQPTWHCIVGR	N				180313_o2_02_in180308_Tbrucei_AnTat_1-1_90-13.15014.15014.3 File:~180313_o2_02_in180308_Tbrucei_AnTat_1-1_90-13.raw~, NativeID:~controllerType=0 controllerNumber=1 scan=15014~
Tb927.4.1310	ZC3H9 ZFP family member, putative 4255125:4256375 reverse MW:47402	24	48113	1	1	1	1	316	1	1	1	425.245	848.476	2	848.476	0.0001	0	23.58	19	0.019	K	YILDIGR	D				180313_o2_02_in180308_Tbrucei_AnTat_1-1_90-13.19555.19555.2 File:~180313_o2_02_in180308_Tbrucei_AnTat_1-1_90-13.raw~, NativeID:~controllerType=0 controllerNumber=1 scan=19555~
Tb927.10.3280	Tb927.10.3280 60S ribosomal proteins L38, putative 18000247:18000495 forward MW:9566	23	9731	1	1	1	1	1196	1	1	1	498.253	994.491	2	994.491	0.0003	0	23.39	20	0.023	K	EFLAICSR	K				180313_o2_02_in180308_Tbrucei_AnTat_1-1_90-13.16950.16950.2 File:~180313_o2_02_in180308_Tbrucei_AnTat_1-1_90-13.raw~, NativeID:~controllerType=0 controllerNumber=1 scan=16950~
Tb927.10.11540	RPS3 40S ribosomal protein S3, putative 19965221:19965865 forward MW:24216	23	24372	1	1	1	1	345	1	1	1	429.756	857.498	2	857.497	0.001	0	23.24	21	0.015	R	AGTIGVNVK	I				180313_o2_02_in180308_Tbrucei_AnTat_1-1_90-13.8039.8039.2 File:~180313_o2_02_in180308_Tbrucei_AnTat_1-1_90-13.raw~, NativeID:~controllerType=0 controllerNumber=1 scan=8039~
Tb927.7.6230	ARF3 ADP-ribosylation factor, putative 10613186:10613758 reverse MW:20714	23	20929	1	1	1	1	1894	2	0	1	549.83	1097.65	2	1097.64	0.001	0	23.19	20	0.024	R	VLVLGLDNAGK	T				180313_o2_02_in180308_Tbrucei_AnTat_1-1_90-13.18038.18038.2 File:~180313_o2_02_in180308_Tbrucei_AnTat_1-1_90-13.raw~, NativeID:~controllerType=0 controllerNumber=1 scan=18038~
Tb927.10.2440	MCA4 metacaspase MCA4 17783665:17784726 reverse MW:38969	23	39628	1	1	1	1	4191	1	1	1	661.841	1321.67	2	1321.67	0.0005	0	23.18	21	0.0067	R	FSLEGLFPQER	T				180313_o2_02_in180308_Tbrucei_AnTat_1-1_90-13.26626.26626.2 File:~180313_o2_02_in180308_Tbrucei_AnTat_1-1_90-13.raw~, NativeID:~controllerType=0 controllerNumber=1 scan=26626~
Tb927.10.1170	IFT172 intraflagellar transport protein IFT172, putative 17465031:17470274 reverse MW:196601	23	198072	1	1	1	1	7512	1	1	1	775.373	1548.73	2	1548.73	-0.0009	0	23.08	21	0.0068	K	AYIANNDWENALR	M				180313_o2_02_in180308_Tbrucei_AnTat_1-1_90-13.21928.21928.2 File:~180313_o2_02_in180308_Tbrucei_AnTat_1-1_90-13.raw~, NativeID:~controllerType=0 controllerNumber=1 scan=21928~
Tb927.7.1110	Tb927.7.1110 asparagine synthetase a, putative 9211507:9212562 forward MW:39597	23	39744	1	1	1	1	6230	1	1	1	733.842	1465.67	2	1465.67	0.0003	0	22.79	19	0.022	R	VGDGTQDNLSGFEK	A				180313_o2_02_in180308_Tbrucei_AnTat_1-1_90-13.13832.13832.2 File:~180313_o2_02_in180308_Tbrucei_AnTat_1-1_90-13.raw~, NativeID:~controllerType=0 controllerNumber=1 scan=13832~
Tb927.7.4420	Tb927.7.4420 proteasome alpha 3 subunit, putative 10098847:10099707 reverse MW:32154	23	32362	1	1	1	1	11374	1	1	1	470.495	1877.95	4	1877.95	0.0018	1	22.68	22	0.0075	K	ILTDEELKPHVDEANR	Q				180313_o2_02_in180308_Tbrucei_AnTat_1-1_90-13.11504.11504.4 File:~180313_o2_02_in180308_Tbrucei_AnTat_1-1_90-13.raw~, NativeID:~controllerType=0 controllerNumber=1 scan=11504~
Tb927.10.14550	Tb927.10.14550 ATP-dependent DEAD/H RNA helicase, putative 20717813:20719795 reverse MW:71367	22	71892	1	1	1	1	5432	1	1	1	710.358	1418.7	2	1418.7	0.0008	0	22.41	21	0.0079	R	VGSTTENITQDVR	W				180313_o2_02_in180308_Tbrucei_AnTat_1-1_90-13.10955.10955.2 File:~180313_o2_02_in180308_Tbrucei_AnTat_1-1_90-13.raw~, NativeID:~controllerType=0 controllerNumber=1 scan=10955~
Tb927.5.5300	Tb927.5.5300 variant surface glycoprotein (VSG, pseudogene), putative 7146061:7147574 reverse MW:53287	22	54685	1	1	1	1	3239	2	0	1	621.861	1241.71	2	1241.7	0.0087	1	22.15	21	0.041	R	KIAELGEQINK	G				180313_o2_02_in180308_Tbrucei_AnTat_1-1_90-13.9113.9113.2 File:~180313_o2_02_in180308_Tbrucei_AnTat_1-1_90-13.raw~, NativeID:~controllerType=0 controllerNumber=1 scan=9113~
Tb927.10.13120	MCP14 mitochondrial carrier protein 20345433:20346467 reverse MW:37360	22	37451	1	1	1	1	1502	2	0	1	523.766	1045.52	2	1045.52	-0.0014	0	22.12	21	0.044	R	DLLSAEGWR	G				180313_o2_02_in180308_Tbrucei_AnTat_1-1_90-13.22978.22978.2 File:~180313_o2_02_in180308_Tbrucei_AnTat_1-1_90-13.raw~, NativeID:~controllerType=0 controllerNumber=1 scan=22978~
Tb927.10.2370	LA RNA-binding protein, putative 17760177:17761184 forward MW:37660	22	37693	1	1	1	1	3419	1	1	1	419.566	1255.68	3	1255.68	-0.0019	1	22.08	21	0.0085	K	EVVEAIRPSEK	L				180313_o2_02_in180308_Tbrucei_AnTat_1-1_90-13.7240.7240.3 File:~180313_o2_02_in180308_Tbrucei_AnTat_1-1_90-13.raw~, NativeID:~controllerType=0 controllerNumber=1 scan=7240~
Tb927.11.8920	Tb927.11.8920 hypothetical protein, conserved 23744336:23746012 forward MW:63411	22	63942	1	1	1	1	12818	1	1	1	1020.94	2039.87	2	2039.89	-0.0194	1	21.97	13	0.0076	R	EPMEGPGATSMVSTRDSTR	G	2 Oxidation (M)	0.0010000000100000000.0		180313_o2_02_in180308_Tbrucei_AnTat_1-1_90-13.11699.11699.2 File:~180313_o2_02_in180308_Tbrucei_AnTat_1-1_90-13.raw~, NativeID:~controllerType=0 controllerNumber=1 scan=11699~
Tb927.8.1870	tGLP1 Golgi/lysosome glycoprotein 1 11739241:11741091 reverse MW:67597	22	68353	1	1	1	1	764	1	1	1	468.741	935.468	2	935.471	-0.0031	0	21.97	21	0.0087	R	DVFIDTAR	A				180313_o2_02_in180308_Tbrucei_AnTat_1-1_90-13.15109.15109.2 File:~180313_o2_02_in180308_Tbrucei_AnTat_1-1_90-13.raw~, NativeID:~controllerType=0 controllerNumber=1 scan=15109~
Tb927.10.190	Tb927.10.190 40S ribosomal protein S6, putative 17226361:17227113 forward MW:28440	22	28480	1	1	1	1	2666	1	1	1	594.317	1186.62	2	1186.62	0.0003	0	21.93	22	0.0088	K	QVEVTDEVLR	R				180313_o2_02_in180308_Tbrucei_AnTat_1-1_90-13.14892.14892.2 File:~180313_o2_02_in180308_Tbrucei_AnTat_1-1_90-13.raw~, NativeID:~controllerType=0 controllerNumber=1 scan=14892~
Tb927.3.3760	TRYP1 tryparedoxin 3309084:3309518 forward MW:15921	22	16025	1	1	1	1	2213	1	1	1	566.814	1131.61	2	1131.61	0.0008	0	21.57	22	0.0095	K	SGEVSLGSLVGK	T				180313_o2_02_in180308_Tbrucei_AnTat_1-1_90-13.18858.18858.2 File:~180313_o2_02_in180308_Tbrucei_AnTat_1-1_90-13.raw~, NativeID:~controllerType=0 controllerNumber=1 scan=18858~
Tb11.01.6240	Tb11.01.6240 expression site-associated gene 2 (ESAG2) protein, putative 25179724:25181091 forward MW:50755	22	51407	1	1	1	1	78	1	1	1	406.226	810.436	2	810.439	-0.0024	0	21.51	20	0.035	R	GIFGYVR	T				180313_o2_02_in180308_Tbrucei_AnTat_1-1_90-13.17548.17548.2 File:~180313_o2_02_in180308_Tbrucei_AnTat_1-1_90-13.raw~, NativeID:~controllerType=0 controllerNumber=1 scan=17548~
Tb11.v5.0228	Tb11.v5.0228 75 kDa invariant surface glycoprotein, putative 26948228:26949799 reverse MW:57893	21	58313	1	1	1	1	9959	1	1	1	435.719	1738.85	4	1738.85	-0.0013	1	21.26	21	0.01	K	VLEGDKESLAQHEER	R				180313_o2_02_in180308_Tbrucei_AnTat_1-1_90-13.6339.6339.4 File:~180313_o2_02_in180308_Tbrucei_AnTat_1-1_90-13.raw~, NativeID:~controllerType=0 controllerNumber=1 scan=6339~
Tb927.3.2600	Tb927.3.2600 ATP-dependent DEAD/H RNA helicase, putative 2911142:2917654 reverse MW:244997	21	246607	1	1	1	1	1788	1	1	1	543.794	1085.57	2	1085.57	0.0026	0	21.2	21	0.033	R	ELLDIVDNR	G				180313_o2_02_in180308_Tbrucei_AnTat_1-1_90-13.21330.21330.2 File:~180313_o2_02_in180308_Tbrucei_AnTat_1-1_90-13.raw~, NativeID:~controllerType=0 controllerNumber=1 scan=21330~
Tb927.11.6590	Tb927.11.6590 aminopeptidase, putative 23150400:23151965 reverse MW:55359	21	56122	1	1	1	1	1510	1	1	1	524.326	1046.64	2	1046.64	-0.0003	0	21.15	15	0.012	R	LVTLLYTPK	G				180313_o2_02_in180308_Tbrucei_AnTat_1-1_90-13.19928.19928.2 File:~180313_o2_02_in180308_Tbrucei_AnTat_1-1_90-13.raw~, NativeID:~controllerType=0 controllerNumber=1 scan=19928~
Tb927.10.8540	DNAJ chaperone protein DNAj, putative 19271056:19272066 forward MW:36435	21	36640	1	1	1	1	6245	1	1	1	734.351	1466.69	2	1466.68	0.0102	0	21.09	20	0.011	K	EVAEAYDVLSDEK	K				180313_o2_02_in180308_Tbrucei_AnTat_1-1_90-13.18270.18270.2 File:~180313_o2_02_in180308_Tbrucei_AnTat_1-1_90-13.raw~, NativeID:~controllerType=0 controllerNumber=1 scan=18270~
Tb11.v5.0464	Tb11.v5.0464 vesicular-fusion protein nsf, putative 28390176:28392353 reverse MW:79955	21	80531	1	1	1	1	2451	1	1	1	579.829	1157.64	2	1157.64	-0.0004	0	21.03	21	0.011	K	GVLLYGPPGTGK	T				180313_o2_02_in180308_Tbrucei_AnTat_1-1_90-13.16815.16815.2 File:~180313_o2_02_in180308_Tbrucei_AnTat_1-1_90-13.raw~, NativeID:~controllerType=0 controllerNumber=1 scan=16815~
Tb927.10.5770	VCP valosin-containing protein homolog 18583600:18585942 reverse MW:85827	21	86570	1	1	1	1	1063	1	1	1	491.244	980.474	2	980.475	-0.0009	0	20.85	19	0.036	K	TGDLFICR	G				180313_o2_02_in180308_Tbrucei_AnTat_1-1_90-13.16158.16158.2 File:~180313_o2_02_in180308_Tbrucei_AnTat_1-1_90-13.raw~, NativeID:~controllerType=0 controllerNumber=1 scan=16158~
Tb927.10.8190	TCP-1-theta T-complex protein 1, theta subunit, putative 19189328:19190941 reverse MW:58081	21	58501	1	1	1	1	4569	1	1	1	678.886	1355.76	2	1355.76	0.0021	0	20.77	19	0.039	K	LFVTHDAATILR	E				180313_o2_02_in180308_Tbrucei_AnTat_1-1_90-13.17023.17023.2 File:~180313_o2_02_in180308_Tbrucei_AnTat_1-1_90-13.raw~, NativeID:~controllerType=0 controllerNumber=1 scan=17023~
Tb11.v5.0190	Tb11.v5.0190 protein kinase, putative 26780070:26781554 reverse MW:54969	21	55617	1	1	1	1	629	1	1	1	457.75	913.486	2	913.487	-0.0004	0	20.65	18	0.029	R	DVIPSDIR	N				180313_o2_02_in180308_Tbrucei_AnTat_1-1_90-13.14579.14579.2 File:~180313_o2_02_in180308_Tbrucei_AnTat_1-1_90-13.raw~, NativeID:~controllerType=0 controllerNumber=1 scan=14579~
Tb927.5.1360	NDRT nucleoside 2-deoxyribosyltransferase 6000718:6001179 forward MW:17297	21	17401	1	1	1	1	6431	1	1	1	739.85	1477.69	2	1477.69	-0.0015	0	20.62	22	0.012	K	DCDAVIADLSPFR	G				180313_o2_02_in180308_Tbrucei_AnTat_1-1_90-13.26893.26893.2 File:~180313_o2_02_in180308_Tbrucei_AnTat_1-1_90-13.raw~, NativeID:~controllerType=0 controllerNumber=1 scan=26893~
Tb927.11.6140	Tb927.11.6140 40S ribosomal protein S15A, putative 23028962:23029354 reverse MW:14645	21	14864	1	1	1	1	500	1	1	1	442.769	883.524	2	883.524	-0.0002	0	20.6	16	0.018	K	IVVNLNGR	L				180313_o2_02_in180308_Tbrucei_AnTat_1-1_90-13.11794.11794.2 File:~180313_o2_02_in180308_Tbrucei_AnTat_1-1_90-13.raw~, NativeID:~controllerType=0 controllerNumber=1 scan=11794~
Tb927.8.1330	Tb927.8.1330 60S ribosomal protein L7a, putative 11556970:11557800 reverse MW:30879	21	31031	1	1	1	1	7183	1	1	1	764.912	1527.81	2	1527.81	0.0012	0	20.6	21	0.012	K	APLCVVSGLQEVTR	T				180313_o2_02_in180308_Tbrucei_AnTat_1-1_90-13.21671.21671.2 File:~180313_o2_02_in180308_Tbrucei_AnTat_1-1_90-13.raw~, NativeID:~controllerType=0 controllerNumber=1 scan=21671~
Tb927.9.8450	ADKG adenylate kinase 14984443:14985045 reverse MW:22440	20	22598	1	1	1	1	2514	1	1	1	582.823	1163.63	2	1163.63	-0.0015	0	20.39	20	0.012	K	VFFVLGGPGSGK	G				180313_o2_02_in180308_Tbrucei_AnTat_1-1_90-13.22702.22702.2 File:~180313_o2_02_in180308_Tbrucei_AnTat_1-1_90-13.raw~, NativeID:~controllerType=0 controllerNumber=1 scan=22702~
Tb927.9.17420	Tb927.9.17420 variant surface glycoprotein (VSG, pseudogene), putative 16526777:16528277 reverse MW:52452	20	53779	1	1	1	1	330	1	1	1	426.692	851.369	2	851.37	-0.001	0	20.13	16	0.021	K	QEATMEK	N	Oxidation (M)	0.0000100.0		180313_o2_02_in180308_Tbrucei_AnTat_1-1_90-13.19469.19469.2 File:~180313_o2_02_in180308_Tbrucei_AnTat_1-1_90-13.raw~, NativeID:~controllerType=0 controllerNumber=1 scan=19469~

## Sheet: Slender Rep 2
prot_acc	prot_desc	prot_score	prot_mass	prot_matches	prot_matches_sig	prot_sequences	prot_sequences_sig	pep_query	pep_rank	pep_isbold	pep_isunique	pep_exp_mz	pep_exp_mr	pep_exp_z	pep_calc_mr	pep_delta	pep_miss	pep_score	pep_ident	pep_expect	pep_res_before	pep_seq	pep_res_after	pep_var_mod	pep_var_mod_pos	pep_summed_mod_pos	pep_scan_title
Tb11.v5.0543	Tb11.v5.0543 Heat shock protein 83, putative 28886665:28888779 forward MW:80764	344	81169	18	18	15	15	898	1	1	1	474.727	947.439	2	947.439	0.0007	0	20.67	19	0.041	K	FYEQFSK	N				180417_o2_10_in180319_Tbrucei_AnTat_1-1_90-13_02.12785.12785.2 File:~180417_o2_10_in180319_Tbrucei_AnTat_1-1_90-13_02.raw~, NativeID:~controllerType=0 controllerNumber=1 scan=12785~
Tb11.v5.1035	Tb11.v5.1035 heat shock protein 70 (hsp70), putative 31998170:32000239 forward MW:75236	493	75588	17	17	14	14	1201	1	1	1	498.256	994.497	2	994.497	0.0001	0	24.67	20	0.0049	K	EVAESYLGK	Q				180417_o2_10_in180319_Tbrucei_AnTat_1-1_90-13_02.11373.11373.2 File:~180417_o2_10_in180319_Tbrucei_AnTat_1-1_90-13_02.raw~, NativeID:~controllerType=0 controllerNumber=1 scan=11373~
Tb927.10.4560	Tb927.10.4560 elongation factor 2 18316810:18319350 reverse MW:94335	406	95300	15	15	13	13	630	1	1	1	453.756	905.497	2	905.497	-0.0004	0	40.92	20	0.00018	K	YSVSPVVR	V				180417_o2_10_in180319_Tbrucei_AnTat_1-1_90-13_02.11470.11470.2 File:~180417_o2_10_in180319_Tbrucei_AnTat_1-1_90-13_02.raw~, NativeID:~controllerType=0 controllerNumber=1 scan=11470~
Tb11.v5.0469	Tb11.v5.0469 beta tubulin, putative 28424348:28425676 forward MW:49704	356	50413	11	11	8	8	1245	1	1	1	501.75	1001.49	2	1001.49	-0.0002	0	49.35	20	6.8e-05	K	SSVCDIPPK	G				180417_o2_10_in180319_Tbrucei_AnTat_1-1_90-13_02.8593.8593.2 File:~180417_o2_10_in180319_Tbrucei_AnTat_1-1_90-13_02.raw~, NativeID:~controllerType=0 controllerNumber=1 scan=8593~
Tb927.1.2340	Tb927.1.2340 alpha tubulin 572442:573797 forward MW:49787	322	50383	10	10	7	7	529	1	1	1	444.737	887.46	2	887.46	0	0	25.88	21	0.01	R	EDLAALEK	D				180417_o2_10_in180319_Tbrucei_AnTat_1-1_90-13_02.12912.12912.2 File:~180417_o2_10_in180319_Tbrucei_AnTat_1-1_90-13_02.raw~, NativeID:~controllerType=0 controllerNumber=1 scan=12912~
Tb11.v5.0650	Tb11.v5.0650 enolase, putative 29710014:29711303 forward MW:46592	229	47133	10	10	9	9	1102	1	1	1	491.253	980.492	2	980.493	-0.0006	0	43.74	20	0.00025	K	ATSFSEALR	M				180417_o2_10_in180319_Tbrucei_AnTat_1-1_90-13_02.13449.13449.2 File:~180417_o2_10_in180319_Tbrucei_AnTat_1-1_90-13_02.raw~, NativeID:~controllerType=0 controllerNumber=1 scan=13449~
Tb927.10.16100	Tb927.10.16100 FK506-binding protein (FKBP)-type peptidyl-prolyl isomerase, putative 21112224:21113501 forward MW:47604	175	47860	10	10	8	8	6212	1	1	1	497.24	1488.7	3	1488.7	-0.0007	1	22.3	19	0.027	R	DRGEYFEFTLGR	G				180417_o2_10_in180319_Tbrucei_AnTat_1-1_90-13_02.26346.26346.3 File:~180417_o2_10_in180319_Tbrucei_AnTat_1-1_90-13_02.raw~, NativeID:~controllerType=0 controllerNumber=1 scan=26346~
Tb927.10.14140	PYK1 pyruvate kinase 1 20587438:20588937 reverse MW:54424	247	55244	9	9	9	9	1142	1	1	1	493.816	985.617	2	985.617	-0.0001	1	28.45	15	0.0024	K	GKDILIISK	I				180417_o2_10_in180319_Tbrucei_AnTat_1-1_90-13_02.11952.11952.2 File:~180417_o2_10_in180319_Tbrucei_AnTat_1-1_90-13_02.raw~, NativeID:~controllerType=0 controllerNumber=1 scan=11952~
Tb927.5.2940	Tb927.5.2940 stress-induced protein sti1, putative 6486523:6488175 forward MW:62328	202	62915	8	8	8	8	1636	1	1	1	530.289	1058.56	2	1058.56	0.002	0	29.7	23	0.0034	K	AAAVELSAEAK	E				180417_o2_10_in180319_Tbrucei_AnTat_1-1_90-13_02.9595.9595.2 File:~180417_o2_10_in180319_Tbrucei_AnTat_1-1_90-13_02.raw~, NativeID:~controllerType=0 controllerNumber=1 scan=9595~
Tb927.10.12710	Tb927.10.12710 heat shock protein 110, putative 20238402:20240837 reverse MW:90865	179	91491	7	7	7	7	883	1	1	1	473.253	944.492	2	944.493	-0.0002	0	35.78	23	0.00044	K	SAAEELLGR	A				180417_o2_10_in180319_Tbrucei_AnTat_1-1_90-13_02.15439.15439.2 File:~180417_o2_10_in180319_Tbrucei_AnTat_1-1_90-13_02.raw~, NativeID:~controllerType=0 controllerNumber=1 scan=15439~
Tb11.v5.0531	Tb11.v5.0531 fructose-bisphosphate aldolase, glycosomal, putative 28799399:28800517 forward MW:41071	156	41558	7	7	7	7	350	1	1	1	429.23	856.445	2	856.444	0.0012	0	20.13	19	0.046	K	LTFSYAR	A				180417_o2_10_in180319_Tbrucei_AnTat_1-1_90-13_02.15405.15405.2 File:~180417_o2_10_in180319_Tbrucei_AnTat_1-1_90-13_02.raw~, NativeID:~controllerType=0 controllerNumber=1 scan=15405~
Tb927.10.6050	CHC clathrin heavy chain 18674242:18679353 reverse MW:190628	142	192158	7	7	7	7	3295	1	1	1	628.342	1254.67	2	1254.67	0.0008	0	33.78	21	0.0024	K	NQLQNADLALR	I				180417_o2_10_in180319_Tbrucei_AnTat_1-1_90-13_02.16276.16276.2 File:~180417_o2_10_in180319_Tbrucei_AnTat_1-1_90-13_02.raw~, NativeID:~controllerType=0 controllerNumber=1 scan=16276~
Tb11.v5.0435	Tb11.v5.0435 adenylosuccinate synthetase, putative 28247872:28249680 forward MW:66675	94	67317	6	6	6	6	2042	1	1	1	561.801	1121.59	2	1121.59	0.0001	0	41.89	21	0.00012	R	VPGYVVDFAR	A				180417_o2_10_in180319_Tbrucei_AnTat_1-1_90-13_02.22638.22638.2 File:~180417_o2_10_in180319_Tbrucei_AnTat_1-1_90-13_02.raw~, NativeID:~controllerType=0 controllerNumber=1 scan=22638~
Tb927.9.5770	TRYP1 tryparedoxin peroxidase 14597624:14598223 forward MW:22424	133	22752	5	5	4	4	921	1	1	1	476.266	950.518	2	950.519	-0.0008	1	52.45	20	2.9e-05	K	KVDLASYR	G				180417_o2_10_in180319_Tbrucei_AnTat_1-1_90-13_02.8649.8649.2 File:~180417_o2_10_in180319_Tbrucei_AnTat_1-1_90-13_02.raw~, NativeID:~controllerType=0 controllerNumber=1 scan=8649~
Tb11.v5.1046	Tb11.v5.1046 elongation factor 1-alpha, putative 32071397:32072746 reverse MW:49106	133	49474	5	5	5	5	1065	1	1	1	488.279	974.544	2	974.544	0	0	33.04	21	0.00092	R	LPLQDVYK	I				180417_o2_10_in180319_Tbrucei_AnTat_1-1_90-13_02.17478.17478.2 File:~180417_o2_10_in180319_Tbrucei_AnTat_1-1_90-13_02.raw~, NativeID:~controllerType=0 controllerNumber=1 scan=17478~
Tb927.8.3530	Tb927.8.3530 glycerol-3-phosphate dehydrogenase [NAD+], glycosomal 12186225:12187289 reverse MW:37805	133	38408	5	5	5	5	1604	1	1	1	528.825	1055.64	2	1055.63	0.0016	0	37.48	19	0.00077	K	NVLAIASGALK	G				180417_o2_10_in180319_Tbrucei_AnTat_1-1_90-13_02.23811.23811.2 File:~180417_o2_10_in180319_Tbrucei_AnTat_1-1_90-13_02.raw~, NativeID:~controllerType=0 controllerNumber=1 scan=23811~
Tb11.v5.0404	Tb11.v5.0404 hypothetical protein, conserved 28014926:28017097 forward MW:79726	130	80418	5	5	5	5	4617	1	1	1	457.269	1368.79	3	1368.78	0.0014	1	34.11	20	0.00063	K	VGRPNTATLALTR	R				180417_o2_10_in180319_Tbrucei_AnTat_1-1_90-13_02.11210.11210.3 File:~180417_o2_10_in180319_Tbrucei_AnTat_1-1_90-13_02.raw~, NativeID:~controllerType=0 controllerNumber=1 scan=11210~
Tb927.11.9590	Tb927.11.9590 S-adenosylhomocysteine hydrolase, putative 23907805:23909118 reverse MW:48448	126	49101	5	5	5	5	701	1	1	1	459.266	916.517	2	916.517	-0.0001	0	34.76	22	0.00061	R	GIPVFAWK	G				180417_o2_10_in180319_Tbrucei_AnTat_1-1_90-13_02.27831.27831.2 File:~180417_o2_10_in180319_Tbrucei_AnTat_1-1_90-13_02.raw~, NativeID:~controllerType=0 controllerNumber=1 scan=27831~
Tb927.9.4680	1L12.525 ATP-dependent DEAD box helicase, putative 14474598:14475812 forward MW:45362	101	45447	5	5	5	5	22	1	1	1	402.242	802.469	2	802.47	-0.0009	0	21.19	19	0.035	R	AIVPFTR	G				180417_o2_10_in180319_Tbrucei_AnTat_1-1_90-13_02.17194.17194.2 File:~180417_o2_10_in180319_Tbrucei_AnTat_1-1_90-13_02.raw~, NativeID:~controllerType=0 controllerNumber=1 scan=17194~
Tb11.v5.0636	Tb11.v5.0636 C-terminal motor kinesin, putative 29619567:29622029 forward MW:90801	147	91485	4	4	4	4	1474	1	1	1	517.767	1033.52	2	1033.52	0.0003	0	21.45	22	0.0097	K	FVQDDAIAR	E				180417_o2_10_in180319_Tbrucei_AnTat_1-1_90-13_02.10751.10751.2 File:~180417_o2_10_in180319_Tbrucei_AnTat_1-1_90-13_02.raw~, NativeID:~controllerType=0 controllerNumber=1 scan=10751~
Tb11.v5.0516	Tb11.v5.0516 glyceraldehyde 3-phosphate dehydrogenase, cytosolic, putative 28669403:28670398 forward MW:35611	125	35760	4	4	4	4	110	1	1	1	410.227	818.439	2	818.44	-0.0006	0	24.82	22	0.013	R	VGINGFGR	I				180417_o2_10_in180319_Tbrucei_AnTat_1-1_90-13_02.13982.13982.2 File:~180417_o2_10_in180319_Tbrucei_AnTat_1-1_90-13_02.raw~, NativeID:~controllerType=0 controllerNumber=1 scan=13982~
Tb927.11.2050	Tb927.11.2050 60S acidic ribosomal subunit protein, putative 21888616:21889590 forward MW:34627	109	34891	4	4	3	3	3881	1	1	1	652.832	1303.65	2	1303.65	-0.0005	0	32.74	21	0.00085	R	EDLSVTDAVVEK	Y				180417_o2_10_in180319_Tbrucei_AnTat_1-1_90-13_02.17937.17937.2 File:~180417_o2_10_in180319_Tbrucei_AnTat_1-1_90-13_02.raw~, NativeID:~controllerType=0 controllerNumber=1 scan=17937~
Tb927.9.8070	QM 60S ribosomal protein L10, putative 14945775:14946416 reverse MW:24736	102	25119	4	4	4	4	1449	1	1	1	515.808	1029.6	2	1029.6	0.0016	0	57.25	21	8.7e-06	R	IGQILLSMR	T				180417_o2_10_in180319_Tbrucei_AnTat_1-1_90-13_02.24066.24066.2 File:~180417_o2_10_in180319_Tbrucei_AnTat_1-1_90-13_02.raw~, NativeID:~controllerType=0 controllerNumber=1 scan=24066~
Tb927.9.12550	glk1 glycerol kinase, glycosomal 15578026:15579564 forward MW:56336	101	57041	4	4	4	4	830	1	1	1	470.249	938.483	2	938.486	-0.0033	0	21.19	19	0.037	R	FIIFDER	Q				180417_o2_10_in180319_Tbrucei_AnTat_1-1_90-13_02.25301.25301.2 File:~180417_o2_10_in180319_Tbrucei_AnTat_1-1_90-13_02.raw~, NativeID:~controllerType=0 controllerNumber=1 scan=25301~
Tb11.v5.0414	Tb11.v5.0414 ATP-dependent DEAD/H RNA helicase, putative 28095665:28096975 reverse MW:49227	95	49651	4	4	4	4	1212	1	1	1	499.254	996.494	2	996.495	-0.0014	0	21.38	18	0.029	R	LVVYESCK	T				180417_o2_10_in180319_Tbrucei_AnTat_1-1_90-13_02.9880.9880.2 File:~180417_o2_10_in180319_Tbrucei_AnTat_1-1_90-13_02.raw~, NativeID:~controllerType=0 controllerNumber=1 scan=9880~
Tb927.10.10280	Tb927.10.10280 microtubule-associated protein, putative 19677474:19684589 reverse MW:267600	84	267952	4	4	4	4	6384	1	1	1	500.914	1499.72	3	1499.72	-0.0023	1	26.5	19	0.011	R	DVLREEEEATGPR	H				180417_o2_10_in180319_Tbrucei_AnTat_1-1_90-13_02.11932.11932.3 File:~180417_o2_10_in180319_Tbrucei_AnTat_1-1_90-13_02.raw~, NativeID:~controllerType=0 controllerNumber=1 scan=11932~
Tb927.9.6210	AK arginine kinase 14636993:14638207 forward MW:44716	83	44973	4	4	4	4	1944	1	1	1	554.798	1107.58	2	1107.58	0.0002	0	34.51	21	0.00058	R	LGLSEYEAVK	E				180417_o2_10_in180319_Tbrucei_AnTat_1-1_90-13_02.17829.17829.2 File:~180417_o2_10_in180319_Tbrucei_AnTat_1-1_90-13_02.raw~, NativeID:~controllerType=0 controllerNumber=1 scan=17829~
Tb11.v5.0713	Tb11.v5.0713 retrotransposon hot spot (RHS) protein, putative 30150220:30152286 forward MW:78344	79	78807	4	4	4	4	1287	1	1	1	504.76	1007.51	2	1007.5	0.0026	0	44.06	20	7.4e-05	R	GSNSDIFIR	R				180417_o2_10_in180319_Tbrucei_AnTat_1-1_90-13_02.15333.15333.2 File:~180417_o2_10_in180319_Tbrucei_AnTat_1-1_90-13_02.raw~, NativeID:~controllerType=0 controllerNumber=1 scan=15333~
Tb927.3.4750	Tb927.3.4750 aminopeptidase, putative 3598361:3600976 reverse MW:97252	67	98558	4	4	4	4	1154	1	1	1	495.222	988.429	2	988.429	-0.0001	0	23.45	13	0.0047	K	EFDEFFR	L				180417_o2_10_in180319_Tbrucei_AnTat_1-1_90-13_02.26903.26903.2 File:~180417_o2_10_in180319_Tbrucei_AnTat_1-1_90-13_02.raw~, NativeID:~controllerType=0 controllerNumber=1 scan=26903~
Tb927.10.3840	Tb927.10.3840 60S ribosomal protein L18a, putative 18164487:18165026 reverse MW:20904	128	21119	3	3	3	3	4590	1	1	1	684.371	1366.73	2	1366.73	-0.0005	0	23.4	20	0.0064	K	FEVFAPNFVVAK	S				180417_o2_10_in180319_Tbrucei_AnTat_1-1_90-13_02.28498.28498.2 File:~180417_o2_10_in180319_Tbrucei_AnTat_1-1_90-13_02.raw~, NativeID:~controllerType=0 controllerNumber=1 scan=28498~
Tb927.9.11380	Tb927.9.11380 60S ribosomal protein L23, putative 15398482:15398901 forward MW:14962	100	15067	3	3	3	3	557	1	1	1	449.297	896.58	2	896.581	-0.0005	0	29.16	13	0.0015	K	VLNAVIIR	Q				180417_o2_10_in180319_Tbrucei_AnTat_1-1_90-13_02.17256.17256.2 File:~180417_o2_10_in180319_Tbrucei_AnTat_1-1_90-13_02.raw~, NativeID:~controllerType=0 controllerNumber=1 scan=17256~
Tb927.8.3100	CRN12 coronin, putative 12057743:12059314 forward MW:57313	99	57961	3	3	3	3	6908	1	1	1	769.328	1536.64	2	1536.64	-0.0032	0	43.75	15	7e-05	R	WECSNLIACNDR	F				180417_o2_10_in180319_Tbrucei_AnTat_1-1_90-13_02.17885.17885.2 File:~180417_o2_10_in180319_Tbrucei_AnTat_1-1_90-13_02.raw~, NativeID:~controllerType=0 controllerNumber=1 scan=17885~
Tb927.6.4770	Tb927.6.4770 protein mkt1, putative 8632870:8635077 forward MW:83307	89	83881	3	3	3	3	1316	1	1	1	507.289	1012.56	2	1012.57	-0.0023	0	32.56	19	0.0024	R	VVTNINPTR	G				180417_o2_10_in180319_Tbrucei_AnTat_1-1_90-13_02.8336.8336.2 File:~180417_o2_10_in180319_Tbrucei_AnTat_1-1_90-13_02.raw~, NativeID:~controllerType=0 controllerNumber=1 scan=8336~
Tb927.1.3950	ALAT alanine aminotransferase 840877:842391 forward MW:55705	78	56126	3	3	3	3	1927	1	1	1	553.785	1105.56	2	1105.56	0	0	22.39	22	0.0079	R	QFQEGIWAK	Y				180417_o2_10_in180319_Tbrucei_AnTat_1-1_90-13_02.18244.18244.2 File:~180417_o2_10_in180319_Tbrucei_AnTat_1-1_90-13_02.raw~, NativeID:~controllerType=0 controllerNumber=1 scan=18244~
Tb927.4.3550	Tb927.4.3550 60S ribosomal protein L13a, putative 4823596:4824264 reverse MW:25712	71	25867	3	3	3	3	717	1	1	1	460.745	919.476	2	919.476	-0.0007	0	21.2	23	0.01	R	SPSDVFIR	T				180417_o2_10_in180319_Tbrucei_AnTat_1-1_90-13_02.15684.15684.2 File:~180417_o2_10_in180319_Tbrucei_AnTat_1-1_90-13_02.raw~, NativeID:~controllerType=0 controllerNumber=1 scan=15684~
Tb927.6.2360	Tb927.6.2360 adenosine kinase, putative 8031862:8032899 forward MW:37958	70	38447	3	3	3	3	963	1	1	1	480.28	958.545	2	958.545	0.0006	0	24.1	21	0.0055	R	GTAILLSER	Q				180417_o2_10_in180319_Tbrucei_AnTat_1-1_90-13_02.14997.14997.2 File:~180417_o2_10_in180319_Tbrucei_AnTat_1-1_90-13_02.raw~, NativeID:~controllerType=0 controllerNumber=1 scan=14997~
Tb927.3.3760	TRYP1 tryparedoxin 3309084:3309518 forward MW:15921	59	16025	3	3	3	3	2117	1	1	1	566.814	1131.61	2	1131.61	-0.0001	0	30.64	22	0.0013	K	SGEVSLGSLVGK	T				180417_o2_10_in180319_Tbrucei_AnTat_1-1_90-13_02.21445.21445.2 File:~180417_o2_10_in180319_Tbrucei_AnTat_1-1_90-13_02.raw~, NativeID:~controllerType=0 controllerNumber=1 scan=21445~
Tb927.10.3990	DHH1 DHH1 18209085:18210305 reverse MW:46469	59	46781	3	3	3	3	2635	1	1	1	601.346	1200.68	2	1200.67	0.005	0	33.15	22	0.00078	R	ELALQTAQVTK	E				180417_o2_10_in180319_Tbrucei_AnTat_1-1_90-13_02.14148.14148.2 File:~180417_o2_10_in180319_Tbrucei_AnTat_1-1_90-13_02.raw~, NativeID:~controllerType=0 controllerNumber=1 scan=14148~
Tb11.v5.1059	Tb11.v5.1059 40S ribosomal protein S4, putative 32117520:32118341 reverse MW:30644	59	30739	3	3	2	2	1117	1	1	1	492.257	982.499	2	982.499	0.0001	0	35.65	20	0.0015	R	HPGAFDIAR	L				180417_o2_10_in180319_Tbrucei_AnTat_1-1_90-13_02.9997.9997.2 File:~180417_o2_10_in180319_Tbrucei_AnTat_1-1_90-13_02.raw~, NativeID:~controllerType=0 controllerNumber=1 scan=9997~
Tb927.6.5040	Tb927.6.5040 ribosomal protein L15, putative 8685294:8685908 forward MW:24434	58	24418	3	3	3	3	417	1	1	1	434.736	867.457	2	867.46	-0.0028	0	37.59	19	0.00084	K	QGYVVFR	V				180417_o2_10_in180319_Tbrucei_AnTat_1-1_90-13_02.15718.15718.2 File:~180417_o2_10_in180319_Tbrucei_AnTat_1-1_90-13_02.raw~, NativeID:~controllerType=0 controllerNumber=1 scan=15718~
Tb927.2.340	3B10.125 retrotransposon hot spot protein 4 (RHS4), putative 1110839:1113415 reverse MW:97842	55	98350	3	3	3	3	428	1	1	0	435.761	869.508	2	869.508	-0.0006	0	23.11	18	0.018	K	AGLQVNIR	G				180417_o2_10_in180319_Tbrucei_AnTat_1-1_90-13_02.13610.13610.2 File:~180417_o2_10_in180319_Tbrucei_AnTat_1-1_90-13_02.raw~, NativeID:~controllerType=0 controllerNumber=1 scan=13610~
Tb927.11.6870	Tb927.11.6870 14-3-3 protein 23232996:23233754 reverse MW:29196	55	29463	3	3	2	2	9267	1	1	1	575.274	1722.8	3	1722.8	0.0031	0	31.62	19	0.0034	R	DNLALWTEDAHPEGR	D				180417_o2_10_in180319_Tbrucei_AnTat_1-1_90-13_02.21347.21347.3 File:~180417_o2_10_in180319_Tbrucei_AnTat_1-1_90-13_02.raw~, NativeID:~controllerType=0 controllerNumber=1 scan=21347~
Tb927.10.5610	Tb927.10.5610 40S ribosomal protein S9, putative 18556178:18556750 forward MW:22051	52	22209	3	3	3	3	1004	1	1	1	483.745	965.475	2	965.475	-0.0001	0	32.73	19	0.0025	K	LCGQYGLR	C				180417_o2_10_in180319_Tbrucei_AnTat_1-1_90-13_02.10756.10756.2 File:~180417_o2_10_in180319_Tbrucei_AnTat_1-1_90-13_02.raw~, NativeID:~controllerType=0 controllerNumber=1 scan=10756~
Tb927.2.450	3B10.180 retrotransposon hot spot protein 4 (RHS4), putative 1141823:1144396 reverse MW:97999	45	98336	3	3	3	3	428	1	0	0	435.761	869.508	2	869.508	-0.0006	0	23.11	18	0.018	K	AGLQVNIR	G				180417_o2_10_in180319_Tbrucei_AnTat_1-1_90-13_02.13610.13610.2 File:~180417_o2_10_in180319_Tbrucei_AnTat_1-1_90-13_02.raw~, NativeID:~controllerType=0 controllerNumber=1 scan=13610~
Tb927.9.12650	UBA2 ubiquitin-activating enzyme E1, putative 15595961:15599605 forward MW:134656	43	136223	3	3	3	3	2059	1	1	1	562.825	1123.64	2	1123.63	0.0008	0	29.84	18	0.0034	R	LVAELNPNVR	V				180417_o2_10_in180319_Tbrucei_AnTat_1-1_90-13_02.15285.15285.2 File:~180417_o2_10_in180319_Tbrucei_AnTat_1-1_90-13_02.raw~, NativeID:~controllerType=0 controllerNumber=1 scan=15285~
Tb927.10.1100	Tb927.10.1100 60S ribosomal protein L9, putative 17444531:17445100 reverse MW:21857	34	21901	3	3	3	3	3970	1	1	1	437.915	1310.72	3	1310.72	0.0006	1	21.87	19	0.028	R	KFLDGIYVQTK	T				180417_o2_10_in180319_Tbrucei_AnTat_1-1_90-13_02.18130.18130.3 File:~180417_o2_10_in180319_Tbrucei_AnTat_1-1_90-13_02.raw~, NativeID:~controllerType=0 controllerNumber=1 scan=18130~
Tb11.v5.0732	Tb11.v5.0732 hexokinase, putative 30278479:30279729 reverse MW:44815	99	45300	2	2	2	2	1626	1	1	1	529.768	1057.52	2	1057.52	-0.0016	0	38.79	19	0.00065	R	ILGPECDVR	A				180417_o2_10_in180319_Tbrucei_AnTat_1-1_90-13_02.11713.11713.2 File:~180417_o2_10_in180319_Tbrucei_AnTat_1-1_90-13_02.raw~, NativeID:~controllerType=0 controllerNumber=1 scan=11713~
Tb11.v5.0624	Tb11.v5.0624 retrotransposon hot spot protein (PHS), putative 29521914:29523548 reverse MW:62493	87	62625	2	2	2	2	1584	1	1	1	527.289	1052.56	2	1052.56	0.0014	0	33.12	20	0.00078	K	DLEAIHISR	W				180417_o2_10_in180319_Tbrucei_AnTat_1-1_90-13_02.14909.14909.2 File:~180417_o2_10_in180319_Tbrucei_AnTat_1-1_90-13_02.raw~, NativeID:~controllerType=0 controllerNumber=1 scan=14909~
Tb927.2.270	3B10.90 retrotransposon hot spot protein (RHS, pseudogene), putative 1095689:1097431 reverse MW:65532	81	67209	2	2	2	2	3169	1	1	0	623.316	1244.62	2	1244.62	-0.0001	0	26.72	21	0.0031	R	QIIINCDDVR	D				180417_o2_10_in180319_Tbrucei_AnTat_1-1_90-13_02.15308.15308.2 File:~180417_o2_10_in180319_Tbrucei_AnTat_1-1_90-13_02.raw~, NativeID:~controllerType=0 controllerNumber=1 scan=15308~
Tb927.11.16130	NDPK nucleoside diphosphate kinase 25569178:25569639 reverse MW:16857	75	16904	2	2	2	2	4167	1	1	1	444.254	1329.74	3	1329.74	0.0003	1	23.63	21	0.0061	R	TFIAVKPDGVQR	N				180417_o2_10_in180319_Tbrucei_AnTat_1-1_90-13_02.12455.12455.3 File:~180417_o2_10_in180319_Tbrucei_AnTat_1-1_90-13_02.raw~, NativeID:~controllerType=0 controllerNumber=1 scan=12455~
Tb927.8.4430	Tb927.8.4430 uridine phosphorylase 12444159:12445184 reverse MW:36925	67	37358	2	2	2	2	1334	1	1	1	508.767	1015.52	2	1015.52	0.0002	0	34.44	21	0.00059	K	GSETDLPIGK	D				180417_o2_10_in180319_Tbrucei_AnTat_1-1_90-13_02.12531.12531.2 File:~180417_o2_10_in180319_Tbrucei_AnTat_1-1_90-13_02.raw~, NativeID:~controllerType=0 controllerNumber=1 scan=12531~
Tb927.9.2470	NOP86 nucleolar protein 14138639:14140921 reverse MW:86204	66	86777	2	2	2	2	940	1	1	1	477.772	953.529	2	953.529	-0.0006	0	53.58	18	1.5e-05	R	AAIEQVPAR	S				180417_o2_10_in180319_Tbrucei_AnTat_1-1_90-13_02.7835.7835.2 File:~180417_o2_10_in180319_Tbrucei_AnTat_1-1_90-13_02.raw~, NativeID:~controllerType=0 controllerNumber=1 scan=7835~
Tb927.11.8970	Tb927.11.8970 ribose 5-phosphate isomerase, putative 23759419:23759886 forward MW:16957	64	17175	2	2	2	2	6521	1	1	1	504.574	1510.7	3	1510.69	0.0047	0	25.54	20	0.004	R	QHNDANVVCLGER	T				180417_o2_10_in180319_Tbrucei_AnTat_1-1_90-13_02.9500.9500.3 File:~180417_o2_10_in180319_Tbrucei_AnTat_1-1_90-13_02.raw~, NativeID:~controllerType=0 controllerNumber=1 scan=9500~
Tb927.4.1300	Tb927.4.1300 amidinotransferase, putative 4253497:4254621 reverse MW:42015	63	42444	2	2	2	2	2507	1	1	1	593.841	1185.67	2	1185.67	0.0005	0	25.88	21	0.0037	R	FVFTAVLPHR	S				180417_o2_10_in180319_Tbrucei_AnTat_1-1_90-13_02.24383.24383.2 File:~180417_o2_10_in180319_Tbrucei_AnTat_1-1_90-13_02.raw~, NativeID:~controllerType=0 controllerNumber=1 scan=24383~
Tb927.2.5160	30J2.30 chaperone protein DNAj, putative 1975526:1976728 forward MW:44327	62	44870	2	2	2	2	11936	1	1	1	662.344	1984.01	3	1984.01	0.0046	0	22.49	21	0.0078	K	DIVHQQPVPLETFYNGK	T				180417_o2_10_in180319_Tbrucei_AnTat_1-1_90-13_02.25528.25528.3 File:~180417_o2_10_in180319_Tbrucei_AnTat_1-1_90-13_02.raw~, NativeID:~controllerType=0 controllerNumber=1 scan=25528~
Tb927.9.15110	Tb927.9.15110 60S ribosomal protein L5, putative 15969041:15969967 forward MW:34636	59	34672	2	2	2	2	745	1	1	1	464.285	926.555	2	926.555	0.0002	0	24.29	17	0.011	K	AILDVGLAR	T				180417_o2_10_in180319_Tbrucei_AnTat_1-1_90-13_02.21731.21731.2 File:~180417_o2_10_in180319_Tbrucei_AnTat_1-1_90-13_02.raw~, NativeID:~controllerType=0 controllerNumber=1 scan=21731~
Tb927.9.10770	PABP2 Polyadenylate-binding protein 2 (Poly(A)-binding protein 2) (Poly(A)-binding protein II) (PABII) (Polyadenylate-binding nuclear protein 1) (Nuclear poly(A)-binding protein 1) (PABP2), putative 15310197:15311864 reverse MW:62148	59	62335	2	2	2	2	4916	1	1	1	699.352	1396.69	2	1396.69	0.0013	0	45.51	21	5.4e-05	K	EVFSPFGEVTSAK	V				180417_o2_10_in180319_Tbrucei_AnTat_1-1_90-13_02.26178.26178.2 File:~180417_o2_10_in180319_Tbrucei_AnTat_1-1_90-13_02.raw~, NativeID:~controllerType=0 controllerNumber=1 scan=26178~
Tb927.2.5980	HSP104 ATP-dependent Clp protease subunit, heat shock protein 104 (HSP104), putative 2149130:2151742 forward MW:97039	58	97263	2	2	2	2	2622	1	1	1	600.815	1199.62	2	1199.61	0.0017	0	36.07	20	0.00041	R	GDVPDTLLNTR	L				180417_o2_10_in180319_Tbrucei_AnTat_1-1_90-13_02.19403.19403.2 File:~180417_o2_10_in180319_Tbrucei_AnTat_1-1_90-13_02.raw~, NativeID:~controllerType=0 controllerNumber=1 scan=19403~
Tb927.10.11540	RPS3 40S ribosomal protein S3, putative 19965221:19965865 forward MW:24216	56	24372	2	2	2	2	867	1	1	1	471.791	941.567	2	941.566	0.0009	0	26.99	18	0.0076	K	LLSNLQVR	R				180417_o2_10_in180319_Tbrucei_AnTat_1-1_90-13_02.15186.15186.2 File:~180417_o2_10_in180319_Tbrucei_AnTat_1-1_90-13_02.raw~, NativeID:~controllerType=0 controllerNumber=1 scan=15186~
Tb11.v5.0142	Tb11.v5.0142 variant surface protein (VSG), putative 26636891:26637592 reverse MW:24855	55	25125	2	2	2	2	5854	1	1	1	733.339	1464.66	2	1464.66	-0.0004	0	48.78	18	4.8e-05	K	LQAANDEYNNWK	P				180417_o2_10_in180319_Tbrucei_AnTat_1-1_90-13_02.14040.14040.2 File:~180417_o2_10_in180319_Tbrucei_AnTat_1-1_90-13_02.raw~, NativeID:~controllerType=0 controllerNumber=1 scan=14040~
Tb927.10.5460	Tb927.10.5460 60S ribosomal protein L24, putative 18527421:18527798 forward MW:14625	52	14730	2	2	2	2	2404	1	1	1	586.824	1171.63	2	1171.63	0.0066	0	22.99	22	0.007	R	YVPFAFLSTK	P				180417_o2_10_in180319_Tbrucei_AnTat_1-1_90-13_02.28577.28577.2 File:~180417_o2_10_in180319_Tbrucei_AnTat_1-1_90-13_02.raw~, NativeID:~controllerType=0 controllerNumber=1 scan=28577~
Tb927.3.3560	Tb927.3.3560 hypothetical protein, conserved 3260388:3262262 forward MW:69088	50	69956	2	2	2	2	4624	1	1	1	685.855	1369.7	2	1369.7	-0.0031	0	27.6	20	0.0026	K	ADAALPFNPELGR	M				180417_o2_10_in180319_Tbrucei_AnTat_1-1_90-13_02.25290.25290.2 File:~180417_o2_10_in180319_Tbrucei_AnTat_1-1_90-13_02.raw~, NativeID:~controllerType=0 controllerNumber=1 scan=25290~
Tb927.11.7560	Tb927.11.7560 predicted WD40 repeat protein 23435827:23437716 reverse MW:67696	49	68793	2	2	2	2	1415	1	1	1	514.316	1026.62	2	1026.62	-0.0004	0	21.74	18	0.021	K	GIVNAIAITR	D				180417_o2_10_in180319_Tbrucei_AnTat_1-1_90-13_02.20234.20234.2 File:~180417_o2_10_in180319_Tbrucei_AnTat_1-1_90-13_02.raw~, NativeID:~controllerType=0 controllerNumber=1 scan=20234~
Tb927.11.880	CYPA cyclophilin a 21521685:21522218 forward MW:18717	48	18933	2	2	2	2	5660	1	1	1	727.375	1452.74	2	1452.74	-0.0009	0	33.22	22	0.00077	K	VYFDVSIAGQAAGR	I				180417_o2_10_in180319_Tbrucei_AnTat_1-1_90-13_02.25214.25214.2 File:~180417_o2_10_in180319_Tbrucei_AnTat_1-1_90-13_02.raw~, NativeID:~controllerType=0 controllerNumber=1 scan=25214~
Tb927.3.1120	rtb2 GTP-binding nuclear protein rtb2, putative 2532210:2532863 forward MW:24406	48	24732	2	2	2	2	8113	1	1	1	814.845	1627.68	2	1627.68	0.0001	0	25.55	13	0.0028	K	ICFNCWDTAGQEK	F				180417_o2_10_in180319_Tbrucei_AnTat_1-1_90-13_02.22028.22028.2 File:~180417_o2_10_in180319_Tbrucei_AnTat_1-1_90-13_02.raw~, NativeID:~controllerType=0 controllerNumber=1 scan=22028~
Tb927.8.3150	TCP-1-gamma T-complex protein 1, gamma subunit, putative 12066334:12068004 forward MW:60818	48	61406	2	2	2	2	2428	1	1	1	588.327	1174.64	2	1174.64	0.0024	0	32.87	23	0.00083	K	TAIEAASMILR	V				180417_o2_10_in180319_Tbrucei_AnTat_1-1_90-13_02.26020.26020.2 File:~180417_o2_10_in180319_Tbrucei_AnTat_1-1_90-13_02.raw~, NativeID:~controllerType=0 controllerNumber=1 scan=26020~
Tb927.10.560	Tb927.10.560 40S ribosomal proteins S11, putative 17299916:17300440 forward MW:20087	47	20303	2	2	2	2	1558	1	1	1	525.305	1048.59	2	1048.59	0.0029	0	35.23	18	0.0011	R	YNVLQVVSK	S				180417_o2_10_in180319_Tbrucei_AnTat_1-1_90-13_02.20435.20435.2 File:~180417_o2_10_in180319_Tbrucei_AnTat_1-1_90-13_02.raw~, NativeID:~controllerType=0 controllerNumber=1 scan=20435~
Tb927.5.1460	Tb927.5.1460 hypothetical protein, conserved 6023874:6024854 reverse MW:36762	45	37024	2	2	2	2	1563	1	1	1	525.8	1049.59	2	1049.59	-0.0017	0	33.96	19	0.0016	R	STVLLFGSAR	S				180417_o2_10_in180319_Tbrucei_AnTat_1-1_90-13_02.22418.22418.2 File:~180417_o2_10_in180319_Tbrucei_AnTat_1-1_90-13_02.raw~, NativeID:~controllerType=0 controllerNumber=1 scan=22418~
Tb927.11.11360	RACK1 receptor for activated C kinase 1 24333188:24334144 forward MW:34690	44	35181	2	2	2	2	7083	1	1	1	776.372	1550.73	2	1550.73	-0.0001	0	29.12	20	0.0019	R	LWNLQNGQCQYK	F				180417_o2_10_in180319_Tbrucei_AnTat_1-1_90-13_02.18518.18518.2 File:~180417_o2_10_in180319_Tbrucei_AnTat_1-1_90-13_02.raw~, NativeID:~controllerType=0 controllerNumber=1 scan=18518~
Tb11.v5.0668	Tb11.v5.0668 protein disulfide isomerase 29848695:29850188 forward MW:55639	44	55946	2	2	2	2	1739	1	1	1	540.316	1078.62	2	1078.62	0.0005	0	31.69	17	0.0021	R	GYPTIILFR	N				180417_o2_10_in180319_Tbrucei_AnTat_1-1_90-13_02.28456.28456.2 File:~180417_o2_10_in180319_Tbrucei_AnTat_1-1_90-13_02.raw~, NativeID:~controllerType=0 controllerNumber=1 scan=28456~
Tb927.8.6390	TbLysoPLA lysophospholipase, putative 12984649:12985491 forward MW:30092	43	30245	2	2	2	2	2103	1	1	1	565.818	1129.62	2	1129.62	-0.0021	0	31.7	21	0.0042	K	YGPLLQIGNR	Q				180417_o2_10_in180319_Tbrucei_AnTat_1-1_90-13_02.21574.21574.2 File:~180417_o2_10_in180319_Tbrucei_AnTat_1-1_90-13_02.raw~, NativeID:~controllerType=0 controllerNumber=1 scan=21574~
Tb927.9.15360	Tb927.9.15360 40S ribosomal protein S6, putative 15994264:15995016 forward MW:28476	42	28516	2	2	2	2	287	1	1	1	423.745	845.475	2	845.476	-0.0009	0	26.37	22	0.021	K	LNIAYPR	N				180417_o2_10_in180319_Tbrucei_AnTat_1-1_90-13_02.14967.14967.2 File:~180417_o2_10_in180319_Tbrucei_AnTat_1-1_90-13_02.raw~, NativeID:~controllerType=0 controllerNumber=1 scan=14967~
Tb11.v5.0360	Tb11.v5.0360 aminopeptidase, putative 27697858:27698508 reverse MW:23375	42	23703	2	2	2	2	3868	1	1	1	652.328	1302.64	2	1302.64	0.0007	0	30.25	21	0.0015	K	TVEVINTDAEGR	I				180417_o2_10_in180319_Tbrucei_AnTat_1-1_90-13_02.11800.11800.2 File:~180417_o2_10_in180319_Tbrucei_AnTat_1-1_90-13_02.raw~, NativeID:~controllerType=0 controllerNumber=1 scan=11800~
Tb927.5.1090	Tb927.5.1090 threonyl-tRNA synthetase, putative 5911990:5914389 forward MW:90984	41	91554	2	2	2	2	2999	1	1	1	616.336	1230.66	2	1230.66	0.0012	0	31.31	22	0.0012	R	NELSGALTGLTR	V				180417_o2_10_in180319_Tbrucei_AnTat_1-1_90-13_02.22834.22834.2 File:~180417_o2_10_in180319_Tbrucei_AnTat_1-1_90-13_02.raw~, NativeID:~controllerType=0 controllerNumber=1 scan=22834~
Tb927.6.400	Tb927.6.400 peptidase M20/M25/M40, putative 7495243:7496670 forward MW:52185	40	52608	2	2	2	2	8759	1	1	1	840.373	1678.73	2	1678.73	0.0051	0	24.76	16	0.0077	K	VTFTPDDAGDGCATPR	L				180417_o2_10_in180319_Tbrucei_AnTat_1-1_90-13_02.14605.14605.2 File:~180417_o2_10_in180319_Tbrucei_AnTat_1-1_90-13_02.raw~, NativeID:~controllerType=0 controllerNumber=1 scan=14605~
Tb11.v5.0243	Tb11.v5.0243 40S ribosomal protein S18, putative 27014614:27015075 reverse MW:17510	39	17614	2	2	2	2	175	1	1	1	415.766	829.517	2	829.517	-0.0003	1	33.59	18	0.0016	R	KVPFALR	M				180417_o2_10_in180319_Tbrucei_AnTat_1-1_90-13_02.12075.12075.2 File:~180417_o2_10_in180319_Tbrucei_AnTat_1-1_90-13_02.raw~, NativeID:~controllerType=0 controllerNumber=1 scan=12075~
Tb927.9.7520	Tb927.9.7520 hypothetical protein, conserved 14844670:14845710 reverse MW:38016	38	38335	2	2	2	2	3637	1	1	1	641.855	1281.7	2	1281.7	-0.0009	0	27.86	19	0.0079	R	AYAYQAELLLK	T				180417_o2_10_in180319_Tbrucei_AnTat_1-1_90-13_02.25689.25689.2 File:~180417_o2_10_in180319_Tbrucei_AnTat_1-1_90-13_02.raw~, NativeID:~controllerType=0 controllerNumber=1 scan=25689~
Tb927.7.3550	Tb927.7.3550 hypothetical protein, conserved 9840346:9844071 reverse MW:138165	37	138765	2	2	2	2	526	1	1	1	442.764	883.512	2	883.513	-0.0003	0	20.72	16	0.02	R	DPVSVLVR	C				180417_o2_10_in180319_Tbrucei_AnTat_1-1_90-13_02.18879.18879.2 File:~180417_o2_10_in180319_Tbrucei_AnTat_1-1_90-13_02.raw~, NativeID:~controllerType=0 controllerNumber=1 scan=18879~
Tb927.4.2740	Tb927.4.2740 hypothetical protein, conserved 4634899:4635351 forward MW:16327	30	16317	2	2	1	1	3313	1	1	1	628.834	1255.65	2	1255.66	-0.0025	1	20.31	21	0.012	R	KITFTEFNTR	A				180417_o2_10_in180319_Tbrucei_AnTat_1-1_90-13_02.15571.15571.2 File:~180417_o2_10_in180319_Tbrucei_AnTat_1-1_90-13_02.raw~, NativeID:~controllerType=0 controllerNumber=1 scan=15571~
Tb927.10.5770	VCP valosin-containing protein homolog 18583600:18585942 reverse MW:85827	29	86570	2	2	2	2	1101	1	1	1	491.244	980.473	2	980.475	-0.0017	0	24.5	19	0.017	K	TGDLFICR	G				180417_o2_10_in180319_Tbrucei_AnTat_1-1_90-13_02.18105.18105.2 File:~180417_o2_10_in180319_Tbrucei_AnTat_1-1_90-13_02.raw~, NativeID:~controllerType=0 controllerNumber=1 scan=18105~
Tb11.v5.0501	Tb11.v5.0501 40S ribosomal protein S3A, putative 28593120:28593890 forward MW:29422	25	29632	2	2	2	2	33	1	1	1	403.232	804.449	2	804.449	-0.0005	0	24.19	22	0.032	K	IAADFLR	G				180417_o2_10_in180319_Tbrucei_AnTat_1-1_90-13_02.18259.18259.2 File:~180417_o2_10_in180319_Tbrucei_AnTat_1-1_90-13_02.raw~, NativeID:~controllerType=0 controllerNumber=1 scan=18259~
Tb927.11.13090	Tb927.11.13090 elongation factor 1 gamma, putative 24794340:24795554 reverse MW:46303	83	46730	1	1	1	1	13992	1	1	1	1106.04	2210.07	2	2210.07	0.0059	0	83.45	20	1.5e-08	R	YPVLQTEDGCIFESNAIVR	H				180417_o2_10_in180319_Tbrucei_AnTat_1-1_90-13_02.28150.28150.2 File:~180417_o2_10_in180319_Tbrucei_AnTat_1-1_90-13_02.raw~, NativeID:~controllerType=0 controllerNumber=1 scan=28150~
Tb927.3.2960	IAGNH inosine-adenosine-guanosine-nucleosidehydrolase 3022217:3023200 reverse MW:35848	71	36509	1	1	1	1	7077	1	1	1	775.884	1549.75	2	1549.75	0.0012	0	71.35	21	5.8e-07	K	STATAVNAFPTEWR	F				180417_o2_10_in180319_Tbrucei_AnTat_1-1_90-13_02.24372.24372.2 File:~180417_o2_10_in180319_Tbrucei_AnTat_1-1_90-13_02.raw~, NativeID:~controllerType=0 controllerNumber=1 scan=24372~
Tb927.11.3730	LeuRS leucyl-tRNA synthetase, putative 22396038:22399262 forward MW:121826	71	122717	1	1	1	1	10351	1	1	1	912.412	1822.81	2	1822.82	-0.0059	0	70.87	17	2.1e-07	R	LACADAGDTLDDANFVR	E				180417_o2_10_in180319_Tbrucei_AnTat_1-1_90-13_02.22359.22359.2 File:~180417_o2_10_in180319_Tbrucei_AnTat_1-1_90-13_02.raw~, NativeID:~controllerType=0 controllerNumber=1 scan=22359~
Tb927.1.700	PGKC phosphoglycerate kinase 232504:233826 reverse MW:47246	63	47558	1	1	1	1	8287	1	1	1	820.918	1639.82	2	1639.82	0.0039	0	62.88	21	1.3e-06	K	SAVVSYASAGTGTLSNR	W				180417_o2_10_in180319_Tbrucei_AnTat_1-1_90-13_02.15407.15407.2 File:~180417_o2_10_in180319_Tbrucei_AnTat_1-1_90-13_02.raw~, NativeID:~controllerType=0 controllerNumber=1 scan=15407~
Tb927.10.270	Tb927.10.270 60S ribosomal protein L32, putative 17236188:17236586 forward MW:15396	55	15443	1	1	1	1	6499	1	1	1	755.361	1508.71	2	1508.71	-0.0011	0	55.27	20	6.6e-06	R	CELFPQLSSSWR	K				180417_o2_10_in180319_Tbrucei_AnTat_1-1_90-13_02.28400.28400.2 File:~180417_o2_10_in180319_Tbrucei_AnTat_1-1_90-13_02.raw~, NativeID:~controllerType=0 controllerNumber=1 scan=28400~
Tb927.11.11690	Tb927.11.11690 vacuolar ATP synthase subunit b, putative 24432998:24434485 forward MW:55620	51	55927	1	1	1	1	4076	1	1	1	661.401	1320.79	2	1320.79	0.0001	0	50.69	14	1.3e-05	R	AVNGPLVILGNVR	L				180417_o2_10_in180319_Tbrucei_AnTat_1-1_90-13_02.28086.28086.2 File:~180417_o2_10_in180319_Tbrucei_AnTat_1-1_90-13_02.raw~, NativeID:~controllerType=0 controllerNumber=1 scan=28086~
Tb927.11.4660	Kif13-2 kinesin, putative 22641825:22643897 forward MW:76990	51	79050	1	1	1	1	2414	2	0	1	587.328	1172.64	2	1172.64	0.0016	0	50.63	22	8.4e-05	R	VTLIDLAGSER	A				180417_o2_10_in180319_Tbrucei_AnTat_1-1_90-13_02.27849.27849.2 File:~180417_o2_10_in180319_Tbrucei_AnTat_1-1_90-13_02.raw~, NativeID:~controllerType=0 controllerNumber=1 scan=27849~
Tb927.10.1080	RPS23 40S ribosomal protein S23, putative 17442826:17443257 reverse MW:15928	50	16033	1	1	1	1	2941	1	1	1	614.34	1226.67	2	1226.67	0.0004	0	50.31	20	1.9e-05	K	VSSVGLYALYR	Q				180417_o2_10_in180319_Tbrucei_AnTat_1-1_90-13_02.24848.24848.2 File:~180417_o2_10_in180319_Tbrucei_AnTat_1-1_90-13_02.raw~, NativeID:~controllerType=0 controllerNumber=1 scan=24848~
Tb927.11.9530	Tb927.11.9530 14-3-3-I protein 23897941:23898729 reverse MW:30310	47	30462	1	1	1	1	8563	1	1	1	555.297	1662.87	3	1662.87	-0.0002	0	46.63	21	4.2e-05	K	ATEVANSSLAPTHPIR	L				180417_o2_10_in180319_Tbrucei_AnTat_1-1_90-13_02.10616.10616.3 File:~180417_o2_10_in180319_Tbrucei_AnTat_1-1_90-13_02.raw~, NativeID:~controllerType=0 controllerNumber=1 scan=10616~
Tb927.11.9720	Tb927.11.9720 40S ribosomal protein S27, putative 23931281:23931541 reverse MW:9630	47	9966	1	1	1	1	7044	1	1	1	516.607	1546.8	3	1546.8	0.0002	0	46.57	22	6.4e-05	K	NITVVYSHATSEVK	C				180417_o2_10_in180319_Tbrucei_AnTat_1-1_90-13_02.12582.12582.3 File:~180417_o2_10_in180319_Tbrucei_AnTat_1-1_90-13_02.raw~, NativeID:~controllerType=0 controllerNumber=1 scan=12582~
Tb927.8.2640	UBA1 ubiquitin-activating enzyme E1, putative 11907946:11911113 forward MW:116407	44	117701	1	1	1	1	3533	1	1	1	637.362	1272.71	2	1272.71	0.0018	1	44.24	21	7.1e-05	R	KPLFESGTLGPK	C				180417_o2_10_in180319_Tbrucei_AnTat_1-1_90-13_02.14006.14006.2 File:~180417_o2_10_in180319_Tbrucei_AnTat_1-1_90-13_02.raw~, NativeID:~controllerType=0 controllerNumber=1 scan=14006~
Tb927.7.7040	MTAP methylthioadenosine phosphorylase, putative 10936115:10937044 reverse MW:33443	43	33536	1	1	1	1	10619	1	1	1	617.607	1849.8	3	1849.8	-0.0013	0	43.48	15	8.1e-05	R	HGYSHEFTPDEVNYR	A				180417_o2_10_in180319_Tbrucei_AnTat_1-1_90-13_02.11730.11730.3 File:~180417_o2_10_in180319_Tbrucei_AnTat_1-1_90-13_02.raw~, NativeID:~controllerType=0 controllerNumber=1 scan=11730~
Tb927.3.4720	Tb927.3.4720 dynamin, putative 3593106:3595088 reverse MW:73323	41	73618	1	1	1	1	2258	1	1	1	577.291	1152.57	2	1152.57	0.0004	0	40.76	21	0.00015	R	GTDAYDILTGK	V				180417_o2_10_in180319_Tbrucei_AnTat_1-1_90-13_02.23537.23537.2 File:~180417_o2_10_in180319_Tbrucei_AnTat_1-1_90-13_02.raw~, NativeID:~controllerType=0 controllerNumber=1 scan=23537~
Tb927.10.14550	Tb927.10.14550 ATP-dependent DEAD/H RNA helicase, putative 20717813:20719795 reverse MW:71367	40	71892	1	1	1	1	5208	1	1	1	710.359	1418.7	2	1418.7	0.0029	0	40.39	21	0.00016	R	VGSTTENITQDVR	W				180417_o2_10_in180319_Tbrucei_AnTat_1-1_90-13_02.11597.11597.2 File:~180417_o2_10_in180319_Tbrucei_AnTat_1-1_90-13_02.raw~, NativeID:~controllerType=0 controllerNumber=1 scan=11597~
Tb927.3.3310	Tb927.3.3310 60S ribosomal protein L13, putative 3109518:3110174 reverse MW:25428	40	25526	1	1	1	1	1039	1	1	1	486.306	970.597	2	970.596	0.0007	0	40.13	19	0.0004	K	LVLFPLNR	K				180417_o2_10_in180319_Tbrucei_AnTat_1-1_90-13_02.28027.28027.2 File:~180417_o2_10_in180319_Tbrucei_AnTat_1-1_90-13_02.raw~, NativeID:~controllerType=0 controllerNumber=1 scan=28027~
Tb11.v5.0537	Tb11.v5.0537 polyubiquitin, putative 28853901:28855772 forward MW:70129	40	70200	1	1	1	1	1675	1	1	1	534.314	1066.61	2	1066.61	-0.0003	0	39.9	18	0.00033	K	ESTLHLVLR	L				180417_o2_10_in180319_Tbrucei_AnTat_1-1_90-13_02.15783.15783.2 File:~180417_o2_10_in180319_Tbrucei_AnTat_1-1_90-13_02.raw~, NativeID:~controllerType=0 controllerNumber=1 scan=15783~
Tb927.10.12820	Tb927.10.12820 hypothetical protein, conserved 20267025:20270066 reverse MW:110245	40	111144	1	1	1	1	1635	1	1	1	530.265	1058.52	2	1058.52	-0.002	0	39.79	20	0.00019	K	LAPCVTADGR	E				180417_o2_10_in180319_Tbrucei_AnTat_1-1_90-13_02.8819.8819.2 File:~180417_o2_10_in180319_Tbrucei_AnTat_1-1_90-13_02.raw~, NativeID:~controllerType=0 controllerNumber=1 scan=8819~
Tb927.8.5460	Tb-44 flagellar calcium-binding protein 12746121:12747344 forward MW:45719	40	46317	1	1	1	1	3795	1	1	1	648.829	1295.64	2	1295.64	0.0004	0	39.66	20	0.00019	R	EVLDGCYSILK	L				180417_o2_10_in180319_Tbrucei_AnTat_1-1_90-13_02.23937.23937.2 File:~180417_o2_10_in180319_Tbrucei_AnTat_1-1_90-13_02.raw~, NativeID:~controllerType=0 controllerNumber=1 scan=23937~
Tb927.11.4700	Tb927.11.4700 prostaglandin f synthase 22654070:22654900 forward MW:30992	39	31201	1	1	1	1	11828	1	1	1	987.959	1973.9	2	1973.9	0.0022	0	38.94	18	0.00041	K	LWNSDQGYESTLSAFEK	S				180417_o2_10_in180319_Tbrucei_AnTat_1-1_90-13_02.28155.28155.2 File:~180417_o2_10_in180319_Tbrucei_AnTat_1-1_90-13_02.raw~, NativeID:~controllerType=0 controllerNumber=1 scan=28155~
Tb927.10.7930	PGAM 2,3-bisphosphoglycerate-independent phosphoglycerate mutase 19134087:19135742 reverse MW:60604	39	60851	1	1	1	1	8711	1	1	1	558.981	1673.92	3	1673.92	-0.0001	0	38.9	20	0.00022	R	TLHLIGLLSDGGVHSR	D				180417_o2_10_in180319_Tbrucei_AnTat_1-1_90-13_02.22371.22371.3 File:~180417_o2_10_in180319_Tbrucei_AnTat_1-1_90-13_02.raw~, NativeID:~controllerType=0 controllerNumber=1 scan=22371~
Tb927.10.3660	Tb927.10.3660 aspartate aminotransferase 18105659:18106870 reverse MW:44788	38	44930	1	1	1	1	3014	1	1	1	616.835	1231.66	2	1231.66	0	0	38.44	22	0.00025	K	LAYGNTVPLER	I				180417_o2_10_in180319_Tbrucei_AnTat_1-1_90-13_02.16654.16654.2 File:~180417_o2_10_in180319_Tbrucei_AnTat_1-1_90-13_02.raw~, NativeID:~controllerType=0 controllerNumber=1 scan=16654~
Tb927.8.1330	Tb927.8.1330 60S ribosomal protein L7a, putative 11556970:11557800 reverse MW:30879	38	31031	1	1	1	1	6788	1	1	1	764.911	1527.81	2	1527.81	0.0003	0	37.76	21	0.00029	K	APLCVVSGLQEVTR	T				180417_o2_10_in180319_Tbrucei_AnTat_1-1_90-13_02.25297.25297.2 File:~180417_o2_10_in180319_Tbrucei_AnTat_1-1_90-13_02.raw~, NativeID:~controllerType=0 controllerNumber=1 scan=25297~
Tb927.10.5360	Tb927.10.5360 40S ribosomal protein S10, putative 18501148:18501666 forward MW:19286	38	19331	1	1	1	1	4062	1	1	1	660.819	1319.62	2	1319.62	0.0009	0	37.73	20	0.00029	R	FFFTEGVVSCK	K				180417_o2_10_in180319_Tbrucei_AnTat_1-1_90-13_02.27219.27219.2 File:~180417_o2_10_in180319_Tbrucei_AnTat_1-1_90-13_02.raw~, NativeID:~controllerType=0 controllerNumber=1 scan=27219~
Tb11.v5.0718	Tb11.v5.0718 protein kinase, putative 30180606:30181664 forward MW:40321	37	40808	1	1	1	1	5023	1	1	1	702.886	1403.76	2	1403.75	0.0049	0	36.8	21	0.00035	R	VAGQGTFGTVQLAR	D				180417_o2_10_in180319_Tbrucei_AnTat_1-1_90-13_02.17959.17959.2 File:~180417_o2_10_in180319_Tbrucei_AnTat_1-1_90-13_02.raw~, NativeID:~controllerType=0 controllerNumber=1 scan=17959~
Tb927.8.6180	Tb927.8.6180 60S ribosomal protein L26, putative 12929481:12929912 forward MW:16424	37	16585	1	1	1	1	11350	1	1	1	642.01	1923.01	3	1923.01	0.0006	0	36.67	20	0.00036	K	ANGTTVPVGVHTSNVEITK	L				180417_o2_10_in180319_Tbrucei_AnTat_1-1_90-13_02.13125.13125.3 File:~180417_o2_10_in180319_Tbrucei_AnTat_1-1_90-13_02.raw~, NativeID:~controllerType=0 controllerNumber=1 scan=13125~
Tb927.10.1060	TCP-1-delta T-complex protein 1, delta subunit, putative 17438599:17440209 reverse MW:58362	37	59009	1	1	1	1	8995	1	1	1	567.282	1698.82	3	1698.82	0.0033	0	36.66	20	0.00036	K	FGHADLVVEENTPSGK	I				180417_o2_10_in180319_Tbrucei_AnTat_1-1_90-13_02.13384.13384.3 File:~180417_o2_10_in180319_Tbrucei_AnTat_1-1_90-13_02.raw~, NativeID:~controllerType=0 controllerNumber=1 scan=13384~
Tb927.9.8850	Tb927.9.8850 actin A 15035433:15036563 reverse MW:41896	37	42154	1	1	1	1	6877	1	1	1	512.241	1533.7	3	1533.69	0.0054	0	36.51	19	0.001	K	SEYDESGPSIVHSK	C				180417_o2_10_in180319_Tbrucei_AnTat_1-1_90-13_02.9242.9242.3 File:~180417_o2_10_in180319_Tbrucei_AnTat_1-1_90-13_02.raw~, NativeID:~controllerType=0 controllerNumber=1 scan=9242~
Tb927.7.1320	HSP10 10 kDa heat shock protein, putative 9264946:9265248 forward MW:10670	36	10664	1	1	1	1	4159	1	1	1	665.372	1328.73	2	1328.73	-0.0003	0	36.32	22	0.00039	K	VNEGTVVAVAAATK	D				180417_o2_10_in180319_Tbrucei_AnTat_1-1_90-13_02.16142.16142.2 File:~180417_o2_10_in180319_Tbrucei_AnTat_1-1_90-13_02.raw~, NativeID:~controllerType=0 controllerNumber=1 scan=16142~
Tb927.6.4980	RPS14 40S ribosomal protein S14 8674819:8675253 forward MW:15513	36	15674	1	1	1	1	5363	1	1	1	715.369	1428.72	2	1428.71	0.014	0	36.17	21	0.00049	R	IEDVTPVPTDSTR	R				180417_o2_10_in180319_Tbrucei_AnTat_1-1_90-13_02.13750.13750.2 File:~180417_o2_10_in180319_Tbrucei_AnTat_1-1_90-13_02.raw~, NativeID:~controllerType=0 controllerNumber=1 scan=13750~
Tb927.10.12890	Tb927.10.12890 bifunctional aminoacyl-tRNA synthetase, putative 20285093:20287519 reverse MW:90961	36	92328	1	1	1	1	1627	1	1	1	529.788	1057.56	2	1057.57	-0.0048	0	35.76	23	0.0011	R	LNAWNSVVR	W				180417_o2_10_in180319_Tbrucei_AnTat_1-1_90-13_02.17869.17869.2 File:~180417_o2_10_in180319_Tbrucei_AnTat_1-1_90-13_02.raw~, NativeID:~controllerType=0 controllerNumber=1 scan=17869~
Tb927.7.1110	Tb927.7.1110 asparagine synthetase a, putative 9211507:9212562 forward MW:39597	34	39744	1	1	1	1	1033	1	1	1	486.279	970.544	2	970.545	-0.0009	0	34.43	21	0.0013	K	ELNLVEVR	A				180417_o2_10_in180319_Tbrucei_AnTat_1-1_90-13_02.18973.18973.2 File:~180417_o2_10_in180319_Tbrucei_AnTat_1-1_90-13_02.raw~, NativeID:~controllerType=0 controllerNumber=1 scan=18973~
Tb927.11.3220	mca1 metacaspase 22212176:22213294 reverse MW:40180	34	40895	1	1	1	1	563	1	1	1	449.772	897.529	2	897.528	0.0003	0	33.59	16	0.001	K	IGIPITER	C				180417_o2_10_in180319_Tbrucei_AnTat_1-1_90-13_02.16733.16733.2 File:~180417_o2_10_in180319_Tbrucei_AnTat_1-1_90-13_02.raw~, NativeID:~controllerType=0 controllerNumber=1 scan=16733~
Tb11.v5.0820	Tb11.v5.0820 branched-chain amino acid aminotransferase, putative 30810961:30811989 reverse MW:37756	33	38188	1	1	1	1	4478	1	1	1	679.875	1357.74	2	1357.74	0	0	33.45	22	0.00073	R	SFTIHELTAALR	E				180417_o2_10_in180319_Tbrucei_AnTat_1-1_90-13_02.25975.25975.2 File:~180417_o2_10_in180319_Tbrucei_AnTat_1-1_90-13_02.raw~, NativeID:~controllerType=0 controllerNumber=1 scan=25975~
Tb11.v5.0196	Tb11.v5.0196 hypothetical protein, conserved 26806423:26807223 reverse MW:29335	33	29431	1	1	1	1	5830	1	1	1	732.374	1462.73	2	1462.73	0.0037	0	33.22	23	0.00077	K	GTPFTILTEEEAR	K				180417_o2_10_in180319_Tbrucei_AnTat_1-1_90-13_02.27589.27589.2 File:~180417_o2_10_in180319_Tbrucei_AnTat_1-1_90-13_02.raw~, NativeID:~controllerType=0 controllerNumber=1 scan=27589~
Tb927.7.7460	Tb927.7.7460 hypothetical protein, conserved 11065198:11065776 reverse MW:22358	33	22686	1	1	1	1	7606	1	1	1	530.96	1589.86	3	1589.86	0.0001	1	33.1	21	0.00079	R	YTWLDQAIKPTVR	R				180417_o2_10_in180319_Tbrucei_AnTat_1-1_90-13_02.23399.23399.3 File:~180417_o2_10_in180319_Tbrucei_AnTat_1-1_90-13_02.raw~, NativeID:~controllerType=0 controllerNumber=1 scan=23399~
Tb927.10.5030	Tb927.10.5030 ubiquitin/ribosomal protein S27a, putative 18399669:18400124 forward MW:16705	33	17094	1	1	1	1	6300	1	1	1	499.24	1494.7	3	1494.7	0.0024	1	32.82	19	0.0025	K	VTENDDGSFKVER	T				180417_o2_10_in180319_Tbrucei_AnTat_1-1_90-13_02.8267.8267.3 File:~180417_o2_10_in180319_Tbrucei_AnTat_1-1_90-13_02.raw~, NativeID:~controllerType=0 controllerNumber=1 scan=8267~
Tb927.8.1600	Tb927.8.1600 lysyl-tRNA synthetase, putative 11660139:11661893 forward MW:66787	32	67200	1	1	1	1	11337	1	1	1	961.966	1921.92	2	1921.92	-0.0023	0	32.13	20	0.00097	K	EICNSYTELNSPLVQR	E				180417_o2_10_in180319_Tbrucei_AnTat_1-1_90-13_02.23110.23110.2 File:~180417_o2_10_in180319_Tbrucei_AnTat_1-1_90-13_02.raw~, NativeID:~controllerType=0 controllerNumber=1 scan=23110~
Tb927.11.16760	TCP-1-alpha T-complex protein 1, alpha subunit, putative 25755747:25757264 reverse MW:54624	32	54875	1	1	1	1	4214	1	1	1	669.33	1336.64	2	1336.64	-0.0001	0	32.09	21	0.00098	R	FCGLDLVEGTAR	N				180417_o2_10_in180319_Tbrucei_AnTat_1-1_90-13_02.26393.26393.2 File:~180417_o2_10_in180319_Tbrucei_AnTat_1-1_90-13_02.raw~, NativeID:~controllerType=0 controllerNumber=1 scan=26393~
Tb927.11.1990	Tb927.11.1990 arginyl-tRNA synthetase, putative 21875628:21877706 forward MW:78433	32	79124	1	1	1	1	1260	1	1	1	502.284	1002.55	2	1002.55	-0.0007	0	31.75	22	0.0016	R	LCLVELTR	L				180417_o2_10_in180319_Tbrucei_AnTat_1-1_90-13_02.22817.22817.2 File:~180417_o2_10_in180319_Tbrucei_AnTat_1-1_90-13_02.raw~, NativeID:~controllerType=0 controllerNumber=1 scan=22817~
Tb927.11.7170	Tb927.11.7170 seryl-tRNA synthetase 23303458:23304897 reverse MW:53857	32	54564	1	1	1	1	9697	1	1	1	587.309	1758.9	3	1758.9	0.0006	1	31.57	21	0.0011	R	FADPDIVDAIIEADKK	W				180417_o2_10_in180319_Tbrucei_AnTat_1-1_90-13_02.28486.28486.3 File:~180417_o2_10_in180319_Tbrucei_AnTat_1-1_90-13_02.raw~, NativeID:~controllerType=0 controllerNumber=1 scan=28486~
Tb927.10.5810	Tb927.10.5810 hypothetical protein, conserved 18594357:18595658 reverse MW:48258	31	48342	1	1	1	1	16153	1	1	1	839.744	2516.21	3	2516.21	-0.001	1	31.22	20	0.0012	K	GIAGASSAGGGAAGAGAASSKVEDEELAR	R				180417_o2_10_in180319_Tbrucei_AnTat_1-1_90-13_02.13747.13747.3 File:~180417_o2_10_in180319_Tbrucei_AnTat_1-1_90-13_02.raw~, NativeID:~controllerType=0 controllerNumber=1 scan=13747~
Tb11.v5.0761	Tb11.v5.0761 proteasome activator protein pa26, putative 30497182:30497877 forward MW:25272	31	25370	1	1	1	1	3101	1	1	1	620.359	1238.7	2	1238.7	0.0054	0	31.18	18	0.0028	K	SPEQLLGVLQR	Y				180417_o2_10_in180319_Tbrucei_AnTat_1-1_90-13_02.27588.27588.2 File:~180417_o2_10_in180319_Tbrucei_AnTat_1-1_90-13_02.raw~, NativeID:~controllerType=0 controllerNumber=1 scan=27588~
Tb927.10.10390	Tb927.10.10390 trypanothione reductase 19715085:19716563 reverse MW:53157	31	53522	1	1	1	1	1834	1	1	1	547.268	1092.52	2	1092.52	0.0006	0	31.16	20	0.0012	K	GGVQVDEFSR	T				180417_o2_10_in180319_Tbrucei_AnTat_1-1_90-13_02.13671.13671.2 File:~180417_o2_10_in180319_Tbrucei_AnTat_1-1_90-13_02.raw~, NativeID:~controllerType=0 controllerNumber=1 scan=13671~
Tb927.10.2840	Tb927.10.2840 ribosomal protein S25, putative 17878880:17879221 forward MW:12560	31	12666	1	1	1	1	1891	1	1	1	550.819	1099.62	2	1099.62	-0.0005	0	31.12	20	0.0012	K	VITPSIISDR	L				180417_o2_10_in180319_Tbrucei_AnTat_1-1_90-13_02.18598.18598.2 File:~180417_o2_10_in180319_Tbrucei_AnTat_1-1_90-13_02.raw~, NativeID:~controllerType=0 controllerNumber=1 scan=18598~
Tb927.4.1310	ZC3H9 ZFP family member, putative 4255125:4256375 reverse MW:47402	31	48113	1	1	1	1	310	1	1	1	425.245	848.475	2	848.476	-0.0002	0	31.11	19	0.0031	K	YILDIGR	D				180417_o2_10_in180319_Tbrucei_AnTat_1-1_90-13_02.22442.22442.2 File:~180417_o2_10_in180319_Tbrucei_AnTat_1-1_90-13_02.raw~, NativeID:~controllerType=0 controllerNumber=1 scan=22442~
Tb927.3.2600	Tb927.3.2600 ATP-dependent DEAD/H RNA helicase, putative 2911142:2917654 reverse MW:244997	31	246607	1	1	1	1	1777	1	1	1	543.791	1085.57	2	1085.57	-0.004	0	30.94	21	0.0028	R	ELLDIVDNR	G				180417_o2_10_in180319_Tbrucei_AnTat_1-1_90-13_02.24538.24538.2 File:~180417_o2_10_in180319_Tbrucei_AnTat_1-1_90-13_02.raw~, NativeID:~controllerType=0 controllerNumber=1 scan=24538~
Tb927.9.11470	Tb927.9.11470 60S ribosomal protein L27a 15399740:15400177 forward MW:16266	31	16427	1	1	1	1	9689	1	1	1	586.985	1757.93	3	1757.93	0.0004	1	30.71	21	0.0013	K	NTTWKPTINLDNLTK	L				180417_o2_10_in180319_Tbrucei_AnTat_1-1_90-13_02.23804.23804.3 File:~180417_o2_10_in180319_Tbrucei_AnTat_1-1_90-13_02.raw~, NativeID:~controllerType=0 controllerNumber=1 scan=23804~
Tb927.10.4110	RPL30 60S ribosomal protein L30 18234982:18235299 reverse MW:11512	31	11733	1	1	1	1	4224	1	1	1	669.882	1337.75	2	1337.75	0.0009	0	30.66	17	0.0025	K	LVVISANCPPIR	K				180417_o2_10_in180319_Tbrucei_AnTat_1-1_90-13_02.20121.20121.2 File:~180417_o2_10_in180319_Tbrucei_AnTat_1-1_90-13_02.raw~, NativeID:~controllerType=0 controllerNumber=1 scan=20121~
Tb11.v5.0464	Tb11.v5.0464 vesicular-fusion protein nsf, putative 28390176:28392353 reverse MW:79955	30	80531	1	1	1	1	2300	1	1	1	579.83	1157.65	2	1157.64	0.0014	0	30.35	21	0.0014	K	GVLLYGPPGTGK	T				180417_o2_10_in180319_Tbrucei_AnTat_1-1_90-13_02.18996.18996.2 File:~180417_o2_10_in180319_Tbrucei_AnTat_1-1_90-13_02.raw~, NativeID:~controllerType=0 controllerNumber=1 scan=18996~
Tb927.9.8740	DRBD3 RNA-binding protein 15019243:15020226 reverse MW:36985	30	37018	1	1	1	1	2733	1	1	1	605.815	1209.62	2	1209.61	0.0008	0	30.31	22	0.0014	K	SAQQLVDFFR	E				180417_o2_10_in180319_Tbrucei_AnTat_1-1_90-13_02.28369.28369.2 File:~180417_o2_10_in180319_Tbrucei_AnTat_1-1_90-13_02.raw~, NativeID:~controllerType=0 controllerNumber=1 scan=28369~
Tb11.v5.0181	Tb11.v5.0181 60S ribosomal protein L19, putative 26756297:26757079 forward MW:29409	30	29448	1	1	1	1	5500	1	1	1	720.878	1439.74	2	1439.74	0.0004	0	30.12	21	0.0015	R	VWLDPNEAVEIR	N				180417_o2_10_in180319_Tbrucei_AnTat_1-1_90-13_02.27557.27557.2 File:~180417_o2_10_in180319_Tbrucei_AnTat_1-1_90-13_02.raw~, NativeID:~controllerType=0 controllerNumber=1 scan=27557~
Tb927.4.2000	Tb927.4.2000 ruvB-like DNA helicase, putative 4417192:4418616 reverse MW:52611	29	52805	1	1	1	1	2097	1	1	1	565.296	1128.58	2	1128.58	0.0008	0	29.47	21	0.0017	R	GLGLDDALEAR	M				180417_o2_10_in180319_Tbrucei_AnTat_1-1_90-13_02.22391.22391.2 File:~180417_o2_10_in180319_Tbrucei_AnTat_1-1_90-13_02.raw~, NativeID:~controllerType=0 controllerNumber=1 scan=22391~
Tb927.10.8190	TCP-1-theta T-complex protein 1, theta subunit, putative 19189328:19190941 reverse MW:58081	29	58501	1	1	1	1	9996	1	1	1	597.309	1788.9	3	1788.9	-0.0002	0	29.07	21	0.0019	K	LFAETSPGLDQYAIHK	F				180417_o2_10_in180319_Tbrucei_AnTat_1-1_90-13_02.20970.20970.3 File:~180417_o2_10_in180319_Tbrucei_AnTat_1-1_90-13_02.raw~, NativeID:~controllerType=0 controllerNumber=1 scan=20970~
Tb927.6.1570	Tb927.6.1570 2-hydroxy-3-oxopropionate reductase, putative 7848077:7848979 reverse MW:31753	29	32017	1	1	1	1	2018	1	1	1	560.32	1118.63	2	1118.62	0.0015	0	28.91	19	0.0058	K	AGFPLVVFNR	T				180417_o2_10_in180319_Tbrucei_AnTat_1-1_90-13_02.28476.28476.2 File:~180417_o2_10_in180319_Tbrucei_AnTat_1-1_90-13_02.raw~, NativeID:~controllerType=0 controllerNumber=1 scan=28476~
Tb927.10.12680	Tb927.10.12680 60S ribosomal protein L34, putative 20233156:20233668 reverse MW:19366	29	19411	1	1	1	1	9970	1	1	1	596.311	1785.91	3	1785.91	-0.0001	1	28.82	22	0.004	K	TTSRPYGGVLSHEQVR	D				180417_o2_10_in180319_Tbrucei_AnTat_1-1_90-13_02.8379.8379.3 File:~180417_o2_10_in180319_Tbrucei_AnTat_1-1_90-13_02.raw~, NativeID:~controllerType=0 controllerNumber=1 scan=8379~
Tb927.4.3950	CAP5.5 cytoskeleton-associated protein CAP5.5, putative 4957809:4960370 reverse MW:94654	28	95734	1	1	1	1	2178	1	1	1	572.333	1142.65	2	1142.65	0.0037	0	28.26	22	0.013	K	LSPVLLCVSR	A				180417_o2_10_in180319_Tbrucei_AnTat_1-1_90-13_02.23312.23312.2 File:~180417_o2_10_in180319_Tbrucei_AnTat_1-1_90-13_02.raw~, NativeID:~controllerType=0 controllerNumber=1 scan=23312~
Tb927.4.1270	Tb927.4.1270 ruvB-like DNA helicase, putative 4248405:4249784 reverse MW:49905	28	50046	1	1	1	1	2085	1	1	1	564.824	1127.63	2	1127.63	0.0005	0	28.13	21	0.0023	R	ALLFAGPPGTGK	T				180417_o2_10_in180319_Tbrucei_AnTat_1-1_90-13_02.21864.21864.2 File:~180417_o2_10_in180319_Tbrucei_AnTat_1-1_90-13_02.raw~, NativeID:~controllerType=0 controllerNumber=1 scan=21864~
Tb11.v5.0154	Tb11.v5.0154 hypothetical protein, conserved 26682443:26684539 reverse MW:77690	28	78724	1	1	1	1	7728	1	1	1	799.902	1597.79	2	1597.78	0.005	0	27.69	20	0.0025	K	VETVTADTAGTTTGFK	V				180417_o2_10_in180319_Tbrucei_AnTat_1-1_90-13_02.14109.14109.2 File:~180417_o2_10_in180319_Tbrucei_AnTat_1-1_90-13_02.raw~, NativeID:~controllerType=0 controllerNumber=1 scan=14109~
Tb927.3.3450	Tb927.3.3450 ADP-ribosylation factor-like protein 3A, putative 3238193:3238729 forward MW:19880	28	20096	1	1	1	1	2074	1	1	1	563.846	1125.68	2	1125.68	0.0008	0	27.63	18	0.0058	R	ILILGLDNAGK	T				180417_o2_10_in180319_Tbrucei_AnTat_1-1_90-13_02.26847.26847.2 File:~180417_o2_10_in180319_Tbrucei_AnTat_1-1_90-13_02.raw~, NativeID:~controllerType=0 controllerNumber=1 scan=26847~
Tb927.8.1500	Tb927.8.1500 hypothetical protein, conserved 11616086:11617891 forward MW:63207	28	63909	1	1	1	1	3973	1	1	1	656.853	1311.69	2	1311.69	0.0023	0	27.55	21	0.012	R	AGSVAAATGGAVPGAR	T				180417_o2_10_in180319_Tbrucei_AnTat_1-1_90-13_02.9857.9857.2 File:~180417_o2_10_in180319_Tbrucei_AnTat_1-1_90-13_02.raw~, NativeID:~controllerType=0 controllerNumber=1 scan=9857~
Tb927.9.12110	gnD 6-phosphogluconate dehydrogenase, decarboxylating 15504293:15505732 forward MW:52166	27	52532	1	1	1	1	2317	1	1	1	580.807	1159.6	2	1159.6	0.0015	0	27.49	21	0.004	K	ANASAPFAGNLK	A				180417_o2_10_in180319_Tbrucei_AnTat_1-1_90-13_02.13755.13755.2 File:~180417_o2_10_in180319_Tbrucei_AnTat_1-1_90-13_02.raw~, NativeID:~controllerType=0 controllerNumber=1 scan=13755~
Tb11.v5.0538	Tb11.v5.0538 69 kDa paraflagellar rod protein, putative 28867587:28869389 reverse MW:69598	27	69953	1	1	1	1	10103	1	1	1	600.961	1799.86	3	1799.86	0.0023	1	27.48	20	0.0026	R	FIHENLDKQDEAWR	R				180417_o2_10_in180319_Tbrucei_AnTat_1-1_90-13_02.13103.13103.3 File:~180417_o2_10_in180319_Tbrucei_AnTat_1-1_90-13_02.raw~, NativeID:~controllerType=0 controllerNumber=1 scan=13103~
Tb927.10.6400	HSP60 chaperonin HSP60, mitochondrial precursor 18770315:18772003 reverse MW:59504	27	59751	1	1	1	1	7435	1	1	1	789.953	1577.89	2	1577.89	0.0021	0	27.32	17	0.0053	R	AAVQEGIVPGGGAALLR	A				180417_o2_10_in180319_Tbrucei_AnTat_1-1_90-13_02.24460.24460.2 File:~180417_o2_10_in180319_Tbrucei_AnTat_1-1_90-13_02.raw~, NativeID:~controllerType=0 controllerNumber=1 scan=24460~
Tb927.10.15760	Tb927.10.15760 hypothetical protein, conserved 21048376:21049323 forward MW:36412	27	36731	1	1	1	1	2498	1	1	1	593.299	1184.58	2	1184.58	0.0009	0	27.09	20	0.0029	K	QTFVSYIDGR	E				180417_o2_10_in180319_Tbrucei_AnTat_1-1_90-13_02.22247.22247.2 File:~180417_o2_10_in180319_Tbrucei_AnTat_1-1_90-13_02.raw~, NativeID:~controllerType=0 controllerNumber=1 scan=22247~
Tb927.10.13120	MCP14 mitochondrial carrier protein 20345433:20346467 reverse MW:37360	26	37451	1	1	1	1	1539	2	0	1	523.767	1045.52	2	1045.52	0.0005	0	25.97	21	0.018	R	DLLSAEGWR	G				180417_o2_10_in180319_Tbrucei_AnTat_1-1_90-13_02.26495.26495.2 File:~180417_o2_10_in180319_Tbrucei_AnTat_1-1_90-13_02.raw~, NativeID:~controllerType=0 controllerNumber=1 scan=26495~
Tb927.8.6150	Tb927.8.6150 40S ribosomal protein S8, putative 12924329:12924991 forward MW:24937	26	24979	1	1	1	1	9266	1	1	1	862.406	1722.8	2	1722.8	0.0011	0	25.87	20	0.0037	R	LDTGNFAWGTEASAQR	A				180417_o2_10_in180319_Tbrucei_AnTat_1-1_90-13_02.22917.22917.2 File:~180417_o2_10_in180319_Tbrucei_AnTat_1-1_90-13_02.raw~, NativeID:~controllerType=0 controllerNumber=1 scan=22917~
Tb927.7.1730	Tb927.7.1730 60S ribosomal protein L7, putative 9352540:9353268 forward MW:27713	26	27810	1	1	1	1	2055	1	1	1	562.318	1122.62	2	1122.62	0.0031	0	25.7	20	0.0039	R	QIFNTVFVR	L				180417_o2_10_in180319_Tbrucei_AnTat_1-1_90-13_02.25122.25122.2 File:~180417_o2_10_in180319_Tbrucei_AnTat_1-1_90-13_02.raw~, NativeID:~controllerType=0 controllerNumber=1 scan=25122~
Tb927.4.760	Tb927.4.760 gamma-adaptin 1, putative 4120529:4122934 reverse MW:87345	25	88088	1	1	1	1	2998	1	1	1	616.335	1230.66	2	1230.66	-0.001	0	25.14	22	0.0044	R	IVQSLTVDNSR	S				180417_o2_10_in180319_Tbrucei_AnTat_1-1_90-13_02.11279.11279.2 File:~180417_o2_10_in180319_Tbrucei_AnTat_1-1_90-13_02.raw~, NativeID:~controllerType=0 controllerNumber=1 scan=11279~
Tb927.11.2470	Tb927.11.2470 aminopeptidase, putative 22023079:22024776 reverse MW:60586	25	61517	1	1	1	1	9607	1	1	1	584.946	1751.82	3	1751.81	0.0041	0	25.12	19	0.014	R	YHAALYASSEEIENR	V				180417_o2_10_in180319_Tbrucei_AnTat_1-1_90-13_02.13272.13272.3 File:~180417_o2_10_in180319_Tbrucei_AnTat_1-1_90-13_02.raw~, NativeID:~controllerType=0 controllerNumber=1 scan=13272~
Tb927.10.1590	Tb927.10.1590 ribosomal protein L36, putative 17587593:17587922 reverse MW:12374	25	12424	1	1	1	1	718	1	1	1	460.764	919.513	2	919.513	0.0002	0	24.72	19	0.015	R	TGIIAGFNK	G				180417_o2_10_in180319_Tbrucei_AnTat_1-1_90-13_02.16209.16209.2 File:~180417_o2_10_in180319_Tbrucei_AnTat_1-1_90-13_02.raw~, NativeID:~controllerType=0 controllerNumber=1 scan=16209~
Tb927.7.3620	Tb927.7.3620 tyrosyl-tRNA synthetase, putative 9864239:9866332 reverse MW:76658	25	77635	1	1	1	1	7198	1	1	1	781.865	1561.71	2	1561.7	0.0106	0	24.66	18	0.013	R	SVGEECIQENELR	A				180417_o2_10_in180319_Tbrucei_AnTat_1-1_90-13_02.14135.14135.2 File:~180417_o2_10_in180319_Tbrucei_AnTat_1-1_90-13_02.raw~, NativeID:~controllerType=0 controllerNumber=1 scan=14135~
Tb927.2.4370	TRYS trypanothione synthetase 1835679:1837562 reverse MW:71613	24	72138	1	1	1	1	3936	1	1	1	654.813	1307.61	2	1307.61	0.0013	0	23.96	19	0.02	K	VLAESDGNFSNR	D				180417_o2_10_in180319_Tbrucei_AnTat_1-1_90-13_02.10621.10621.2 File:~180417_o2_10_in180319_Tbrucei_AnTat_1-1_90-13_02.raw~, NativeID:~controllerType=0 controllerNumber=1 scan=10621~
Tb927.11.15020	TbSODB iron superoxide dismutase 25293890:25294516 reverse MW:23280	24	23380	1	1	1	1	280	1	1	1	423.24	844.465	2	844.465	-0.0002	0	23.79	22	0.016	K	SVEEIIR	T				180417_o2_10_in180319_Tbrucei_AnTat_1-1_90-13_02.12585.12585.2 File:~180417_o2_10_in180319_Tbrucei_AnTat_1-1_90-13_02.raw~, NativeID:~controllerType=0 controllerNumber=1 scan=12585~
Tb927.5.1380	Tb927.5.1380 hypothetical protein 6003693:6004268 forward MW:20790	23	20892	1	1	1	1	2974	1	1	1	615.347	1228.68	2	1228.68	0.0015	0	23.35	22	0.0065	K	AAATNTIVEAIR	G				180417_o2_10_in180319_Tbrucei_AnTat_1-1_90-13_02.28335.28335.2 File:~180417_o2_10_in180319_Tbrucei_AnTat_1-1_90-13_02.raw~, NativeID:~controllerType=0 controllerNumber=1 scan=28335~
Tb11.v5.0887	Tb11.v5.0887 hypothetical protein, conserved 31157408:31159108 reverse MW:63120	23	63991	1	1	1	1	66	1	1	1	407.263	812.512	2	812.512	0.0003	0	23.3	15	0.0089	R	IGLELLR	R				180417_o2_10_in180319_Tbrucei_AnTat_1-1_90-13_02.25005.25005.2 File:~180417_o2_10_in180319_Tbrucei_AnTat_1-1_90-13_02.raw~, NativeID:~controllerType=0 controllerNumber=1 scan=25005~
Tb927.4.1790	Tb927.4.1790 ribosomal protein L3, putative 4360310:4361599 reverse MW:48692	23	48946	1	1	1	1	9471	1	1	1	435.976	1739.88	4	1739.87	0.0026	0	23.18	21	0.0067	K	TIGTVWAHHTSVEFR	R				180417_o2_10_in180319_Tbrucei_AnTat_1-1_90-13_02.16175.16175.4 File:~180417_o2_10_in180319_Tbrucei_AnTat_1-1_90-13_02.raw~, NativeID:~controllerType=0 controllerNumber=1 scan=16175~
Tb927.11.15370	TbKap123 hypothetical protein, conserved 25370510:25373728 reverse MW:117884	23	119746	1	1	1	1	6615	1	1	1	506.264	1515.77	3	1515.77	0.0012	0	23.09	22	0.0068	K	LAEGVSHSATLFER	H				180417_o2_10_in180319_Tbrucei_AnTat_1-1_90-13_02.15309.15309.3 File:~180417_o2_10_in180319_Tbrucei_AnTat_1-1_90-13_02.raw~, NativeID:~controllerType=0 controllerNumber=1 scan=15309~
Tb927.4.2400	Tb927.4.2400 hypothetical protein, conserved 4531159:4535445 forward MW:156866	23	158021	1	1	1	1	4486	1	1	1	680.357	1358.7	2	1358.69	0.0084	1	23.02	21	0.0069	R	SSPSPQSISSRAR	S				180417_o2_10_in180319_Tbrucei_AnTat_1-1_90-13_02.16485.16485.2 File:~180417_o2_10_in180319_Tbrucei_AnTat_1-1_90-13_02.raw~, NativeID:~controllerType=0 controllerNumber=1 scan=16485~
Tb927.11.7020	PSA4 proteasome alpha 7 subunit, putative 23274733:23275476 reverse MW:27865	23	28019	1	1	1	1	5648	1	1	1	484.918	1451.73	3	1451.73	0.0011	0	22.88	22	0.0071	R	VVVNHAQLECQR	F				180417_o2_10_in180319_Tbrucei_AnTat_1-1_90-13_02.6264.6264.3 File:~180417_o2_10_in180319_Tbrucei_AnTat_1-1_90-13_02.raw~, NativeID:~controllerType=0 controllerNumber=1 scan=6264~
Tb927.11.3570	Tb927.11.3570 aminopeptidase, putative 22354577:22357192 forward MW:98100	23	98494	1	1	1	1	8813	1	1	1	561.947	1682.82	3	1682.82	0.0011	1	22.87	21	0.0072	R	LVTSEDKEAVAYACK	L				180417_o2_10_in180319_Tbrucei_AnTat_1-1_90-13_02.10847.10847.3 File:~180417_o2_10_in180319_Tbrucei_AnTat_1-1_90-13_02.raw~, NativeID:~controllerType=0 controllerNumber=1 scan=10847~
Tb927.10.14600	RPS2 40S ribosomal protein S2, putative 20727988:20728788 reverse MW:28642	23	28795	1	1	1	1	8266	1	1	1	820.419	1638.82	2	1638.82	0.0018	0	22.81	21	0.0073	K	AFNVVGDGNGHIGVGAR	V				180417_o2_10_in180319_Tbrucei_AnTat_1-1_90-13_02.15875.15875.2 File:~180417_o2_10_in180319_Tbrucei_AnTat_1-1_90-13_02.raw~, NativeID:~controllerType=0 controllerNumber=1 scan=15875~
Tb927.3.3630	EF-TS elongation factor ts, putative 3276982:3277806 forward MW:29732	23	30113	1	1	1	1	4648	1	1	1	458.257	1371.75	3	1371.75	-0.0061	1	22.66	21	0.022	R	PTLMELVRELR	F	Oxidation (M)	0.00010000000.0		180417_o2_10_in180319_Tbrucei_AnTat_1-1_90-13_02.12269.12269.3 File:~180417_o2_10_in180319_Tbrucei_AnTat_1-1_90-13_02.raw~, NativeID:~controllerType=0 controllerNumber=1 scan=12269~
Tb927.9.3920	1L12.125 ribosomal protein S7, putative 14374694:14375302 forward MW:23811	23	23853	1	1	1	1	2298	1	1	1	579.812	1157.61	2	1157.61	0.0006	0	22.64	22	0.0075	R	VLFELEGSHK	T				180417_o2_10_in180319_Tbrucei_AnTat_1-1_90-13_02.16405.16405.2 File:~180417_o2_10_in180319_Tbrucei_AnTat_1-1_90-13_02.raw~, NativeID:~controllerType=0 controllerNumber=1 scan=16405~
Tb11.v5.0533	Tb11.v5.0533 retrotransposon hot spot (RHS) protein, putative 28820292:28821263 reverse MW:37211	23	37473	1	1	1	1	2735	1	1	1	605.836	1209.66	2	1209.65	0.0072	0	22.57	20	0.0076	K	SFGVGSFLLQR	L				180417_o2_10_in180319_Tbrucei_AnTat_1-1_90-13_02.28528.28528.2 File:~180417_o2_10_in180319_Tbrucei_AnTat_1-1_90-13_02.raw~, NativeID:~controllerType=0 controllerNumber=1 scan=28528~
Tb927.4.2310	Tb927.4.2310 asparaginyl-tRNA synthetase, putative 4513087:4515090 forward MW:75463	23	75985	1	1	1	1	484	1	1	1	439.714	877.413	2	877.412	0.0012	0	22.54	21	0.0077	R	DACLFPR	Y				180417_o2_10_in180319_Tbrucei_AnTat_1-1_90-13_02.17791.17791.2 File:~180417_o2_10_in180319_Tbrucei_AnTat_1-1_90-13_02.raw~, NativeID:~controllerType=0 controllerNumber=1 scan=17791~
Tb927.9.11270	TCP-1-eta T-complex protein 1, eta subunit, putative 15389853:15391559 forward MW:61472	22	62231	1	1	1	1	1656	1	1	1	532.732	1063.45	2	1063.45	-0.0049	0	22.41	15	0.011	R	YNFFTGCR	N				180417_o2_10_in180319_Tbrucei_AnTat_1-1_90-13_02.20666.20666.2 File:~180417_o2_10_in180319_Tbrucei_AnTat_1-1_90-13_02.raw~, NativeID:~controllerType=0 controllerNumber=1 scan=20666~
Tb927.9.5210	28G16.175 glutaminyl-tRNA synthetase, putative 14528560:14530293 forward MW:67279	22	67692	1	1	1	1	499	1	1	1	440.738	879.461	2	879.46	0.0003	0	21.89	20	0.036	K	FYGLAPGR	R				180417_o2_10_in180319_Tbrucei_AnTat_1-1_90-13_02.15889.15889.2 File:~180417_o2_10_in180319_Tbrucei_AnTat_1-1_90-13_02.raw~, NativeID:~controllerType=0 controllerNumber=1 scan=15889~
Tb927.4.3570	Tb927.4.3570 translation elongation factor 1-beta, putative 4826950:4827630 reverse MW:24362	22	24347	1	1	1	1	2139	1	1	1	569.279	1136.54	2	1136.55	-0.0035	0	21.84	20	0.0089	K	NIASFTEAER	T				180417_o2_10_in180319_Tbrucei_AnTat_1-1_90-13_02.14589.14589.2 File:~180417_o2_10_in180319_Tbrucei_AnTat_1-1_90-13_02.raw~, NativeID:~controllerType=0 controllerNumber=1 scan=14589~
Tb927.11.3240	TCP-1-zeta T-complex protein 1, zeta subunit, putative 22222505:22224139 forward MW:59580	22	59884	1	1	1	1	3650	1	1	1	428.567	1282.68	3	1282.68	0.0025	0	21.55	20	0.0095	R	FVNGIVLDHGGR	N				180417_o2_10_in180319_Tbrucei_AnTat_1-1_90-13_02.14486.14486.3 File:~180417_o2_10_in180319_Tbrucei_AnTat_1-1_90-13_02.raw~, NativeID:~controllerType=0 controllerNumber=1 scan=14486~
Tb927.10.15120	Tb927.10.15120 40S ribosomal protein S13, putative 20844608:20845063 forward MW:17309	21	17412	1	1	1	1	167	1	1	1	415.26	828.506	2	828.507	-0.0006	0	21.31	18	0.027	R	LILVESR	I				180417_o2_10_in180319_Tbrucei_AnTat_1-1_90-13_02.14698.14698.2 File:~180417_o2_10_in180319_Tbrucei_AnTat_1-1_90-13_02.raw~, NativeID:~controllerType=0 controllerNumber=1 scan=14698~
Tb927.2.4710	TRRM1 RNA-binding protein, putative 1898788:1900113 reverse MW:49984	21	50466	1	1	1	1	2570	1	1	1	597.776	1193.54	2	1193.53	0.007	0	21.19	19	0.03	K	NQDDYAEALR	M				180417_o2_10_in180319_Tbrucei_AnTat_1-1_90-13_02.13253.13253.2 File:~180417_o2_10_in180319_Tbrucei_AnTat_1-1_90-13_02.raw~, NativeID:~controllerType=0 controllerNumber=1 scan=13253~
Tb11.v5.0742	Tb11.v5.0742 proteasome beta-1 subunit, putative 30347439:30348287 forward MW:30440	21	30877	1	1	1	1	9284	1	1	1	862.928	1723.84	2	1723.84	-0.0002	0	20.69	21	0.011	K	YAELAVQNPPYSSSAK	V				180417_o2_10_in180319_Tbrucei_AnTat_1-1_90-13_02.16743.16743.2 File:~180417_o2_10_in180319_Tbrucei_AnTat_1-1_90-13_02.raw~, NativeID:~controllerType=0 controllerNumber=1 scan=16743~
Tb927.3.5050	Tb927.3.5050 60S ribosomal protein L4 3676337:3677461 forward MW:41856	21	41944	1	1	1	1	12650	1	1	1	687.375	2059.1	3	2059.11	-0.0023	1	20.61	19	0.042	R	GHKIENVAEVPLVVEDGVR	A				180417_o2_10_in180319_Tbrucei_AnTat_1-1_90-13_02.20104.20104.3 File:~180417_o2_10_in180319_Tbrucei_AnTat_1-1_90-13_02.raw~, NativeID:~controllerType=0 controllerNumber=1 scan=20104~
Tb927.1.3830	PGI glucose-6-phosphate isomerase, glycosomal 816419:818242 forward MW:67615	21	67744	1	1	1	1	385	1	1	1	432.252	862.49	2	862.491	-0.0007	0	20.57	18	0.03	R	ALLDYLR	S				180417_o2_10_in180319_Tbrucei_AnTat_1-1_90-13_02.27504.27504.2 File:~180417_o2_10_in180319_Tbrucei_AnTat_1-1_90-13_02.raw~, NativeID:~controllerType=0 controllerNumber=1 scan=27504~
Tb927.8.2050	Tb927.8.2050 GDP-mannose pyrophosphorylase 11771373:11772482 forward MW:40704	21	41191	1	1	1	1	2208	1	1	1	573.808	1145.6	2	1145.6	-0.0026	0	20.56	22	0.013	R	TAILDNSTVGR	G				180417_o2_10_in180319_Tbrucei_AnTat_1-1_90-13_02.12296.12296.2 File:~180417_o2_10_in180319_Tbrucei_AnTat_1-1_90-13_02.raw~, NativeID:~controllerType=0 controllerNumber=1 scan=12296~
Tb927.10.8270	Tb927.10.8270 eukaryotic translation initiation factor 3 subunit 8, putative 19201413:19203635 reverse MW:84340	20	84915	1	1	1	1	2716	1	1	1	604.831	1207.65	2	1207.64	0.0026	0	20.44	20	0.012	R	EQITAAYTALK	L				180417_o2_10_in180319_Tbrucei_AnTat_1-1_90-13_02.17995.17995.2 File:~180417_o2_10_in180319_Tbrucei_AnTat_1-1_90-13_02.raw~, NativeID:~controllerType=0 controllerNumber=1 scan=17995~
Tb927.6.4840	METK1 S-adenosylmethionine synthetase, putative 8649174:8650367 forward MW:43540	20	43855	1	1	1	1	5606	1	1	1	483.596	1447.77	3	1447.77	0	1	20.25	21	0.013	K	RDDEYILGIVQK	N				180417_o2_10_in180319_Tbrucei_AnTat_1-1_90-13_02.22199.22199.3 File:~180417_o2_10_in180319_Tbrucei_AnTat_1-1_90-13_02.raw~, NativeID:~controllerType=0 controllerNumber=1 scan=22199~
Tb927.10.11700	Tb927.10.11700 guanylate kinase, putative 20012004:20012540 forward MW:20106	20	20264	1	1	1	1	902	1	1	1	475.226	948.437	2	948.434	0.0027	0	20.07	20	0.013	R	EYFFSTR	E				180417_o2_10_in180319_Tbrucei_AnTat_1-1_90-13_02.19432.19432.2 File:~180417_o2_10_in180319_Tbrucei_AnTat_1-1_90-13_02.raw~, NativeID:~controllerType=0 controllerNumber=1 scan=19432~

## Sheet: Slender Rep 3
prot_acc	prot_desc	prot_score	prot_mass	prot_matches	prot_matches_sig	prot_sequences	prot_sequences_sig	pep_query	pep_rank	pep_isbold	pep_isunique	pep_exp_mz	pep_exp_mr	pep_exp_z	pep_calc_mr	pep_delta	pep_miss	pep_score	pep_ident	pep_expect	pep_res_before	pep_seq	pep_res_after	pep_var_mod	pep_var_mod_pos	pep_summed_mod_pos	pep_scan_title
Tb11.v5.1035	Tb11.v5.1035 heat shock protein 70 (hsp70), putative 31998170:32000239 forward MW:75236	492	75588	15	15	13	13	2441	1	1	1	607.841	1213.67	2	1213.67	0.0012	0	65.02	23	8e-07	K	DAGTIAGLEVLR	I				180417_o2_11_in180319_Tbrucei_AnTat_1-1_90-13_03.27840.27840.2 File:~180417_o2_11_in180319_Tbrucei_AnTat_1-1_90-13_03.raw~, NativeID:~controllerType=0 controllerNumber=1 scan=27840~
Tb11.v5.0543	Tb11.v5.0543 Heat shock protein 83, putative 28886665:28888779 forward MW:80764	387	81169	15	15	13	13	780	1	1	1	474.727	947.44	2	947.439	0.0011	0	23.31	21	0.0065	K	FYEQFSK	N				180417_o2_11_in180319_Tbrucei_AnTat_1-1_90-13_03.12882.12882.2 File:~180417_o2_11_in180319_Tbrucei_AnTat_1-1_90-13_03.raw~, NativeID:~controllerType=0 controllerNumber=1 scan=12882~
Tb11.v5.0650	Tb11.v5.0650 enolase, putative 29710014:29711303 forward MW:46592	362	47133	12	12	11	11	966	1	1	1	491.253	980.491	2	980.493	-0.0017	0	41.87	21	0.00012	K	ATSFSEALR	M				180417_o2_11_in180319_Tbrucei_AnTat_1-1_90-13_03.13551.13551.2 File:~180417_o2_11_in180319_Tbrucei_AnTat_1-1_90-13_03.raw~, NativeID:~controllerType=0 controllerNumber=1 scan=13551~
Tb11.v5.0469	Tb11.v5.0469 beta tubulin, putative 28424348:28425676 forward MW:49704	372	50413	11	11	9	9	1324	1	1	1	521.29	1040.57	2	1040.57	0.0007	0	36.49	19	0.00092	R	YLTASALFR	G				180417_o2_11_in180319_Tbrucei_AnTat_1-1_90-13_03.24990.24990.2 File:~180417_o2_11_in180319_Tbrucei_AnTat_1-1_90-13_03.raw~, NativeID:~controllerType=0 controllerNumber=1 scan=24990~
Tb927.1.2340	Tb927.1.2340 alpha tubulin 572442:573797 forward MW:49787	321	50383	10	10	8	8	477	1	1	1	444.737	887.46	2	887.46	0.0001	0	43.72	21	0.00029	R	EDLAALEK	D				180417_o2_11_in180319_Tbrucei_AnTat_1-1_90-13_03.13002.13002.2 File:~180417_o2_11_in180319_Tbrucei_AnTat_1-1_90-13_03.raw~, NativeID:~controllerType=0 controllerNumber=1 scan=13002~
Tb927.10.4560	Tb927.10.4560 elongation factor 2 18316810:18319350 reverse MW:94335	241	95300	10	10	10	10	560	1	1	1	453.755	905.496	2	905.497	-0.0008	0	32.82	20	0.0028	K	YSVSPVVR	V				180417_o2_11_in180319_Tbrucei_AnTat_1-1_90-13_03.11621.11621.2 File:~180417_o2_11_in180319_Tbrucei_AnTat_1-1_90-13_03.raw~, NativeID:~controllerType=0 controllerNumber=1 scan=11621~
Tb11.v5.0605	Tb11.v5.0605 pyruvate kinase 1, putative 29382999:29384375 reverse MW:49939	195	50705	8	8	7	7	1001	1	1	1	493.815	985.616	2	985.617	-0.0006	1	28.27	15	0.0025	K	GKDILIISK	I				180417_o2_11_in180319_Tbrucei_AnTat_1-1_90-13_03.12141.12141.2 File:~180417_o2_11_in180319_Tbrucei_AnTat_1-1_90-13_03.raw~, NativeID:~controllerType=0 controllerNumber=1 scan=12141~
Tb927.10.6050	CHC clathrin heavy chain 18674242:18679353 reverse MW:190628	132	192158	8	8	8	8	2165	1	1	1	591.859	1181.7	2	1181.7	0.0005	0	24.25	16	0.0094	K	LLVISGNLPEK	F				180417_o2_11_in180319_Tbrucei_AnTat_1-1_90-13_03.21543.21543.2 File:~180417_o2_11_in180319_Tbrucei_AnTat_1-1_90-13_03.raw~, NativeID:~controllerType=0 controllerNumber=1 scan=21543~
Tb927.11.9590	Tb927.11.9590 S-adenosylhomocysteine hydrolase, putative 23907805:23909118 reverse MW:48448	159	49101	6	6	6	6	619	1	1	1	459.265	916.516	2	916.517	-0.0009	0	34.78	22	0.00057	R	GIPVFAWK	G				180417_o2_11_in180319_Tbrucei_AnTat_1-1_90-13_03.27731.27731.2 File:~180417_o2_11_in180319_Tbrucei_AnTat_1-1_90-13_03.raw~, NativeID:~controllerType=0 controllerNumber=1 scan=27731~
Tb927.5.2940	Tb927.5.2940 stress-induced protein sti1, putative 6486523:6488175 forward MW:62328	153	62915	6	6	6	6	1973	1	1	1	578.859	1155.7	2	1155.7	0.0066	0	28.85	17	0.0041	K	INTLVSAGIIR	F				180417_o2_11_in180319_Tbrucei_AnTat_1-1_90-13_03.22498.22498.2 File:~180417_o2_11_in180319_Tbrucei_AnTat_1-1_90-13_03.raw~, NativeID:~controllerType=0 controllerNumber=1 scan=22498~
Tb927.10.12710	Tb927.10.12710 heat shock protein 110, putative 20238402:20240837 reverse MW:90865	126	91491	6	6	6	6	3276	1	1	1	431.583	1291.73	3	1291.72	0.0021	1	24.87	19	0.014	R	NSSNTIFLLKR	F				180417_o2_11_in180319_Tbrucei_AnTat_1-1_90-13_03.17047.17047.3 File:~180417_o2_11_in180319_Tbrucei_AnTat_1-1_90-13_03.raw~, NativeID:~controllerType=0 controllerNumber=1 scan=17047~
Tb927.9.10770	PABP2 Polyadenylate-binding protein 2 (Poly(A)-binding protein 2) (Poly(A)-binding protein II) (PABII) (Polyadenylate-binding nuclear protein 1) (Nuclear poly(A)-binding protein 1) (PABP2), putative 15310197:15311864 reverse MW:62148	86	62335	6	6	6	6	746	1	1	1	470.766	939.518	2	939.518	-0.0003	0	33.31	18	0.0017	R	LYNYIVR	N				180417_o2_11_in180319_Tbrucei_AnTat_1-1_90-13_03.16462.16462.2 File:~180417_o2_11_in180319_Tbrucei_AnTat_1-1_90-13_03.raw~, NativeID:~controllerType=0 controllerNumber=1 scan=16462~
Tb927.9.12550	glk1 glycerol kinase, glycosomal 15578026:15579564 forward MW:56336	138	57041	5	5	5	5	735	1	1	1	470.25	938.486	2	938.486	-0.0001	0	33.82	20	0.00067	R	FIIFDER	Q				180417_o2_11_in180319_Tbrucei_AnTat_1-1_90-13_03.25261.25261.2 File:~180417_o2_11_in180319_Tbrucei_AnTat_1-1_90-13_03.raw~, NativeID:~controllerType=0 controllerNumber=1 scan=25261~
Tb927.9.4680	1L12.525 ATP-dependent DEAD box helicase, putative 14474598:14475812 forward MW:45362	137	45447	5	5	5	5	25	1	1	1	402.243	802.471	2	802.47	0.0008	0	26.37	19	0.011	R	AIVPFTR	G				180417_o2_11_in180319_Tbrucei_AnTat_1-1_90-13_03.17325.17325.2 File:~180417_o2_11_in180319_Tbrucei_AnTat_1-1_90-13_03.raw~, NativeID:~controllerType=0 controllerNumber=1 scan=17325~
Tb927.10.16100	Tb927.10.16100 FK506-binding protein (FKBP)-type peptidyl-prolyl isomerase, putative 21112224:21113501 forward MW:47604	127	47860	5	5	5	5	1397	1	1	1	528.292	1054.57	2	1054.57	0.0029	0	28.86	19	0.0056	R	VLEVEPGNAK	A				180417_o2_11_in180319_Tbrucei_AnTat_1-1_90-13_03.9520.9520.2 File:~180417_o2_11_in180319_Tbrucei_AnTat_1-1_90-13_03.raw~, NativeID:~controllerType=0 controllerNumber=1 scan=9520~
Tb927.11.6590	Tb927.11.6590 aminopeptidase, putative 23150400:23151965 reverse MW:55359	97	56122	5	5	5	5	1355	1	1	1	524.326	1046.64	2	1046.64	0.0002	0	21.12	14	0.011	R	LVTLLYTPK	G				180417_o2_11_in180319_Tbrucei_AnTat_1-1_90-13_03.23370.23370.2 File:~180417_o2_11_in180319_Tbrucei_AnTat_1-1_90-13_03.raw~, NativeID:~controllerType=0 controllerNumber=1 scan=23370~
Tb927.11.8970	Tb927.11.8970 ribose 5-phosphate isomerase, putative 23759419:23759886 forward MW:16957	97	17175	5	5	4	4	4338	1	1	1	698.35	1394.68	2	1394.68	0.0015	0	32.75	21	0.00085	R	VDYPDYALNVAR	M				180417_o2_11_in180319_Tbrucei_AnTat_1-1_90-13_03.22906.22906.2 File:~180417_o2_11_in180319_Tbrucei_AnTat_1-1_90-13_03.raw~, NativeID:~controllerType=0 controllerNumber=1 scan=22906~
Tb11.v5.0516	Tb11.v5.0516 glyceraldehyde 3-phosphate dehydrogenase, cytosolic, putative 28669403:28670398 forward MW:35611	155	35760	4	4	4	4	96	1	1	0	410.227	818.439	2	818.44	-0.0006	0	20.35	22	0.024	R	VGINGFGR	I				180417_o2_11_in180319_Tbrucei_AnTat_1-1_90-13_03.14112.14112.2 File:~180417_o2_11_in180319_Tbrucei_AnTat_1-1_90-13_03.raw~, NativeID:~controllerType=0 controllerNumber=1 scan=14112~
Tb927.9.8070	QM 60S ribosomal protein L10, putative 14945775:14946416 reverse MW:24736	150	25119	4	4	4	4	1282	1	1	1	515.808	1029.6	2	1029.6	0.002	0	49.48	21	2.3e-05	R	IGQILLSMR	T				180417_o2_11_in180319_Tbrucei_AnTat_1-1_90-13_03.24089.24089.2 File:~180417_o2_11_in180319_Tbrucei_AnTat_1-1_90-13_03.raw~, NativeID:~controllerType=0 controllerNumber=1 scan=24089~
Tb927.1.3950	ALAT alanine aminotransferase 840877:842391 forward MW:55705	98	56126	4	4	4	4	1662	1	1	1	553.785	1105.55	2	1105.56	-0.0008	0	27.74	21	0.0027	R	QFQEGIWAK	Y				180417_o2_11_in180319_Tbrucei_AnTat_1-1_90-13_03.18300.18300.2 File:~180417_o2_11_in180319_Tbrucei_AnTat_1-1_90-13_03.raw~, NativeID:~controllerType=0 controllerNumber=1 scan=18300~
Tb927.4.3550	Tb927.4.3550 60S ribosomal protein L13a, putative 4823596:4824264 reverse MW:25712	85	25867	4	4	4	4	212	1	1	1	420.243	838.471	2	838.47	0.0004	0	35.16	19	0.0013	K	YLQFLR	K				180417_o2_11_in180319_Tbrucei_AnTat_1-1_90-13_03.21864.21864.2 File:~180417_o2_11_in180319_Tbrucei_AnTat_1-1_90-13_03.raw~, NativeID:~controllerType=0 controllerNumber=1 scan=21864~
Tb11.v5.0435	Tb11.v5.0435 adenylosuccinate synthetase, putative 28247872:28249680 forward MW:66675	76	67317	4	4	4	4	1745	1	1	1	561.802	1121.59	2	1121.59	0.0015	0	37.14	20	0.00033	R	VPGYVVDFAR	A				180417_o2_11_in180319_Tbrucei_AnTat_1-1_90-13_03.22631.22631.2 File:~180417_o2_11_in180319_Tbrucei_AnTat_1-1_90-13_03.raw~, NativeID:~controllerType=0 controllerNumber=1 scan=22631~
Tb927.3.4750	Tb927.3.4750 aminopeptidase, putative 3598361:3600976 reverse MW:97252	63	98558	4	4	4	4	1016	1	1	1	495.221	988.428	2	988.429	-0.0006	0	22.92	13	0.0054	K	EFDEFFR	L				180417_o2_11_in180319_Tbrucei_AnTat_1-1_90-13_03.26832.26832.2 File:~180417_o2_11_in180319_Tbrucei_AnTat_1-1_90-13_03.raw~, NativeID:~controllerType=0 controllerNumber=1 scan=26832~
Tb11.v5.0636	Tb11.v5.0636 C-terminal motor kinesin, putative 29619567:29622029 forward MW:90801	113	91485	3	3	3	3	1295	1	1	1	517.767	1033.52	2	1033.52	0.0005	0	43.21	22	8.9e-05	K	FVQDDAIAR	E				180417_o2_11_in180319_Tbrucei_AnTat_1-1_90-13_03.10919.10919.2 File:~180417_o2_11_in180319_Tbrucei_AnTat_1-1_90-13_03.raw~, NativeID:~controllerType=0 controllerNumber=1 scan=10919~
Tb927.3.2960	IAGNH inosine-adenosine-guanosine-nucleosidehydrolase 3022217:3023200 reverse MW:35848	103	36509	3	3	3	3	392	1	1	1	436.766	871.517	2	871.517	-0.0002	0	25.6	23	0.004	K	TPLFPIGK	S				180417_o2_11_in180319_Tbrucei_AnTat_1-1_90-13_03.21683.21683.2 File:~180417_o2_11_in180319_Tbrucei_AnTat_1-1_90-13_03.raw~, NativeID:~controllerType=0 controllerNumber=1 scan=21683~
Tb927.8.3530	Tb927.8.3530 glycerol-3-phosphate dehydrogenase [NAD+], glycosomal 12186225:12187289 reverse MW:37805	92	38408	3	3	3	3	1409	1	1	1	528.827	1055.64	2	1055.63	0.0063	0	40.63	19	0.00038	K	NVLAIASGALK	G				180417_o2_11_in180319_Tbrucei_AnTat_1-1_90-13_03.23823.23823.2 File:~180417_o2_11_in180319_Tbrucei_AnTat_1-1_90-13_03.raw~, NativeID:~controllerType=0 controllerNumber=1 scan=23823~
Tb927.11.2050	Tb927.11.2050 60S acidic ribosomal subunit protein, putative 21888616:21889590 forward MW:34627	88	34891	3	3	3	3	3381	1	1	1	652.832	1303.65	2	1303.65	-0.0021	0	20.25	21	0.013	R	EDLSVTDAVVEK	Y				180417_o2_11_in180319_Tbrucei_AnTat_1-1_90-13_03.17995.17995.2 File:~180417_o2_11_in180319_Tbrucei_AnTat_1-1_90-13_03.raw~, NativeID:~controllerType=0 controllerNumber=1 scan=17995~
Tb927.10.8190	TCP-1-theta T-complex protein 1, theta subunit, putative 19189328:19190941 reverse MW:58081	82	58501	3	3	3	3	1569	1	1	1	546.26	1090.51	2	1090.51	-0.0015	0	29.75	20	0.0016	K	LDGDCVLGSR	N				180417_o2_11_in180319_Tbrucei_AnTat_1-1_90-13_03.12937.12937.2 File:~180417_o2_11_in180319_Tbrucei_AnTat_1-1_90-13_03.raw~, NativeID:~controllerType=0 controllerNumber=1 scan=12937~
Tb927.9.5770	TRYP1 tryparedoxin peroxidase 14597624:14598223 forward MW:22424	81	22752	3	3	2	2	4564	1	1	1	707.396	1412.78	2	1412.78	0.0001	0	30.29	20	0.0026	R	GLFIIDPQQNLR	Q				180417_o2_11_in180319_Tbrucei_AnTat_1-1_90-13_03.28214.28214.2 File:~180417_o2_11_in180319_Tbrucei_AnTat_1-1_90-13_03.raw~, NativeID:~controllerType=0 controllerNumber=1 scan=28214~
Tb11.v5.0531	Tb11.v5.0531 fructose-bisphosphate aldolase, glycosomal, putative 28799399:28800517 forward MW:41071	80	41558	3	3	3	3	3066	1	1	1	636.849	1271.68	2	1271.68	0.0008	0	54.31	22	3.4e-05	K	IQNGTVSEAVVR	F				180417_o2_11_in180319_Tbrucei_AnTat_1-1_90-13_03.10530.10530.2 File:~180417_o2_11_in180319_Tbrucei_AnTat_1-1_90-13_03.raw~, NativeID:~controllerType=0 controllerNumber=1 scan=10530~
Tb927.11.11250	cMDH cytosolic malate dehydrogenase 24308856:24309842 forward MW:35151	75	35528	3	3	3	3	3371	1	1	1	652.344	1302.67	2	1302.68	-0.0014	0	48.47	22	2.9e-05	K	ADIAILCGAFPR	K				180417_o2_11_in180319_Tbrucei_AnTat_1-1_90-13_03.28154.28154.2 File:~180417_o2_11_in180319_Tbrucei_AnTat_1-1_90-13_03.raw~, NativeID:~controllerType=0 controllerNumber=1 scan=28154~
Tb11.v5.0414	Tb11.v5.0414 ATP-dependent DEAD/H RNA helicase, putative 28095665:28096975 reverse MW:49227	72	49651	3	3	3	3	400	1	1	1	437.243	872.471	2	872.471	-0.0009	0	22.66	23	0.039	K	SELANAIR	E				180417_o2_11_in180319_Tbrucei_AnTat_1-1_90-13_03.10347.10347.2 File:~180417_o2_11_in180319_Tbrucei_AnTat_1-1_90-13_03.raw~, NativeID:~controllerType=0 controllerNumber=1 scan=10347~
Tb927.11.7170	Tb927.11.7170 seryl-tRNA synthetase 23303458:23304897 reverse MW:53857	55	54564	3	3	3	3	1709	1	1	1	558.798	1115.58	2	1115.58	-0.0003	0	25.53	21	0.007	K	DLSDQVAGLAK	E				180417_o2_11_in180319_Tbrucei_AnTat_1-1_90-13_03.21482.21482.2 File:~180417_o2_11_in180319_Tbrucei_AnTat_1-1_90-13_03.raw~, NativeID:~controllerType=0 controllerNumber=1 scan=21482~
Tb927.9.6210	AK arginine kinase 14636993:14638207 forward MW:44716	54	44973	3	3	3	3	5239	1	1	1	734.369	1466.72	2	1466.72	0.0008	0	28.1	20	0.0023	R	SLAGYPFNPCLTK	E				180417_o2_11_in180319_Tbrucei_AnTat_1-1_90-13_03.24847.24847.2 File:~180417_o2_11_in180319_Tbrucei_AnTat_1-1_90-13_03.raw~, NativeID:~controllerType=0 controllerNumber=1 scan=24847~
Tb927.4.2740	Tb927.4.2740 hypothetical protein, conserved 4634899:4635351 forward MW:16327	49	16317	3	3	3	3	134	1	1	1	414.745	827.475	2	827.475	0	0	25.08	17	0.0087	R	ALPDIATK	L				180417_o2_11_in180319_Tbrucei_AnTat_1-1_90-13_03.12747.12747.2 File:~180417_o2_11_in180319_Tbrucei_AnTat_1-1_90-13_03.raw~, NativeID:~controllerType=0 controllerNumber=1 scan=12747~
Tb11.v5.0142	Tb11.v5.0142 variant surface protein (VSG), putative 26636891:26637592 reverse MW:24855	44	25125	3	3	2	2	5217	1	1	1	733.338	1464.66	2	1464.66	-0.0016	0	20.89	18	0.029	K	LQAANDEYNNWK	P				180417_o2_11_in180319_Tbrucei_AnTat_1-1_90-13_03.14189.14189.2 File:~180417_o2_11_in180319_Tbrucei_AnTat_1-1_90-13_03.raw~, NativeID:~controllerType=0 controllerNumber=1 scan=14189~
Tb927.9.15360	Tb927.9.15360 40S ribosomal protein S6, putative 15994264:15995016 forward MW:28476	92	28516	2	2	2	2	2332	1	1	1	603.312	1204.61	2	1204.61	0.0005	0	27.62	22	0.0026	K	QFEVADEVLR	R				180417_o2_11_in180319_Tbrucei_AnTat_1-1_90-13_03.23166.23166.2 File:~180417_o2_11_in180319_Tbrucei_AnTat_1-1_90-13_03.raw~, NativeID:~controllerType=0 controllerNumber=1 scan=23166~
Tb927.10.11390	Tb927.10.11390 60S ribosomal protein L6, putative 19930207:19930785 forward MW:21185	83	21229	2	2	2	2	9792	1	1	1	613.695	1838.06	3	1838.06	-0.0005	1	26.13	15	0.0046	R	AQLQNAIDTALIQAIKK	D				180417_o2_11_in180319_Tbrucei_AnTat_1-1_90-13_03.28113.28113.3 File:~180417_o2_11_in180319_Tbrucei_AnTat_1-1_90-13_03.raw~, NativeID:~controllerType=0 controllerNumber=1 scan=28113~
Tb11.v5.0196	Tb11.v5.0196 hypothetical protein, conserved 26806423:26807223 reverse MW:29335	83	29431	2	2	2	2	5187	1	1	1	732.375	1462.74	2	1462.73	0.0048	0	45.67	22	5.2e-05	K	GTPFTILTEEEAR	K				180417_o2_11_in180319_Tbrucei_AnTat_1-1_90-13_03.27449.27449.2 File:~180417_o2_11_in180319_Tbrucei_AnTat_1-1_90-13_03.raw~, NativeID:~controllerType=0 controllerNumber=1 scan=27449~
Tb927.9.11380	Tb927.9.11380 60S ribosomal protein L23, putative 15398482:15398901 forward MW:14962	74	15067	2	2	2	2	500	1	1	1	449.298	896.581	2	896.581	-0.0003	0	27.86	13	0.002	K	VLNAVIIR	Q				180417_o2_11_in180319_Tbrucei_AnTat_1-1_90-13_03.17354.17354.2 File:~180417_o2_11_in180319_Tbrucei_AnTat_1-1_90-13_03.raw~, NativeID:~controllerType=0 controllerNumber=1 scan=17354~
Tb927.3.3560	Tb927.3.3560 hypothetical protein, conserved 3260388:3262262 forward MW:69088	74	69956	2	2	2	2	4105	1	1	1	685.857	1369.7	2	1369.7	-0.0003	0	31.51	20	0.0011	K	ADAALPFNPELGR	M				180417_o2_11_in180319_Tbrucei_AnTat_1-1_90-13_03.25236.25236.2 File:~180417_o2_11_in180319_Tbrucei_AnTat_1-1_90-13_03.raw~, NativeID:~controllerType=0 controllerNumber=1 scan=25236~
Tb11.v5.0732	Tb11.v5.0732 hexokinase, putative 30278479:30279729 reverse MW:44815	74	45300	2	2	2	2	1420	1	1	1	529.768	1057.52	2	1057.52	-0.0011	0	40.55	19	0.00043	R	ILGPECDVR	A				180417_o2_11_in180319_Tbrucei_AnTat_1-1_90-13_03.11856.11856.2 File:~180417_o2_11_in180319_Tbrucei_AnTat_1-1_90-13_03.raw~, NativeID:~controllerType=0 controllerNumber=1 scan=11856~
Tb927.8.3150	TCP-1-gamma T-complex protein 1, gamma subunit, putative 12066334:12068004 forward MW:60818	70	61406	2	2	2	2	3538	1	1	1	659.352	1316.69	2	1316.69	0.0029	0	52.86	22	1.1e-05	R	ILTSNCGANVIR	T				180417_o2_11_in180319_Tbrucei_AnTat_1-1_90-13_03.13241.13241.2 File:~180417_o2_11_in180319_Tbrucei_AnTat_1-1_90-13_03.raw~, NativeID:~controllerType=0 controllerNumber=1 scan=13241~
Tb11.v5.0404	Tb11.v5.0404 hypothetical protein, conserved 28014926:28017097 forward MW:79726	67	80418	2	2	2	2	6710	1	1	1	527.594	1579.76	3	1579.76	0.0008	0	30.9	20	0.0013	R	IVQVPHGDDGGETTR	L				180417_o2_11_in180319_Tbrucei_AnTat_1-1_90-13_03.7663.7663.3 File:~180417_o2_11_in180319_Tbrucei_AnTat_1-1_90-13_03.raw~, NativeID:~controllerType=0 controllerNumber=1 scan=7663~
Tb927.10.8940	Tb927.10.8940 hypothetical protein, conserved 19372293:19373528 forward MW:45399	67	45884	2	2	2	2	8432	1	1	1	856.975	1711.94	2	1711.94	0.0003	1	24.71	19	0.016	R	DTSEIILGPSKPSQIK	H				180417_o2_11_in180319_Tbrucei_AnTat_1-1_90-13_03.17054.17054.2 File:~180417_o2_11_in180319_Tbrucei_AnTat_1-1_90-13_03.raw~, NativeID:~controllerType=0 controllerNumber=1 scan=17054~
Tb11.v5.1046	Tb11.v5.1046 elongation factor 1-alpha, putative 32071397:32072746 reverse MW:49106	64	49474	2	2	2	2	1247	1	1	1	513.309	1024.6	2	1024.6	-0.0002	0	56.57	16	5.3e-06	K	IGGIGTVPVGR	V				180417_o2_11_in180319_Tbrucei_AnTat_1-1_90-13_03.15775.15775.2 File:~180417_o2_11_in180319_Tbrucei_AnTat_1-1_90-13_03.raw~, NativeID:~controllerType=0 controllerNumber=1 scan=15775~
Tb927.11.16760	TCP-1-alpha T-complex protein 1, alpha subunit, putative 25755747:25757264 reverse MW:54624	64	54875	2	2	2	2	2867	1	1	1	628.367	1254.72	2	1254.72	0.0014	0	44.52	19	0.00014	R	LLVDLAQLQDK	E				180417_o2_11_in180319_Tbrucei_AnTat_1-1_90-13_03.27730.27730.2 File:~180417_o2_11_in180319_Tbrucei_AnTat_1-1_90-13_03.raw~, NativeID:~controllerType=0 controllerNumber=1 scan=27730~
Tb927.3.1120	rtb2 GTP-binding nuclear protein rtb2, putative 2532210:2532863 forward MW:24406	63	24732	2	2	2	2	7325	1	1	1	814.846	1627.68	2	1627.68	0.0007	0	45.06	13	3.1e-05	K	ICFNCWDTAGQEK	F				180417_o2_11_in180319_Tbrucei_AnTat_1-1_90-13_03.21990.21990.2 File:~180417_o2_11_in180319_Tbrucei_AnTat_1-1_90-13_03.raw~, NativeID:~controllerType=0 controllerNumber=1 scan=21990~
Tb927.8.6390	TbLysoPLA lysophospholipase, putative 12984649:12985491 forward MW:30092	63	30245	2	2	2	2	1808	1	1	1	565.82	1129.62	2	1129.62	0.0005	0	42.14	22	0.00035	K	YGPLLQIGNR	Q				180417_o2_11_in180319_Tbrucei_AnTat_1-1_90-13_03.21558.21558.2 File:~180417_o2_11_in180319_Tbrucei_AnTat_1-1_90-13_03.raw~, NativeID:~controllerType=0 controllerNumber=1 scan=21558~
Tb927.5.1460	Tb927.5.1460 hypothetical protein, conserved 6023874:6024854 reverse MW:36762	62	37024	2	2	2	2	1362	1	1	1	525.799	1049.58	2	1049.59	-0.0029	0	28.01	18	0.0061	R	STVLLFGSAR	S				180417_o2_11_in180319_Tbrucei_AnTat_1-1_90-13_03.22401.22401.2 File:~180417_o2_11_in180319_Tbrucei_AnTat_1-1_90-13_03.raw~, NativeID:~controllerType=0 controllerNumber=1 scan=22401~
Tb927.11.5520	TIM triosephosphate isomerase 22864516:22865268 forward MW:26819	61	26973	2	2	2	2	7001	1	1	1	801.951	1601.89	2	1601.88	0.0051	0	29.74	20	0.0016	K	VVIAYEPVWAIGTGK	V				180417_o2_11_in180319_Tbrucei_AnTat_1-1_90-13_03.28544.28544.2 File:~180417_o2_11_in180319_Tbrucei_AnTat_1-1_90-13_03.raw~, NativeID:~controllerType=0 controllerNumber=1 scan=28544~
Tb927.9.7520	Tb927.9.7520 hypothetical protein, conserved 14844670:14845710 reverse MW:38016	60	38335	2	2	2	2	6983	1	1	1	800.42	1598.83	2	1598.83	-0.0011	0	34.33	20	0.0006	K	ETASTNATAVPAPITR	A				180417_o2_11_in180319_Tbrucei_AnTat_1-1_90-13_03.13147.13147.2 File:~180417_o2_11_in180319_Tbrucei_AnTat_1-1_90-13_03.raw~, NativeID:~controllerType=0 controllerNumber=1 scan=13147~
Tb11.v5.0820	Tb11.v5.0820 branched-chain amino acid aminotransferase, putative 30810961:30811989 reverse MW:37756	59	38188	2	2	2	2	3967	1	1	1	679.875	1357.74	2	1357.74	0.0004	0	33.09	22	0.00079	R	SFTIHELTAALR	E				180417_o2_11_in180319_Tbrucei_AnTat_1-1_90-13_03.25945.25945.2 File:~180417_o2_11_in180319_Tbrucei_AnTat_1-1_90-13_03.raw~, NativeID:~controllerType=0 controllerNumber=1 scan=25945~
Tb927.11.14000	NRBD1 NRBD1 25006639:25007427 forward MW:28776	58	28759	2	2	2	2	8004	1	1	1	558.986	1673.94	3	1673.94	0.0019	2	32.36	19	0.0024	R	KAIDLFNEKEVLGAK	V				180417_o2_11_in180319_Tbrucei_AnTat_1-1_90-13_03.19630.19630.3 File:~180417_o2_11_in180319_Tbrucei_AnTat_1-1_90-13_03.raw~, NativeID:~controllerType=0 controllerNumber=1 scan=19630~
Tb927.11.16130	NDPK nucleoside diphosphate kinase 25569178:25569639 reverse MW:16857	55	16904	2	2	1	1	3689	1	1	1	665.878	1329.74	2	1329.74	0.0009	1	41.16	21	0.00014	R	TFIAVKPDGVQR	N				180417_o2_11_in180319_Tbrucei_AnTat_1-1_90-13_03.12582.12582.2 File:~180417_o2_11_in180319_Tbrucei_AnTat_1-1_90-13_03.raw~, NativeID:~controllerType=0 controllerNumber=1 scan=12582~
Tb927.3.3760	TRYP1 tryparedoxin 3309084:3309518 forward MW:15921	54	16025	2	2	2	2	1819	1	1	1	566.814	1131.61	2	1131.61	0.0004	0	38.76	22	0.00041	K	SGEVSLGSLVGK	T				180417_o2_11_in180319_Tbrucei_AnTat_1-1_90-13_03.21406.21406.2 File:~180417_o2_11_in180319_Tbrucei_AnTat_1-1_90-13_03.raw~, NativeID:~controllerType=0 controllerNumber=1 scan=21406~
Tb927.10.5460	Tb927.10.5460 60S ribosomal protein L24, putative 18527421:18527798 forward MW:14625	53	14730	2	2	2	2	2097	1	1	1	586.822	1171.63	2	1171.63	0.0019	0	21.75	22	0.0091	R	YVPFAFLSTK	P				180417_o2_11_in180319_Tbrucei_AnTat_1-1_90-13_03.28519.28519.2 File:~180417_o2_11_in180319_Tbrucei_AnTat_1-1_90-13_03.raw~, NativeID:~controllerType=0 controllerNumber=1 scan=28519~
Tb927.8.1330	Tb927.8.1330 60S ribosomal protein L7a, putative 11556970:11557800 reverse MW:30879	52	31031	2	2	2	2	4098	1	1	1	685.382	1368.75	2	1368.75	-0.0013	1	23.41	21	0.0064	K	ASAAAPSPFVARPK	D				180417_o2_11_in180319_Tbrucei_AnTat_1-1_90-13_03.10143.10143.2 File:~180417_o2_11_in180319_Tbrucei_AnTat_1-1_90-13_03.raw~, NativeID:~controllerType=0 controllerNumber=1 scan=10143~
Tb927.2.5980	HSP104 ATP-dependent Clp protease subunit, heat shock protein 104 (HSP104), putative 2149130:2151742 forward MW:97039	50	97263	2	2	2	2	937	1	1	1	488.776	975.538	2	975.539	-0.001	0	23.68	22	0.007	R	LDDIVVFR	R				180417_o2_11_in180319_Tbrucei_AnTat_1-1_90-13_03.24618.24618.2 File:~180417_o2_11_in180319_Tbrucei_AnTat_1-1_90-13_03.raw~, NativeID:~controllerType=0 controllerNumber=1 scan=24618~
Tb927.10.4450	Tb927.10.4450 stress-inducible protein STI1-like, putative 18298045:18298818 reverse MW:28425	50	28749	2	2	2	2	10125	1	1	1	938.461	1874.91	2	1874.91	-0.004	0	25.16	21	0.0044	K	AINVDPQSEGAAALYSNR	A				180417_o2_11_in180319_Tbrucei_AnTat_1-1_90-13_03.20672.20672.2 File:~180417_o2_11_in180319_Tbrucei_AnTat_1-1_90-13_03.raw~, NativeID:~controllerType=0 controllerNumber=1 scan=20672~
Tb927.11.6870	Tb927.11.6870 14-3-3 protein 23232996:23233754 reverse MW:29196	50	29463	2	2	2	2	1881	1	1	1	572.304	1142.59	2	1142.59	-0.0004	0	29.04	20	0.0019	K	LNPVLSSEER	N				180417_o2_11_in180319_Tbrucei_AnTat_1-1_90-13_03.12169.12169.2 File:~180417_o2_11_in180319_Tbrucei_AnTat_1-1_90-13_03.raw~, NativeID:~controllerType=0 controllerNumber=1 scan=12169~
Tb927.8.4430	Tb927.8.4430 uridine phosphorylase 12444159:12445184 reverse MW:36925	48	37358	2	2	2	2	1182	1	1	1	508.766	1015.52	2	1015.52	-0.0004	0	35.25	21	0.00049	K	GSETDLPIGK	D				180417_o2_11_in180319_Tbrucei_AnTat_1-1_90-13_03.12648.12648.2 File:~180417_o2_11_in180319_Tbrucei_AnTat_1-1_90-13_03.raw~, NativeID:~controllerType=0 controllerNumber=1 scan=12648~
Tb927.2.450	3B10.180 retrotransposon hot spot protein 4 (RHS4), putative 1141823:1144396 reverse MW:97999	48	98336	2	2	2	2	1708	1	1	1	558.796	1115.58	2	1115.58	0.0007	0	29.72	22	0.002	R	GLQAWWVEK	T				180417_o2_11_in180319_Tbrucei_AnTat_1-1_90-13_03.27004.27004.2 File:~180417_o2_11_in180319_Tbrucei_AnTat_1-1_90-13_03.raw~, NativeID:~controllerType=0 controllerNumber=1 scan=27004~
Tb927.7.710	HSP70 heat shock 70 kDa protein, putative 9079741:9081660 reverse MW:70212	47	70511	2	2	2	2	6580	1	1	1	786.37	1570.73	2	1570.73	-0.0071	0	40.64	19	0.00038	K	NDQVEIVANDQGNR	T				180417_o2_11_in180319_Tbrucei_AnTat_1-1_90-13_03.11136.11136.2 File:~180417_o2_11_in180319_Tbrucei_AnTat_1-1_90-13_03.raw~, NativeID:~controllerType=0 controllerNumber=1 scan=11136~
Tb927.10.12680	Tb927.10.12680 60S ribosomal protein L34, putative 20233156:20233668 reverse MW:19366	46	19411	2	2	2	2	1122	1	1	1	503.272	1004.53	2	1004.53	-0.0001	0	34.31	21	0.00061	R	AFLIEEQR	I				180417_o2_11_in180319_Tbrucei_AnTat_1-1_90-13_03.17135.17135.2 File:~180417_o2_11_in180319_Tbrucei_AnTat_1-1_90-13_03.raw~, NativeID:~controllerType=0 controllerNumber=1 scan=17135~
Tb927.4.2000	Tb927.4.2000 ruvB-like DNA helicase, putative 4417192:4418616 reverse MW:52611	45	52805	2	2	2	2	1798	1	1	1	565.297	1128.58	2	1128.58	0.0022	0	36.32	20	0.00039	R	GLGLDDALEAR	M				180417_o2_11_in180319_Tbrucei_AnTat_1-1_90-13_03.22391.22391.2 File:~180417_o2_11_in180319_Tbrucei_AnTat_1-1_90-13_03.raw~, NativeID:~controllerType=0 controllerNumber=1 scan=22391~
Tb927.2.5160	30J2.30 chaperone protein DNAj, putative 1975526:1976728 forward MW:44327	41	44870	2	2	2	2	7315	1	1	1	814.38	1626.75	2	1626.74	0.001	0	30.25	18	0.0034	K	EVSVAYECLSDVEK	R				180417_o2_11_in180319_Tbrucei_AnTat_1-1_90-13_03.21933.21933.2 File:~180417_o2_11_in180319_Tbrucei_AnTat_1-1_90-13_03.raw~, NativeID:~controllerType=0 controllerNumber=1 scan=21933~
Tb927.10.10280	Tb927.10.10280 microtubule-associated protein, putative 19677474:19684589 reverse MW:267600	41	267952	2	2	2	2	5681	1	1	1	500.914	1499.72	3	1499.72	-0.0008	1	25.79	19	0.012	R	DVLREEEEATGPR	H				180417_o2_11_in180319_Tbrucei_AnTat_1-1_90-13_03.12099.12099.3 File:~180417_o2_11_in180319_Tbrucei_AnTat_1-1_90-13_03.raw~, NativeID:~controllerType=0 controllerNumber=1 scan=12099~
Tb927.2.340	3B10.125 retrotransposon hot spot protein 4 (RHS4), putative 1110839:1113415 reverse MW:97842	40	98350	2	2	2	2	759	1	1	1	471.773	941.532	2	941.529	0.0028	0	35.86	21	0.0019	R	EGILNLQR	W				180417_o2_11_in180319_Tbrucei_AnTat_1-1_90-13_03.18010.18010.2 File:~180417_o2_11_in180319_Tbrucei_AnTat_1-1_90-13_03.raw~, NativeID:~controllerType=0 controllerNumber=1 scan=18010~
Tb927.1.180	Tb927.1.180 retrotransposon hot spot protein 1 (RHS1), putative 69904:72405 reverse MW:94489	40	94829	2	2	2	2	1385	1	1	0	527.289	1052.56	2	1052.56	0.0022	0	31.61	20	0.0012	K	DLEAIHISR	W				180417_o2_11_in180319_Tbrucei_AnTat_1-1_90-13_03.14991.14991.2 File:~180417_o2_11_in180319_Tbrucei_AnTat_1-1_90-13_03.raw~, NativeID:~controllerType=0 controllerNumber=1 scan=14991~
Tb927.2.270	3B10.90 retrotransposon hot spot protein (RHS, pseudogene), putative 1095689:1097431 reverse MW:65532	40	67209	2	2	2	2	2749	1	0	0	623.317	1244.62	2	1244.62	0.0008	0	32.93	21	0.00082	R	QIIINCDDVR	D				180417_o2_11_in180319_Tbrucei_AnTat_1-1_90-13_03.15405.15405.2 File:~180417_o2_11_in180319_Tbrucei_AnTat_1-1_90-13_03.raw~, NativeID:~controllerType=0 controllerNumber=1 scan=15405~
Tb11.v5.0624	Tb11.v5.0624 retrotransposon hot spot protein (PHS), putative 29521914:29523548 reverse MW:62493	38	62625	2	2	2	2	1385	1	0	0	527.289	1052.56	2	1052.56	0.0022	0	31.61	20	0.0012	K	DLEAIHISR	W				180417_o2_11_in180319_Tbrucei_AnTat_1-1_90-13_03.14991.14991.2 File:~180417_o2_11_in180319_Tbrucei_AnTat_1-1_90-13_03.raw~, NativeID:~controllerType=0 controllerNumber=1 scan=14991~
Tb927.10.5610	Tb927.10.5610 40S ribosomal protein S9, putative 18556178:18556750 forward MW:22051	37	22209	2	2	2	2	883	1	1	1	483.745	965.475	2	965.475	-0.0001	0	33.12	19	0.0023	K	LCGQYGLR	C				180417_o2_11_in180319_Tbrucei_AnTat_1-1_90-13_03.10981.10981.2 File:~180417_o2_11_in180319_Tbrucei_AnTat_1-1_90-13_03.raw~, NativeID:~controllerType=0 controllerNumber=1 scan=10981~
Tb927.6.1570	Tb927.6.1570 2-hydroxy-3-oxopropionate reductase, putative 7848077:7848979 reverse MW:31753	35	32017	2	2	2	2	1724	1	1	1	560.319	1118.62	2	1118.62	0.0006	0	31.47	19	0.0034	K	AGFPLVVFNR	T				180417_o2_11_in180319_Tbrucei_AnTat_1-1_90-13_03.28470.28470.2 File:~180417_o2_11_in180319_Tbrucei_AnTat_1-1_90-13_03.raw~, NativeID:~controllerType=0 controllerNumber=1 scan=28470~
Tb927.10.7930	PGAM 2,3-bisphosphoglycerate-independent phosphoglycerate mutase 19134087:19135742 reverse MW:60604	35	60851	2	2	1	1	7371	1	1	1	544.625	1630.85	3	1630.85	0.0006	0	26.63	21	0.0032	K	ATITSLEAVDQSLQR	L				180417_o2_11_in180319_Tbrucei_AnTat_1-1_90-13_03.25154.25154.3 File:~180417_o2_11_in180319_Tbrucei_AnTat_1-1_90-13_03.raw~, NativeID:~controllerType=0 controllerNumber=1 scan=25154~
Tb927.10.3990	DHH1 DHH1 18209085:18210305 reverse MW:46469	31	46781	2	2	2	2	2321	1	1	1	602.354	1202.69	2	1202.69	0.0013	0	21.35	19	0.032	K	TASFVIPVLEK	V				180417_o2_11_in180319_Tbrucei_AnTat_1-1_90-13_03.28153.28153.2 File:~180417_o2_11_in180319_Tbrucei_AnTat_1-1_90-13_03.raw~, NativeID:~controllerType=0 controllerNumber=1 scan=28153~
Tb927.6.4280	GAPDH glyceraldehyde 3-phosphate dehydrogenase, glycosomal 8523132:8524211 reverse MW:39048	30	39251	2	2	2	2	96	1	0	0	410.227	818.439	2	818.44	-0.0006	0	20.35	22	0.024	K	VGINGFGR	I				180417_o2_11_in180319_Tbrucei_AnTat_1-1_90-13_03.14112.14112.2 File:~180417_o2_11_in180319_Tbrucei_AnTat_1-1_90-13_03.raw~, NativeID:~controllerType=0 controllerNumber=1 scan=14112~
Tb11.v5.0243	Tb11.v5.0243 40S ribosomal protein S18, putative 27014614:27015075 reverse MW:17510	29	17614	2	2	2	2	153	1	1	1	415.766	829.518	2	829.517	0.0009	1	24.45	18	0.012	R	KVPFALR	M				180417_o2_11_in180319_Tbrucei_AnTat_1-1_90-13_03.12232.12232.2 File:~180417_o2_11_in180319_Tbrucei_AnTat_1-1_90-13_03.raw~, NativeID:~controllerType=0 controllerNumber=1 scan=12232~
Tb927.10.15120	Tb927.10.15120 40S ribosomal protein S13, putative 20844608:20845063 forward MW:17309	29	17412	2	2	2	2	144	1	1	1	415.261	828.508	2	828.507	0.0013	0	23.23	18	0.018	R	LILVESR	I				180417_o2_11_in180319_Tbrucei_AnTat_1-1_90-13_03.14818.14818.2 File:~180417_o2_11_in180319_Tbrucei_AnTat_1-1_90-13_03.raw~, NativeID:~controllerType=0 controllerNumber=1 scan=14818~
Tb927.3.3310	Tb927.3.3310 60S ribosomal protein L13, putative 3109518:3110174 reverse MW:25428	26	25526	2	2	2	2	907	1	1	1	486.306	970.597	2	970.596	0.0004	0	22.55	19	0.023	K	LVLFPLNR	K				180417_o2_11_in180319_Tbrucei_AnTat_1-1_90-13_03.27961.27961.2 File:~180417_o2_11_in180319_Tbrucei_AnTat_1-1_90-13_03.raw~, NativeID:~controllerType=0 controllerNumber=1 scan=27961~
Tb11.v5.0501	Tb11.v5.0501 40S ribosomal protein S3A, putative 28593120:28593890 forward MW:29422	21	29632	2	1	2	1	35	1	1	1	403.232	804.449	2	804.449	-0.0005	0	20.88	22	0.068	K	IAADFLR	G				180417_o2_11_in180319_Tbrucei_AnTat_1-1_90-13_03.18298.18298.2 File:~180417_o2_11_in180319_Tbrucei_AnTat_1-1_90-13_03.raw~, NativeID:~controllerType=0 controllerNumber=1 scan=18298~
Tb927.11.11690	Tb927.11.11690 vacuolar ATP synthase subunit b, putative 24432998:24434485 forward MW:55620	73	55927	1	1	1	1	3594	1	1	1	661.402	1320.79	2	1320.79	0.0006	0	72.99	14	7.5e-08	R	AVNGPLVILGNVR	L				180417_o2_11_in180319_Tbrucei_AnTat_1-1_90-13_03.27988.27988.2 File:~180417_o2_11_in180319_Tbrucei_AnTat_1-1_90-13_03.raw~, NativeID:~controllerType=0 controllerNumber=1 scan=27988~
Tb11.v5.0718	Tb11.v5.0718 protein kinase, putative 30180606:30181664 forward MW:40321	64	40808	1	1	1	1	4458	1	1	1	702.885	1403.75	2	1403.75	0.0025	0	63.73	22	1.1e-06	R	VAGQGTFGTVQLAR	D				180417_o2_11_in180319_Tbrucei_AnTat_1-1_90-13_03.18062.18062.2 File:~180417_o2_11_in180319_Tbrucei_AnTat_1-1_90-13_03.raw~, NativeID:~controllerType=0 controllerNumber=1 scan=18062~
Tb927.8.3750	Tb927.8.3750 nucleolar protein, putative 12249541:12250992 reverse MW:54359	57	54723	1	1	1	1	135	1	1	1	414.768	827.522	2	827.523	-0.0008	0	56.85	19	9e-06	K	VALLIGSR	S				180417_o2_11_in180319_Tbrucei_AnTat_1-1_90-13_03.17854.17854.2 File:~180417_o2_11_in180319_Tbrucei_AnTat_1-1_90-13_03.raw~, NativeID:~controllerType=0 controllerNumber=1 scan=17854~
Tb11.v5.0154	Tb11.v5.0154 hypothetical protein, conserved 26682443:26684539 reverse MW:77690	56	78724	1	1	1	1	6975	1	1	1	799.899	1597.78	2	1597.78	-0.0007	0	55.82	20	5.8e-06	K	VETVTADTAGTTTGFK	V				180417_o2_11_in180319_Tbrucei_AnTat_1-1_90-13_03.14276.14276.2 File:~180417_o2_11_in180319_Tbrucei_AnTat_1-1_90-13_03.raw~, NativeID:~controllerType=0 controllerNumber=1 scan=14276~
Tb927.11.3730	LeuRS leucyl-tRNA synthetase, putative 22396038:22399262 forward MW:121826	56	122717	1	1	1	1	9642	1	1	1	912.411	1822.81	2	1822.82	-0.0084	0	55.68	16	6.8e-06	R	LACADAGDTLDDANFVR	E				180417_o2_11_in180319_Tbrucei_AnTat_1-1_90-13_03.22365.22365.2 File:~180417_o2_11_in180319_Tbrucei_AnTat_1-1_90-13_03.raw~, NativeID:~controllerType=0 controllerNumber=1 scan=22365~
Tb927.1.700	PGKC phosphoglycerate kinase 232504:233826 reverse MW:47246	55	47558	1	1	1	1	7510	1	1	1	820.915	1639.82	2	1639.82	-0.0011	0	55.07	21	6.9e-06	K	SAVVSYASAGTGTLSNR	W				180417_o2_11_in180319_Tbrucei_AnTat_1-1_90-13_03.15453.15453.2 File:~180417_o2_11_in180319_Tbrucei_AnTat_1-1_90-13_03.raw~, NativeID:~controllerType=0 controllerNumber=1 scan=15453~
Tb927.10.11540	RPS3 40S ribosomal protein S3, putative 19965221:19965865 forward MW:24216	52	24372	1	1	1	1	4577	1	1	1	472.557	1414.65	3	1414.65	0.0001	0	52.15	18	2e-05	R	ELADDGFAGVEHR	V				180417_o2_11_in180319_Tbrucei_AnTat_1-1_90-13_03.14367.14367.3 File:~180417_o2_11_in180319_Tbrucei_AnTat_1-1_90-13_03.raw~, NativeID:~controllerType=0 controllerNumber=1 scan=14367~
Tb927.10.1080	RPS23 40S ribosomal protein S23, putative 17442826:17443257 reverse MW:15928	52	16033	1	1	1	1	2558	1	1	1	614.34	1226.67	2	1226.67	0.0001	0	51.75	20	1.4e-05	K	VSSVGLYALYR	Q				180417_o2_11_in180319_Tbrucei_AnTat_1-1_90-13_03.24742.24742.2 File:~180417_o2_11_in180319_Tbrucei_AnTat_1-1_90-13_03.raw~, NativeID:~controllerType=0 controllerNumber=1 scan=24742~
Tb927.10.5840	Tb927.10.5840 translation elongation factor 1-beta, putative 18602139:18602744 reverse MW:21959	52	21945	1	1	1	1	10896	1	1	1	651.662	1951.96	3	1951.96	0.0002	1	51.56	21	1.5e-05	R	LSAQPYVSGFTPSKEDAR	I				180417_o2_11_in180319_Tbrucei_AnTat_1-1_90-13_03.17007.17007.3 File:~180417_o2_11_in180319_Tbrucei_AnTat_1-1_90-13_03.raw~, NativeID:~controllerType=0 controllerNumber=1 scan=17007~
Tb927.11.7560	Tb927.11.7560 predicted WD40 repeat protein 23435827:23437716 reverse MW:67696	51	68793	1	1	1	1	1258	1	1	1	514.316	1026.62	2	1026.62	-0.002	0	50.72	18	3.3e-05	K	GIVNAIAITR	D				180417_o2_11_in180319_Tbrucei_AnTat_1-1_90-13_03.20322.20322.2 File:~180417_o2_11_in180319_Tbrucei_AnTat_1-1_90-13_03.raw~, NativeID:~controllerType=0 controllerNumber=1 scan=20322~
Tb927.11.4660	Kif13-2 kinesin, putative 22641825:22643897 forward MW:76990	50	79050	1	1	1	1	2105	2	0	1	587.328	1172.64	2	1172.64	0.0021	0	49.96	22	9.2e-05	R	VTLIDLAGSER	A				180417_o2_11_in180319_Tbrucei_AnTat_1-1_90-13_03.27742.27742.2 File:~180417_o2_11_in180319_Tbrucei_AnTat_1-1_90-13_03.raw~, NativeID:~controllerType=0 controllerNumber=1 scan=27742~
Tb927.9.11270	TCP-1-eta T-complex protein 1, eta subunit, putative 15389853:15391559 forward MW:61472	48	62231	1	1	1	1	1442	1	1	1	532.735	1063.46	2	1063.45	0.0007	0	47.79	18	6.2e-05	R	YNFFTGCR	N				180417_o2_11_in180319_Tbrucei_AnTat_1-1_90-13_03.20770.20770.2 File:~180417_o2_11_in180319_Tbrucei_AnTat_1-1_90-13_03.raw~, NativeID:~controllerType=0 controllerNumber=1 scan=20770~
Tb11.v5.0761	Tb11.v5.0761 proteasome activator protein pa26, putative 30497182:30497877 forward MW:25272	48	25370	1	1	1	1	2693	1	1	1	620.359	1238.7	2	1238.7	0.0049	0	47.56	18	6.7e-05	K	SPEQLLGVLQR	Y				180417_o2_11_in180319_Tbrucei_AnTat_1-1_90-13_03.27479.27479.2 File:~180417_o2_11_in180319_Tbrucei_AnTat_1-1_90-13_03.raw~, NativeID:~controllerType=0 controllerNumber=1 scan=27479~
Tb11.v5.1055	Tb11.v5.1055 73 kDa paraflagellar rod protein, putative 32097442:32099211 reverse MW:68684	46	69096	1	1	1	1	2937	1	1	1	420.916	1259.72	3	1259.72	0.0011	1	46.09	19	0.00012	R	LIDLIQDKFR	L				180417_o2_11_in180319_Tbrucei_AnTat_1-1_90-13_03.23245.23245.3 File:~180417_o2_11_in180319_Tbrucei_AnTat_1-1_90-13_03.raw~, NativeID:~controllerType=0 controllerNumber=1 scan=23245~
Tb927.7.1320	HSP10 10 kDa heat shock protein, putative 9264946:9265248 forward MW:10670	46	10664	1	1	1	1	3678	1	1	1	665.373	1328.73	2	1328.73	0.001	0	45.7	22	5.2e-05	K	VNEGTVVAVAAATK	D				180417_o2_11_in180319_Tbrucei_AnTat_1-1_90-13_03.16222.16222.2 File:~180417_o2_11_in180319_Tbrucei_AnTat_1-1_90-13_03.raw~, NativeID:~controllerType=0 controllerNumber=1 scan=16222~
Tb927.8.5460	Tb-44 flagellar calcium-binding protein 12746121:12747344 forward MW:45719	46	46317	1	1	1	1	3304	1	1	1	648.829	1295.64	2	1295.64	0.0009	0	45.6	20	5.3e-05	R	EVLDGCYSILK	L				180417_o2_11_in180319_Tbrucei_AnTat_1-1_90-13_03.23906.23906.2 File:~180417_o2_11_in180319_Tbrucei_AnTat_1-1_90-13_03.raw~, NativeID:~controllerType=0 controllerNumber=1 scan=23906~
Tb927.9.12110	gnD 6-phosphogluconate dehydrogenase, decarboxylating 15504293:15505732 forward MW:52166	45	52532	1	1	1	1	2003	1	1	1	580.807	1159.6	2	1159.6	0.0002	0	45.38	22	5.6e-05	K	ANASAPFAGNLK	A				180417_o2_11_in180319_Tbrucei_AnTat_1-1_90-13_03.13895.13895.2 File:~180417_o2_11_in180319_Tbrucei_AnTat_1-1_90-13_03.raw~, NativeID:~controllerType=0 controllerNumber=1 scan=13895~
Tb927.8.4210	Tb927.8.4210 hypothetical protein, conserved 12377605:12378864 reverse MW:46139	45	46908	1	1	1	1	6674	1	1	1	789.393	1576.77	2	1576.77	0.0043	0	45.16	22	5.8e-05	K	LWDVGSGQCVSTLR	G				180417_o2_11_in180319_Tbrucei_AnTat_1-1_90-13_03.22857.22857.2 File:~180417_o2_11_in180319_Tbrucei_AnTat_1-1_90-13_03.raw~, NativeID:~controllerType=0 controllerNumber=1 scan=22857~
Tb927.8.6150	Tb927.8.6150 40S ribosomal protein S8, putative 12924329:12924991 forward MW:24937	44	24979	1	1	1	1	8537	1	1	1	862.405	1722.8	2	1722.8	-0.0001	0	44.14	19	0.00019	R	LDTGNFAWGTEASAQR	A				180417_o2_11_in180319_Tbrucei_AnTat_1-1_90-13_03.22939.22939.2 File:~180417_o2_11_in180319_Tbrucei_AnTat_1-1_90-13_03.raw~, NativeID:~controllerType=0 controllerNumber=1 scan=22939~
Tb927.8.3100	CRN12 coronin, putative 12057743:12059314 forward MW:57313	43	57961	1	1	1	1	7661	1	1	1	551.595	1651.76	3	1651.76	0.0011	0	43.17	18	0.00019	R	LINCSSYSSSEIHR	G				180417_o2_11_in180319_Tbrucei_AnTat_1-1_90-13_03.10650.10650.3 File:~180417_o2_11_in180319_Tbrucei_AnTat_1-1_90-13_03.raw~, NativeID:~controllerType=0 controllerNumber=1 scan=10650~
Tb927.10.3660	Tb927.10.3660 aspartate aminotransferase 18105659:18106870 reverse MW:44788	43	44930	1	1	1	1	2623	1	1	1	616.835	1231.66	2	1231.66	0	0	42.8	22	9.7e-05	K	LAYGNTVPLER	I				180417_o2_11_in180319_Tbrucei_AnTat_1-1_90-13_03.16775.16775.2 File:~180417_o2_11_in180319_Tbrucei_AnTat_1-1_90-13_03.raw~, NativeID:~controllerType=0 controllerNumber=1 scan=16775~
Tb927.10.5360	Tb927.10.5360 40S ribosomal protein S10, putative 18501148:18501666 forward MW:19286	42	19331	1	1	1	1	3578	1	1	1	660.818	1319.62	2	1319.62	0	0	42.38	20	0.00011	R	FFFTEGVVSCK	K				180417_o2_11_in180319_Tbrucei_AnTat_1-1_90-13_03.27136.27136.2 File:~180417_o2_11_in180319_Tbrucei_AnTat_1-1_90-13_03.raw~, NativeID:~controllerType=0 controllerNumber=1 scan=27136~
Tb927.10.7330	Tb927.10.7330 40S ribosomal protein S24E, putative 19003410:19003823 reverse MW:15683	39	15731	1	1	1	1	5027	1	1	1	727.37	1452.73	2	1452.72	0.0003	0	39.08	22	0.00022	K	VADENQISVFGFK	T				180417_o2_11_in180319_Tbrucei_AnTat_1-1_90-13_03.27700.27700.2 File:~180417_o2_11_in180319_Tbrucei_AnTat_1-1_90-13_03.raw~, NativeID:~controllerType=0 controllerNumber=1 scan=27700~
Tb927.11.880	CYPA cyclophilin a 21521685:21522218 forward MW:18717	39	18933	1	1	1	1	1960	1	1	1	578.269	1154.52	2	1154.53	-0.0024	0	38.97	16	0.0003	K	GFGYAGSGFHR	I				180417_o2_11_in180319_Tbrucei_AnTat_1-1_90-13_03.12325.12325.2 File:~180417_o2_11_in180319_Tbrucei_AnTat_1-1_90-13_03.raw~, NativeID:~controllerType=0 controllerNumber=1 scan=12325~
Tb927.6.5040	Tb927.6.5040 ribosomal protein L15, putative 8685294:8685908 forward MW:24434	38	24418	1	1	1	1	5711	1	1	1	501.948	1502.82	3	1502.82	0.0004	1	37.9	20	0.00074	K	GITYGKPNTAGVLGR	K				180417_o2_11_in180319_Tbrucei_AnTat_1-1_90-13_03.13463.13463.3 File:~180417_o2_11_in180319_Tbrucei_AnTat_1-1_90-13_03.raw~, NativeID:~controllerType=0 controllerNumber=1 scan=13463~
Tb927.11.9530	Tb927.11.9530 14-3-3-I protein 23897941:23898729 reverse MW:30310	38	30462	1	1	1	1	7830	1	1	1	832.443	1662.87	2	1662.87	0.0027	0	37.87	21	0.00028	K	ATEVANSSLAPTHPIR	L				180417_o2_11_in180319_Tbrucei_AnTat_1-1_90-13_03.10720.10720.2 File:~180417_o2_11_in180319_Tbrucei_AnTat_1-1_90-13_03.raw~, NativeID:~controllerType=0 controllerNumber=1 scan=10720~
Tb11.v5.0668	Tb11.v5.0668 protein disulfide isomerase 29848695:29850188 forward MW:55639	38	55946	1	1	1	1	3234	1	1	1	645.312	1288.61	2	1288.61	0.0013	0	37.78	20	0.00083	R	SFENVYEFVR	K				180417_o2_11_in180319_Tbrucei_AnTat_1-1_90-13_03.27512.27512.2 File:~180417_o2_11_in180319_Tbrucei_AnTat_1-1_90-13_03.raw~, NativeID:~controllerType=0 controllerNumber=1 scan=27512~
Tb927.3.3450	Tb927.3.3450 ADP-ribosylation factor-like protein 3A, putative 3238193:3238729 forward MW:19880	37	20096	1	1	1	1	1776	1	1	1	563.846	1125.68	2	1125.68	0.0013	0	37.36	18	0.00064	R	ILILGLDNAGK	T				180417_o2_11_in180319_Tbrucei_AnTat_1-1_90-13_03.26770.26770.2 File:~180417_o2_11_in180319_Tbrucei_AnTat_1-1_90-13_03.raw~, NativeID:~controllerType=0 controllerNumber=1 scan=26770~
Tb927.10.290	Tb927.10.290 proteasome alpha 2 subunit, putative 17237701:17238396 forward MW:25354	37	25567	1	1	1	1	4329	1	1	1	697.878	1393.74	2	1393.75	-0.0032	0	37.14	20	0.00033	R	LVQIEYATTAASK	G				180417_o2_11_in180319_Tbrucei_AnTat_1-1_90-13_03.17004.17004.2 File:~180417_o2_11_in180319_Tbrucei_AnTat_1-1_90-13_03.raw~, NativeID:~controllerType=0 controllerNumber=1 scan=17004~
Tb927.4.3570	Tb927.4.3570 translation elongation factor 1-beta, putative 4826950:4827630 reverse MW:24362	37	24347	1	1	1	1	1851	1	1	1	569.281	1136.55	2	1136.55	0.0011	0	37.05	20	0.00034	K	NIASFTEAER	T				180417_o2_11_in180319_Tbrucei_AnTat_1-1_90-13_03.14729.14729.2 File:~180417_o2_11_in180319_Tbrucei_AnTat_1-1_90-13_03.raw~, NativeID:~controllerType=0 controllerNumber=1 scan=14729~
Tb927.2.4370	TRYS trypanothione synthetase 1835679:1837562 reverse MW:71613	36	72138	1	1	1	1	4249	1	1	1	693.394	1384.77	2	1384.77	0.0024	0	36.21	21	0.0004	K	LITGLESPFGPVR	I				180417_o2_11_in180319_Tbrucei_AnTat_1-1_90-13_03.28128.28128.2 File:~180417_o2_11_in180319_Tbrucei_AnTat_1-1_90-13_03.raw~, NativeID:~controllerType=0 controllerNumber=1 scan=28128~
Tb927.3.5050	Tb927.3.5050 60S ribosomal protein L4 3676337:3677461 forward MW:41856	36	41944	1	1	1	1	8723	1	1	1	869.473	1736.93	2	1736.93	0.0011	0	36.05	19	0.0011	K	IENVAEVPLVVEDGVR	A				180417_o2_11_in180319_Tbrucei_AnTat_1-1_90-13_03.27907.27907.2 File:~180417_o2_11_in180319_Tbrucei_AnTat_1-1_90-13_03.raw~, NativeID:~controllerType=0 controllerNumber=1 scan=27907~
Tb927.9.15110	Tb927.9.15110 60S ribosomal protein L5, putative 15969041:15969967 forward MW:34636	36	34672	1	1	1	1	5865	1	1	1	505.943	1514.81	3	1514.81	0.0012	1	35.89	21	0.00043	K	GAVDGGLAVPHRPNR	F				180417_o2_11_in180319_Tbrucei_AnTat_1-1_90-13_03.8396.8396.3 File:~180417_o2_11_in180319_Tbrucei_AnTat_1-1_90-13_03.raw~, NativeID:~controllerType=0 controllerNumber=1 scan=8396~
Tb927.10.2840	Tb927.10.2840 ribosomal protein S25, putative 17878880:17879221 forward MW:12560	35	12666	1	1	1	1	1625	1	1	1	550.818	1099.62	2	1099.62	-0.0015	0	35.37	20	0.00048	K	VITPSIISDR	L				180417_o2_11_in180319_Tbrucei_AnTat_1-1_90-13_03.18641.18641.2 File:~180417_o2_11_in180319_Tbrucei_AnTat_1-1_90-13_03.raw~, NativeID:~controllerType=0 controllerNumber=1 scan=18641~
Tb927.11.680	Tb927.11.680 ribosomal protein L21E (60S), putative 21462889:21463368 reverse MW:18002	35	18219	1	1	1	1	5668	1	1	1	500.613	1498.82	3	1498.81	0.0016	0	34.6	20	0.00057	K	HGVPSVSTILTNFK	V				180417_o2_11_in180319_Tbrucei_AnTat_1-1_90-13_03.26613.26613.3 File:~180417_o2_11_in180319_Tbrucei_AnTat_1-1_90-13_03.raw~, NativeID:~controllerType=0 controllerNumber=1 scan=26613~
Tb927.11.9720	Tb927.11.9720 40S ribosomal protein S27, putative 23931281:23931541 reverse MW:9630	34	9966	1	1	1	1	6292	1	1	1	516.606	1546.8	3	1546.8	-0.0024	0	34.45	22	0.00059	K	NITVVYSHATSEVK	C				180417_o2_11_in180319_Tbrucei_AnTat_1-1_90-13_03.12666.12666.3 File:~180417_o2_11_in180319_Tbrucei_AnTat_1-1_90-13_03.raw~, NativeID:~controllerType=0 controllerNumber=1 scan=12666~
Tb11.v5.0713	Tb11.v5.0713 retrotransposon hot spot (RHS) protein, putative 30150220:30152286 forward MW:78344	34	78807	1	1	1	1	4398	1	1	1	700.378	1398.74	2	1398.75	-0.0056	0	34.44	21	0.00059	R	EQEIAQNISVLR	H				180417_o2_11_in180319_Tbrucei_AnTat_1-1_90-13_03.20344.20344.2 File:~180417_o2_11_in180319_Tbrucei_AnTat_1-1_90-13_03.raw~, NativeID:~controllerType=0 controllerNumber=1 scan=20344~
Tb927.4.1080	Tb927.4.1080 V-type ATPase, A subunit, putative 4199980:4201812 reverse MW:67750	34	68219	1	1	1	1	3928	1	1	1	678.33	1354.64	2	1354.65	-0.0069	0	33.99	19	0.002	R	NIVTFYEEGQR	V				180417_o2_11_in180319_Tbrucei_AnTat_1-1_90-13_03.21493.21493.2 File:~180417_o2_11_in180319_Tbrucei_AnTat_1-1_90-13_03.raw~, NativeID:~controllerType=0 controllerNumber=1 scan=21493~
Tb927.6.700	Tb927.6.700 alanyl-tRNA synthetase, putative 7598322:7601222 reverse MW:105914	34	106303	1	1	1	1	3284	1	1	1	647.816	1293.62	2	1293.62	-0.0019	0	33.92	19	0.002	K	GVLADEETSFAR	T				180417_o2_11_in180319_Tbrucei_AnTat_1-1_90-13_03.18099.18099.2 File:~180417_o2_11_in180319_Tbrucei_AnTat_1-1_90-13_03.raw~, NativeID:~controllerType=0 controllerNumber=1 scan=18099~
Tb11.v5.0199	Tb11.v5.0199 universal minicircle sequence binding protein, putative 26819319:26819960 reverse MW:21836	34	23019	1	1	1	1	8744	1	1	1	870.889	1739.76	2	1739.76	-0.0014	0	33.72	17	0.0011	R	ECPNAPADAAAGGAAAGGGR	A				180417_o2_11_in180319_Tbrucei_AnTat_1-1_90-13_03.8082.8082.2 File:~180417_o2_11_in180319_Tbrucei_AnTat_1-1_90-13_03.raw~, NativeID:~controllerType=0 controllerNumber=1 scan=8082~
Tb927.5.4500	TbSAR1 ras-like small GTPase, putative 6885716:6886300 reverse MW:21771	34	21814	1	1	1	1	6988	1	1	1	800.922	1599.83	2	1599.83	0.003	0	33.64	21	0.0007	K	VDGVVFIVDAANPER	F				180417_o2_11_in180319_Tbrucei_AnTat_1-1_90-13_03.28330.28330.2 File:~180417_o2_11_in180319_Tbrucei_AnTat_1-1_90-13_03.raw~, NativeID:~controllerType=0 controllerNumber=1 scan=28330~
Tb927.1.3180	Tb927.1.3180 40S ribosomal protein S11, putative 688963:689487 forward MW:20059	34	20275	1	1	1	1	1359	1	1	1	525.303	1048.59	2	1048.59	-0.0008	0	33.54	18	0.0014	R	YNVLQVVSK	S				180417_o2_11_in180319_Tbrucei_AnTat_1-1_90-13_03.20478.20478.2 File:~180417_o2_11_in180319_Tbrucei_AnTat_1-1_90-13_03.raw~, NativeID:~controllerType=0 controllerNumber=1 scan=20478~
Tb927.10.11300	PFC16 paraflagellar rod component, putative 19913317:19913697 forward MW:14328	33	14433	1	1	1	1	4419	1	1	1	701.372	1400.73	2	1400.73	0.004	0	33.3	22	0.00075	K	LNDVIPNATTTSR	S				180417_o2_11_in180319_Tbrucei_AnTat_1-1_90-13_03.14285.14285.2 File:~180417_o2_11_in180319_Tbrucei_AnTat_1-1_90-13_03.raw~, NativeID:~controllerType=0 controllerNumber=1 scan=14285~
Tb927.8.1600	Tb927.8.1600 lysyl-tRNA synthetase, putative 11660139:11661893 forward MW:66787	33	67200	1	1	1	1	10621	1	1	1	961.968	1921.92	2	1921.92	0.0009	0	33.2	20	0.00077	K	EICNSYTELNSPLVQR	E				180417_o2_11_in180319_Tbrucei_AnTat_1-1_90-13_03.23135.23135.2 File:~180417_o2_11_in180319_Tbrucei_AnTat_1-1_90-13_03.raw~, NativeID:~controllerType=0 controllerNumber=1 scan=23135~
Tb927.5.1090	Tb927.5.1090 threonyl-tRNA synthetase, putative 5911990:5914389 forward MW:90984	33	91554	1	1	1	1	2609	1	1	1	616.337	1230.66	2	1230.66	0.002	0	33.01	22	0.00091	R	NELSGALTGLTR	V				180417_o2_11_in180319_Tbrucei_AnTat_1-1_90-13_03.22860.22860.2 File:~180417_o2_11_in180319_Tbrucei_AnTat_1-1_90-13_03.raw~, NativeID:~controllerType=0 controllerNumber=1 scan=22860~
Tb927.6.2300	Tb927.6.2300 adenosine kinase, putative 8022996:8024033 forward MW:37908	33	38397	1	1	1	1	845	1	1	1	480.28	958.545	2	958.545	-0.0002	0	32.72	21	0.00085	R	GTAILLSER	Q				180417_o2_11_in180319_Tbrucei_AnTat_1-1_90-13_03.15094.15094.2 File:~180417_o2_11_in180319_Tbrucei_AnTat_1-1_90-13_03.raw~, NativeID:~controllerType=0 controllerNumber=1 scan=15094~
Tb927.11.6180	Tb927.11.6180 60S ribosomal protein L28, putative 23039676:23040116 reverse MW:16861	33	16964	1	1	1	1	5257	1	1	1	490.269	1467.78	3	1467.78	0.0015	0	32.69	20	0.00086	M	THSTDLQWLLVR	Q				180417_o2_11_in180319_Tbrucei_AnTat_1-1_90-13_03.26492.26492.3 File:~180417_o2_11_in180319_Tbrucei_AnTat_1-1_90-13_03.raw~, NativeID:~controllerType=0 controllerNumber=1 scan=26492~
Tb927.9.5190	28G16.165 proliferative cell nuclear antigen (PCNA), putative 14526732:14527610 forward MW:32315	32	32750	1	1	1	1	3519	1	1	1	658.384	1314.75	2	1314.75	0.0023	0	32.25	20	0.00095	R	NSVLGLNLASLSK	V				180417_o2_11_in180319_Tbrucei_AnTat_1-1_90-13_03.28104.28104.2 File:~180417_o2_11_in180319_Tbrucei_AnTat_1-1_90-13_03.raw~, NativeID:~controllerType=0 controllerNumber=1 scan=28104~
Tb927.10.8430	RPS12 40S ribosomal protein S12, putative 19244819:19245247 forward MW:16061	32	16279	1	1	1	1	3351	1	1	1	651.329	1300.64	2	1300.64	0.0015	0	32.09	20	0.00098	R	EELAEWAGLQR	R				180417_o2_11_in180319_Tbrucei_AnTat_1-1_90-13_03.25137.25137.2 File:~180417_o2_11_in180319_Tbrucei_AnTat_1-1_90-13_03.raw~, NativeID:~controllerType=0 controllerNumber=1 scan=25137~
Tb927.7.2650	Tb927.7.2650 hypothetical protein, conserved 9604230:9605843 reverse MW:62172	32	62248	1	1	1	1	3208	1	1	1	643.341	1284.67	2	1284.67	-0.0001	0	31.96	20	0.001	R	QEIAAELNELR	Q				180417_o2_11_in180319_Tbrucei_AnTat_1-1_90-13_03.22217.22217.2 File:~180417_o2_11_in180319_Tbrucei_AnTat_1-1_90-13_03.raw~, NativeID:~controllerType=0 controllerNumber=1 scan=22217~
Tb927.10.5810	Tb927.10.5810 hypothetical protein, conserved 18594357:18595658 reverse MW:48258	32	48342	1	1	1	1	15510	1	1	1	839.743	2516.21	3	2516.21	-0.0031	1	31.76	20	0.0011	K	GIAGASSAGGGAAGAGAASSKVEDEELAR	R				180417_o2_11_in180319_Tbrucei_AnTat_1-1_90-13_03.13860.13860.3 File:~180417_o2_11_in180319_Tbrucei_AnTat_1-1_90-13_03.raw~, NativeID:~controllerType=0 controllerNumber=1 scan=13860~
Tb927.1.3830	PGI glucose-6-phosphate isomerase, glycosomal 816419:818242 forward MW:67615	32	67744	1	1	1	1	343	1	1	1	432.253	862.491	2	862.491	-0.0004	0	31.63	18	0.0024	R	ALLDYLR	S				180417_o2_11_in180319_Tbrucei_AnTat_1-1_90-13_03.27416.27416.2 File:~180417_o2_11_in180319_Tbrucei_AnTat_1-1_90-13_03.raw~, NativeID:~controllerType=0 controllerNumber=1 scan=27416~
Tb11.v5.0265	Tb11.v5.0265 hypothetical protein, conserved 27075568:27076173 reverse MW:22315	32	22415	1	1	1	1	7438	1	1	1	818.908	1635.8	2	1635.8	0.0023	0	31.5	21	0.0027	R	GADVVNEEFTVLSEK	Y				180417_o2_11_in180319_Tbrucei_AnTat_1-1_90-13_03.27231.27231.2 File:~180417_o2_11_in180319_Tbrucei_AnTat_1-1_90-13_03.raw~, NativeID:~controllerType=0 controllerNumber=1 scan=27231~
Tb927.10.8020	POP prolyl oligopeptidase, putative 19150112:19152208 reverse MW:77626	30	78033	1	1	1	1	1681	1	1	1	555.782	1109.55	2	1109.55	-0.001	0	29.77	20	0.0016	R	ISQTFDFPR	T				180417_o2_11_in180319_Tbrucei_AnTat_1-1_90-13_03.20570.20570.2 File:~180417_o2_11_in180319_Tbrucei_AnTat_1-1_90-13_03.raw~, NativeID:~controllerType=0 controllerNumber=1 scan=20570~
Tb11.v5.0181	Tb11.v5.0181 60S ribosomal protein L19, putative 26756297:26757079 forward MW:29409	29	29448	1	1	1	1	4882	1	1	1	720.878	1439.74	2	1439.74	-0.0002	0	29.22	21	0.0018	R	VWLDPNEAVEIR	N				180417_o2_11_in180319_Tbrucei_AnTat_1-1_90-13_03.27461.27461.2 File:~180417_o2_11_in180319_Tbrucei_AnTat_1-1_90-13_03.raw~, NativeID:~controllerType=0 controllerNumber=1 scan=27461~
Tb927.6.4480	ValRS valyl-tRNA synthetase, putative 8561835:8564762 reverse MW:110923	29	111764	1	1	1	1	1388	1	1	1	527.765	1053.52	2	1053.51	0.0024	0	29.22	19	0.0058	R	EVVPYEYR	V				180417_o2_11_in180319_Tbrucei_AnTat_1-1_90-13_03.14549.14549.2 File:~180417_o2_11_in180319_Tbrucei_AnTat_1-1_90-13_03.raw~, NativeID:~controllerType=0 controllerNumber=1 scan=14549~
Tb927.1.4830	PLA1 phospholipase A1 986718:987620 forward MW:32404	29	32782	1	1	1	1	2799	1	1	1	625.342	1248.67	2	1248.67	-0.001	0	29.17	22	0.0018	R	SAFESALQLVGK	S				180417_o2_11_in180319_Tbrucei_AnTat_1-1_90-13_03.28039.28039.2 File:~180417_o2_11_in180319_Tbrucei_AnTat_1-1_90-13_03.raw~, NativeID:~controllerType=0 controllerNumber=1 scan=28039~
Tb927.11.1980	ZC3H41 zinc finger protein family member, putative 21871510:21873063 forward MW:58460	29	58937	1	1	1	1	4990	1	1	1	483.926	1448.76	3	1448.76	0.0013	0	28.88	22	0.0045	R	YFNGVSPLFLHR	A				180417_o2_11_in180319_Tbrucei_AnTat_1-1_90-13_03.25531.25531.3 File:~180417_o2_11_in180319_Tbrucei_AnTat_1-1_90-13_03.raw~, NativeID:~controllerType=0 controllerNumber=1 scan=25531~
Tb927.8.6660	PFC1 paraflagellar rod component, putative 13057433:13059256 reverse MW:69056	28	69639	1	1	1	1	2946	1	1	1	421.242	1260.7	3	1260.7	0.0057	0	28.19	21	0.0081	K	LPIVPPADFHR	L				180417_o2_11_in180319_Tbrucei_AnTat_1-1_90-13_03.18957.18957.3 File:~180417_o2_11_in180319_Tbrucei_AnTat_1-1_90-13_03.raw~, NativeID:~controllerType=0 controllerNumber=1 scan=18957~
Tb927.4.1310	ZC3H9 ZFP family member, putative 4255125:4256375 reverse MW:47402	28	48113	1	1	1	1	277	1	1	1	425.245	848.476	2	848.476	0.0008	0	28.17	18	0.006	K	YILDIGR	D				180417_o2_11_in180319_Tbrucei_AnTat_1-1_90-13_03.22428.22428.2 File:~180417_o2_11_in180319_Tbrucei_AnTat_1-1_90-13_03.raw~, NativeID:~controllerType=0 controllerNumber=1 scan=22428~
Tb927.7.7460	Tb927.7.7460 hypothetical protein, conserved 11065198:11065776 reverse MW:22358	28	22686	1	1	1	1	6854	1	1	1	530.96	1589.86	3	1589.86	0.0018	1	28.16	20	0.0023	R	YTWLDQAIKPTVR	R				180417_o2_11_in180319_Tbrucei_AnTat_1-1_90-13_03.23435.23435.3 File:~180417_o2_11_in180319_Tbrucei_AnTat_1-1_90-13_03.raw~, NativeID:~controllerType=0 controllerNumber=1 scan=23435~
Tb11.v5.0537	Tb11.v5.0537 polyubiquitin, putative 28853901:28855772 forward MW:70129	28	70200	1	1	1	1	8653	1	1	1	866.456	1730.9	2	1730.89	0.0045	0	27.88	22	0.0024	K	TIALEVEASDTIENVK	A				180417_o2_11_in180319_Tbrucei_AnTat_1-1_90-13_03.27536.27536.2 File:~180417_o2_11_in180319_Tbrucei_AnTat_1-1_90-13_03.raw~, NativeID:~controllerType=0 controllerNumber=1 scan=27536~
Tb927.10.1060	TCP-1-delta T-complex protein 1, delta subunit, putative 17438599:17440209 reverse MW:58362	27	59009	1	1	1	1	8256	1	1	1	567.282	1698.82	3	1698.82	0.002	0	27.32	21	0.0027	K	FGHADLVVEENTPSGK	I				180417_o2_11_in180319_Tbrucei_AnTat_1-1_90-13_03.13462.13462.3 File:~180417_o2_11_in180319_Tbrucei_AnTat_1-1_90-13_03.raw~, NativeID:~controllerType=0 controllerNumber=1 scan=13462~
Tb927.6.4140	PFC4 paraflagellar rod component, putative 8499343:8499690 reverse MW:13008	26	13229	1	1	1	1	1980	1	1	1	579.348	1156.68	2	1156.68	0	0	26.47	19	0.01	R	IPTVLSTALSR	S				180417_o2_11_in180319_Tbrucei_AnTat_1-1_90-13_03.24201.24201.2 File:~180417_o2_11_in180319_Tbrucei_AnTat_1-1_90-13_03.raw~, NativeID:~controllerType=0 controllerNumber=1 scan=24201~
Tb927.4.2310	Tb927.4.2310 asparaginyl-tRNA synthetase, putative 4513087:4515090 forward MW:75463	26	75985	1	1	1	1	437	1	1	1	439.714	877.414	2	877.412	0.0021	0	26.44	21	0.0033	R	DACLFPR	Y				180417_o2_11_in180319_Tbrucei_AnTat_1-1_90-13_03.17944.17944.2 File:~180417_o2_11_in180319_Tbrucei_AnTat_1-1_90-13_03.raw~, NativeID:~controllerType=0 controllerNumber=1 scan=17944~
Tb927.10.13120	MCP14 mitochondrial carrier protein 20345433:20346467 reverse MW:37360	26	37451	1	1	1	1	1347	2	0	1	523.767	1045.52	2	1045.52	0.001	0	25.76	21	0.021	R	DLLSAEGWR	G				180417_o2_11_in180319_Tbrucei_AnTat_1-1_90-13_03.26436.26436.2 File:~180417_o2_11_in180319_Tbrucei_AnTat_1-1_90-13_03.raw~, NativeID:~controllerType=0 controllerNumber=1 scan=26436~
Tb927.4.3950	CAP5.5 cytoskeleton-associated protein CAP5.5, putative 4957809:4960370 reverse MW:94654	26	95734	1	1	1	1	1884	1	1	1	572.332	1142.65	2	1142.65	0.0016	0	25.76	22	0.022	K	LSPVLLCVSR	A				180417_o2_11_in180319_Tbrucei_AnTat_1-1_90-13_03.23351.23351.2 File:~180417_o2_11_in180319_Tbrucei_AnTat_1-1_90-13_03.raw~, NativeID:~controllerType=0 controllerNumber=1 scan=23351~
Tb927.10.1100	Tb927.10.1100 60S ribosomal protein L9, putative 17444531:17445100 reverse MW:21857	26	21901	1	1	1	1	3475	1	1	1	437.915	1310.72	3	1310.72	-0.0015	1	25.75	20	0.013	R	KFLDGIYVQTK	T				180417_o2_11_in180319_Tbrucei_AnTat_1-1_90-13_03.18173.18173.3 File:~180417_o2_11_in180319_Tbrucei_AnTat_1-1_90-13_03.raw~, NativeID:~controllerType=0 controllerNumber=1 scan=18173~
Tb927.10.14150	Tb927.10.14150 nuclear segregation protein, putative 20590208:20591647 reverse MW:55311	26	55505	1	1	1	1	4878	1	1	1	720.852	1439.69	2	1439.69	-0.0004	0	25.62	20	0.004	K	TETAPEAAPAPTER	R				180417_o2_11_in180319_Tbrucei_AnTat_1-1_90-13_03.7420.7420.2 File:~180417_o2_11_in180319_Tbrucei_AnTat_1-1_90-13_03.raw~, NativeID:~controllerType=0 controllerNumber=1 scan=7420~
Tb927.7.7040	MTAP methylthioadenosine phosphorylase, putative 10936115:10937044 reverse MW:33443	26	33536	1	1	1	1	2739	1	1	1	622.854	1243.69	2	1243.69	0.0016	1	25.59	21	0.004	K	LTTAVSGGKPWK	L				180417_o2_11_in180319_Tbrucei_AnTat_1-1_90-13_03.10048.10048.2 File:~180417_o2_11_in180319_Tbrucei_AnTat_1-1_90-13_03.raw~, NativeID:~controllerType=0 controllerNumber=1 scan=10048~
Tb927.5.1000	Tb927.5.1000 ubiquitin-conjugating enzyme E2, putative 5887623:5888069 forward MW:16766	25	16870	1	1	1	1	12055	1	1	1	690.03	2067.07	3	2067.06	0.0105	0	25.28	21	0.0043	K	IYHPNINNNGGICLDILK	D				180417_o2_11_in180319_Tbrucei_AnTat_1-1_90-13_03.26440.26440.3 File:~180417_o2_11_in180319_Tbrucei_AnTat_1-1_90-13_03.raw~, NativeID:~controllerType=0 controllerNumber=1 scan=26440~
Tb927.9.5690	28G16.390 60S acidic ribosomal protein, putative 14585939:14586280 forward MW:11090	25	11140	1	1	1	1	12807	1	1	1	717.058	2148.15	3	2148.15	0.0053	1	24.96	19	0.015	K	YLAAYALASLAKPAPTADDVK	A				180417_o2_11_in180319_Tbrucei_AnTat_1-1_90-13_03.27435.27435.3 File:~180417_o2_11_in180319_Tbrucei_AnTat_1-1_90-13_03.raw~, NativeID:~controllerType=0 controllerNumber=1 scan=27435~
Tb927.9.8740	DRBD3 RNA-binding protein 15019243:15020226 reverse MW:36985	25	37018	1	1	1	1	2378	1	1	1	605.814	1209.61	2	1209.61	-0.0006	0	24.65	22	0.0049	K	SAQQLVDFFR	E				180417_o2_11_in180319_Tbrucei_AnTat_1-1_90-13_03.28315.28315.2 File:~180417_o2_11_in180319_Tbrucei_AnTat_1-1_90-13_03.raw~, NativeID:~controllerType=0 controllerNumber=1 scan=28315~
Tb927.11.8440	Tb927.11.8440 haloacid dehalogenase-like hydrolase, putative 23660270:23661133 forward MW:31585	25	31622	1	1	1	1	1541	1	1	1	542.835	1083.66	2	1083.65	0.0014	0	24.62	18	0.012	K	VAELLGLELK	D				180417_o2_11_in180319_Tbrucei_AnTat_1-1_90-13_03.28107.28107.2 File:~180417_o2_11_in180319_Tbrucei_AnTat_1-1_90-13_03.raw~, NativeID:~controllerType=0 controllerNumber=1 scan=28107~
Tb927.10.5030	Tb927.10.5030 ubiquitin/ribosomal protein S27a, putative 18399669:18400124 forward MW:16705	24	17094	1	1	1	1	5600	1	1	1	499.24	1494.7	3	1494.7	0.0022	1	24.48	19	0.017	K	VTENDDGSFKVER	T				180417_o2_11_in180319_Tbrucei_AnTat_1-1_90-13_03.8525.8525.3 File:~180417_o2_11_in180319_Tbrucei_AnTat_1-1_90-13_03.raw~, NativeID:~controllerType=0 controllerNumber=1 scan=8525~
Tb11.v5.0929	Tb11.v5.0929 variant surface glycoprotein (VSG, atypical), putative 31326448:31328124 reverse MW:60293	24	61012	1	1	1	1	8287	1	1	1	851.44	1700.87	2	1700.88	-0.0107	2	24.11	22	0.0067	K	KPTEECVLTPGSKQK	L				180417_o2_11_in180319_Tbrucei_AnTat_1-1_90-13_03.8453.8453.2 File:~180417_o2_11_in180319_Tbrucei_AnTat_1-1_90-13_03.raw~, NativeID:~controllerType=0 controllerNumber=1 scan=8453~
Tb927.11.15370	TbKap123 hypothetical protein, conserved 25370510:25373728 reverse MW:117884	24	119746	1	1	1	1	5882	1	1	1	506.264	1515.77	3	1515.77	0.0029	0	24.06	21	0.0055	K	LAEGVSHSATLFER	H				180417_o2_11_in180319_Tbrucei_AnTat_1-1_90-13_03.15378.15378.3 File:~180417_o2_11_in180319_Tbrucei_AnTat_1-1_90-13_03.raw~, NativeID:~controllerType=0 controllerNumber=1 scan=15378~
Tb927.9.13380	Tb927.9.13380 phosphoinositide-binding protein, putative 15729524:15730783 reverse MW:48173	24	48314	1	1	1	1	3335	1	1	1	650.357	1298.7	2	1298.69	0.0053	1	23.8	22	0.034	R	DKVLDQVGQAAR	R				180417_o2_11_in180319_Tbrucei_AnTat_1-1_90-13_03.10815.10815.2 File:~180417_o2_11_in180319_Tbrucei_AnTat_1-1_90-13_03.raw~, NativeID:~controllerType=0 controllerNumber=1 scan=10815~
Tb927.9.13650	Tb927.9.13650 ADP-ribosylation factor, putative 15781235:15781783 reverse MW:20652	24	20753	1	1	1	1	1564	1	1	1	544.827	1087.64	2	1087.64	0.0009	0	23.58	18	0.014	R	NAVLLVFANK	Q				180417_o2_11_in180319_Tbrucei_AnTat_1-1_90-13_03.26602.26602.2 File:~180417_o2_11_in180319_Tbrucei_AnTat_1-1_90-13_03.raw~, NativeID:~controllerType=0 controllerNumber=1 scan=26602~
Tb927.7.1730	Tb927.7.1730 60S ribosomal protein L7, putative 9352540:9353268 forward MW:27713	24	27810	1	1	1	1	1755	1	1	1	562.318	1122.62	2	1122.62	0.002	0	23.5	20	0.0062	R	QIFNTVFVR	L				180417_o2_11_in180319_Tbrucei_AnTat_1-1_90-13_03.25031.25031.2 File:~180417_o2_11_in180319_Tbrucei_AnTat_1-1_90-13_03.raw~, NativeID:~controllerType=0 controllerNumber=1 scan=25031~
Tb927.11.3570	Tb927.11.3570 aminopeptidase, putative 22354577:22357192 forward MW:98100	23	98494	1	1	1	1	7244	1	1	1	811.374	1620.73	2	1620.74	-0.0083	0	23.47	18	0.015	R	ETALLCDAESSAAQR	Y				180417_o2_11_in180319_Tbrucei_AnTat_1-1_90-13_03.17586.17586.2 File:~180417_o2_11_in180319_Tbrucei_AnTat_1-1_90-13_03.raw~, NativeID:~controllerType=0 controllerNumber=1 scan=17586~
Tb927.5.3170	PRPS5 ribose-phosphate pyrophosphokinase, putative 6550321:6551394 reverse MW:39188	23	39847	1	1	1	1	1438	1	1	1	531.855	1061.7	2	1061.7	0.0002	0	23.19	13	0.0048	R	VLPIAPLLAR	A				180417_o2_11_in180319_Tbrucei_AnTat_1-1_90-13_03.28391.28391.2 File:~180417_o2_11_in180319_Tbrucei_AnTat_1-1_90-13_03.raw~, NativeID:~controllerType=0 controllerNumber=1 scan=28391~
Tb927.11.15020	TbSODB iron superoxide dismutase 25293890:25294516 reverse MW:23280	23	23380	1	1	1	1	255	1	1	1	423.24	844.466	2	844.465	0.001	0	23.18	22	0.019	K	SVEEIIR	T				180417_o2_11_in180319_Tbrucei_AnTat_1-1_90-13_03.12722.12722.2 File:~180417_o2_11_in180319_Tbrucei_AnTat_1-1_90-13_03.raw~, NativeID:~controllerType=0 controllerNumber=1 scan=12722~
Tb927.10.10460	Tb927.10.10460 histone H2B, putative 19725018:19725356 reverse MW:12569	23	12562	1	1	1	1	737	1	1	1	470.297	938.579	2	938.58	-0.0008	0	23.06	13	0.0054	R	LVLPADLAK	H				180417_o2_11_in180319_Tbrucei_AnTat_1-1_90-13_03.21733.21733.2 File:~180417_o2_11_in180319_Tbrucei_AnTat_1-1_90-13_03.raw~, NativeID:~controllerType=0 controllerNumber=1 scan=21733~
Tb927.10.1930	Tb927.10.1930 hypothetical protein, conserved 17657248:17659191 forward MW:74393	23	75314	1	1	1	1	1362	2	0	1	525.799	1049.58	2	1049.58	0.0036	1	22.96	18	0.019	R	RMLLFSAGR	S				180417_o2_11_in180319_Tbrucei_AnTat_1-1_90-13_03.22401.22401.2 File:~180417_o2_11_in180319_Tbrucei_AnTat_1-1_90-13_03.raw~, NativeID:~controllerType=0 controllerNumber=1 scan=22401~
Tb927.1.2230	Tb927.1.2230 calpain-like protein fragment, putative 562244:562615 forward MW:13535	23	13698	1	1	1	1	2514	1	1	1	612.312	1222.61	2	1222.61	0.0009	0	22.64	21	0.0075	K	GFNEGNGLLFR	I				180417_o2_11_in180319_Tbrucei_AnTat_1-1_90-13_03.24653.24653.2 File:~180417_o2_11_in180319_Tbrucei_AnTat_1-1_90-13_03.raw~, NativeID:~controllerType=0 controllerNumber=1 scan=24653~
Tb927.8.6180	Tb927.8.6180 60S ribosomal protein L26, putative 12929481:12929912 forward MW:16424	23	16585	1	1	1	1	10632	1	1	1	642.01	1923.01	3	1923.01	0.0007	0	22.51	20	0.0077	K	ANGTTVPVGVHTSNVEITK	L				180417_o2_11_in180319_Tbrucei_AnTat_1-1_90-13_03.13221.13221.3 File:~180417_o2_11_in180319_Tbrucei_AnTat_1-1_90-13_03.raw~, NativeID:~controllerType=0 controllerNumber=1 scan=13221~
Tb927.11.14090	Tb927.11.14090 hypothetical protein, conserved 25028392:25029834 forward MW:51675	22	51983	1	1	1	1	1572	1	1	1	546.295	1090.58	2	1090.58	-0.0006	0	22.27	22	0.0082	R	VFASISTNPR	R				180417_o2_11_in180319_Tbrucei_AnTat_1-1_90-13_03.13094.13094.2 File:~180417_o2_11_in180319_Tbrucei_AnTat_1-1_90-13_03.raw~, NativeID:~controllerType=0 controllerNumber=1 scan=13094~
Tb11.v5.0675	Tb11.v5.0675 ubiquitin-activating enzyme E1, putative 29892441:29893436 forward MW:36241	22	36788	1	1	1	1	8376	1	1	1	569.954	1706.84	3	1706.84	0.0029	1	22.05	21	0.01	R	VRYETPEGQTPGAFR	D				180417_o2_11_in180319_Tbrucei_AnTat_1-1_90-13_03.12502.12502.3 File:~180417_o2_11_in180319_Tbrucei_AnTat_1-1_90-13_03.raw~, NativeID:~controllerType=0 controllerNumber=1 scan=12502~
Tb927.4.1300	Tb927.4.1300 amidinotransferase, putative 4253497:4254621 reverse MW:42015	22	42444	1	1	1	1	15244	1	1	1	619.534	2474.1	4	2474.1	0.0023	1	21.91	16	0.013	R	FPSEKDQEAFYEHLENNYSK	V				180417_o2_11_in180319_Tbrucei_AnTat_1-1_90-13_03.22905.22905.4 File:~180417_o2_11_in180319_Tbrucei_AnTat_1-1_90-13_03.raw~, NativeID:~controllerType=0 controllerNumber=1 scan=22905~
Tb927.4.1790	Tb927.4.1790 ribosomal protein L3, putative 4360310:4361599 reverse MW:48692	22	48946	1	1	1	1	11941	1	1	1	1028.97	2055.93	2	2055.92	0.0055	0	21.72	18	0.025	R	IDSVFQQSEACDVCAVTK	G				180417_o2_11_in180319_Tbrucei_AnTat_1-1_90-13_03.22324.22324.2 File:~180417_o2_11_in180319_Tbrucei_AnTat_1-1_90-13_03.raw~, NativeID:~controllerType=0 controllerNumber=1 scan=22324~
Tb927.7.2100	Tb927.7.2100 GMP synthase, putative 9456158:9458134 reverse MW:71795	22	72605	1	1	1	1	1943	1	1	1	576.831	1151.65	2	1151.65	0.0017	0	21.63	18	0.026	R	QPFPGPGLAIR	V				180417_o2_11_in180319_Tbrucei_AnTat_1-1_90-13_03.22895.22895.2 File:~180417_o2_11_in180319_Tbrucei_AnTat_1-1_90-13_03.raw~, NativeID:~controllerType=0 controllerNumber=1 scan=22895~
Tb927.6.4440	RBP42 RNA-binding protein 42 (RNA-binding motif protein 42) 8551619:8552677 reverse MW:37718	21	37923	1	1	1	1	1919	1	1	1	574.82	1147.62	2	1147.62	0.0013	0	21.49	21	0.0096	K	TWASLASIATK	G				180417_o2_11_in180319_Tbrucei_AnTat_1-1_90-13_03.25088.25088.2 File:~180417_o2_11_in180319_Tbrucei_AnTat_1-1_90-13_03.raw~, NativeID:~controllerType=0 controllerNumber=1 scan=25088~
Tb927.3.3000	PIFTC3 flagellar transport protein, putative 3028224:3029924 reverse MW:64893	21	65592	1	1	1	1	302	1	1	1	428.766	855.518	2	855.518	-0.0003	0	21.18	19	0.037	R	VLIDLQR	S				180417_o2_11_in180319_Tbrucei_AnTat_1-1_90-13_03.18640.18640.2 File:~180417_o2_11_in180319_Tbrucei_AnTat_1-1_90-13_03.raw~, NativeID:~controllerType=0 controllerNumber=1 scan=18640~
Tb927.5.1690	Tb927.5.1690 hypothetical protein, conserved 6094437:6095825 forward MW:51620	21	51987	1	1	1	1	302	1	0	1	428.766	855.518	2	855.518	-0.0003	0	21.18	19	0.037	R	VLLDLQR	S				180417_o2_11_in180319_Tbrucei_AnTat_1-1_90-13_03.18640.18640.2 File:~180417_o2_11_in180319_Tbrucei_AnTat_1-1_90-13_03.raw~, NativeID:~controllerType=0 controllerNumber=1 scan=18640~
Tb927.4.1270	Tb927.4.1270 ruvB-like DNA helicase, putative 4248405:4249784 reverse MW:49905	21	50046	1	1	1	1	1787	1	1	1	564.824	1127.63	2	1127.63	0.0006	0	20.56	21	0.036	R	ALLFAGPPGTGK	T				180417_o2_11_in180319_Tbrucei_AnTat_1-1_90-13_03.21859.21859.2 File:~180417_o2_11_in180319_Tbrucei_AnTat_1-1_90-13_03.raw~, NativeID:~controllerType=0 controllerNumber=1 scan=21859~
Tb927.4.2400	Tb927.4.2400 hypothetical protein, conserved 4531159:4535445 forward MW:156866	20	158021	1	1	1	1	3972	1	1	1	680.357	1358.7	2	1358.69	0.0093	1	20.31	21	0.012	R	SSPSPQSISSRAR	S				180417_o2_11_in180319_Tbrucei_AnTat_1-1_90-13_03.16574.16574.2 File:~180417_o2_11_in180319_Tbrucei_AnTat_1-1_90-13_03.raw~, NativeID:~controllerType=0 controllerNumber=1 scan=16574~

## Sheet: Stumpy Rep 1
prot_acc	prot_desc	prot_score	prot_mass	prot_matches	prot_matches_sig	prot_sequences	prot_sequences_sig	pep_query	pep_rank	pep_isbold	pep_isunique	pep_exp_mz	pep_exp_mr	pep_exp_z	pep_calc_mr	pep_delta	pep_miss	pep_score	pep_ident	pep_expect	pep_res_before	pep_seq	pep_res_after	pep_var_mod	pep_var_mod_pos	pep_summed_mod_pos	pep_scan_title
Tb11.v5.0469	Tb11.v5.0469 beta tubulin, putative 28424348:28425676 forward MW:49704	477	50413	18	18	5	5	1167	1	1	1	501.75	1001.48	2	1001.49	-0.0007	0	26.89	20	0.003	K	SSVCDIPPK	G				180522_o2_10_in180521_tbrucei_01.8257.8257.2 File:~180522_o2_10_in180521_tbrucei_01.raw~, NativeID:~controllerType=0 controllerNumber=1 scan=8257~
Tb927.10.4560	Tb927.10.4560 elongation factor 2 18316810:18319350 reverse MW:94335	410	95300	16	16	8	8	570	1	1	1	453.756	905.497	2	905.497	-0.0002	0	26.61	20	0.0032	K	YSVSPVVR	V				180522_o2_10_in180521_tbrucei_01.16254.16254.2 File:~180522_o2_10_in180521_tbrucei_01.raw~, NativeID:~controllerType=0 controllerNumber=1 scan=16254~
Tb11.v5.0650	Tb11.v5.0650 enolase, putative 29710014:29711303 forward MW:46592	531	47133	14	14	8	8	661	1	1	1	462.263	922.512	2	922.512	-0.0001	0	26	18	0.0094	R	YLASLAGTK	E				180522_o2_10_in180521_tbrucei_01.17600.17600.2 File:~180522_o2_10_in180521_tbrucei_01.raw~, NativeID:~controllerType=0 controllerNumber=1 scan=17600~
Tb927.1.2340	Tb927.1.2340 alpha tubulin 572442:573797 forward MW:49787	420	50383	14	14	8	8	603	1	1	1	455.255	908.496	2	908.497	-0.0008	1	28.35	18	0.0048	R	LSVDYGKK	S				180522_o2_10_in180521_tbrucei_01.20142.20142.2 File:~180522_o2_10_in180521_tbrucei_01.raw~, NativeID:~controllerType=0 controllerNumber=1 scan=20142~
Tb11.v5.1035	Tb11.v5.1035 heat shock protein 70 (hsp70), putative 31998170:32000239 forward MW:75236	323	75588	9	9	7	7	2593	1	1	1	607.84	1213.66	2	1213.67	-0.0017	0	39.17	21	0.00021	K	DAGTIAGLEVLR	I				180522_o2_10_in180521_tbrucei_01.25334.25334.2 File:~180522_o2_10_in180521_tbrucei_01.raw~, NativeID:~controllerType=0 controllerNumber=1 scan=25334~
Tb927.10.6050	CHC clathrin heavy chain 18674242:18679353 reverse MW:190628	179	192158	7	7	7	7	2387	1	1	1	591.86	1181.71	2	1181.7	0.0038	0	26.41	16	0.005	K	LLVISGNLPEK	F				180522_o2_10_in180521_tbrucei_01.24695.24695.2 File:~180522_o2_10_in180521_tbrucei_01.raw~, NativeID:~controllerType=0 controllerNumber=1 scan=24695~
Tb927.10.3210	Tb927.10.3210 delta-1-pyrroline-5-carboxylate dehydrogenase, putative 17984308:17985993 forward MW:62037	192	62624	6	6	4	4	3198	1	1	1	646.301	1290.59	2	1290.59	-0.0005	0	39.55	19	0.0005	R	YAAGNYYINDK	C				180522_o2_10_in180521_tbrucei_01.16255.16255.2 File:~180522_o2_10_in180521_tbrucei_01.raw~, NativeID:~controllerType=0 controllerNumber=1 scan=16255~
Tb927.10.12710	Tb927.10.12710 heat shock protein 110, putative 20238402:20240837 reverse MW:90865	191	91491	6	6	5	5	781	1	1	1	473.253	944.492	2	944.493	-0.0005	0	34.12	23	0.00063	K	SAAEELLGR	A				180522_o2_10_in180521_tbrucei_01.19541.19541.2 File:~180522_o2_10_in180521_tbrucei_01.raw~, NativeID:~controllerType=0 controllerNumber=1 scan=19541~
Tb11.v5.0543	Tb11.v5.0543 Heat shock protein 83, putative 28886665:28888779 forward MW:80764	159	81169	6	6	5	5	12	1	1	1	401.265	800.516	2	800.516	0.0001	0	21.43	18	0.025	R	AILFLPK	R				180522_o2_10_in180521_tbrucei_01.25365.25365.2 File:~180522_o2_10_in180521_tbrucei_01.raw~, NativeID:~controllerType=0 controllerNumber=1 scan=25365~
Tb927.11.17000	Tb927.11.17000 leucine-rich repeat protein (LRRP), putative 25829391:25832390 reverse MW:109718	117	110675	6	6	5	5	1597	1	1	1	542.312	1082.61	2	1082.61	0.0019	0	28.09	17	0.0048	R	NVLTEGVPVR	L				180522_o2_10_in180521_tbrucei_01.21683.21683.2 File:~180522_o2_10_in180521_tbrucei_01.raw~, NativeID:~controllerType=0 controllerNumber=1 scan=21683~
Tb11.v5.0516	Tb11.v5.0516 glyceraldehyde 3-phosphate dehydrogenase, cytosolic, putative 28669403:28670398 forward MW:35611	156	35760	5	5	4	4	245	1	1	1	421.26	840.506	2	840.507	-0.0012	0	22.83	14	0.0081	K	IIPSLNGK	L				180522_o2_10_in180521_tbrucei_01.17267.17267.2 File:~180522_o2_10_in180521_tbrucei_01.raw~, NativeID:~controllerType=0 controllerNumber=1 scan=17267~
Tb927.2.4370	TRYS trypanothione synthetase 1835679:1837562 reverse MW:71613	130	72138	5	5	4	4	3370	1	1	1	654.813	1307.61	2	1307.61	0.0003	0	23.23	19	0.023	K	VLAESDGNFSNR	D				180522_o2_10_in180521_tbrucei_01.13258.13258.2 File:~180522_o2_10_in180521_tbrucei_01.raw~, NativeID:~controllerType=0 controllerNumber=1 scan=13258~
Tb927.9.6210	AK arginine kinase 14636993:14638207 forward MW:44716	92	44973	5	5	4	4	1805	1	1	1	554.798	1107.58	2	1107.58	-0.0004	0	23.9	20	0.0057	R	LGLSEYEAVK	E				180522_o2_10_in180521_tbrucei_01.21691.21691.2 File:~180522_o2_10_in180521_tbrucei_01.raw~, NativeID:~controllerType=0 controllerNumber=1 scan=21691~
Tb927.10.10390	Tb927.10.10390 trypanothione reductase 19715085:19716563 reverse MW:53157	141	53522	4	4	3	3	1661	1	1	1	547.266	1092.52	2	1092.52	-0.0019	0	33.01	20	0.0008	K	GGVQVDEFSR	T				180522_o2_10_in180521_tbrucei_01.15703.15703.2 File:~180522_o2_10_in180521_tbrucei_01.raw~, NativeID:~controllerType=0 controllerNumber=1 scan=15703~
Tb927.1.120	Tb927.1.120 retrotransposon hot spot protein 4 (RHS4), putative 60266:62836 reverse MW:98026	97	98534	4	4	4	4	974	1	1	1	484.758	967.502	2	967.501	0.0004	0	20.43	18	0.034	R	IFATPEYK	V				180522_o2_10_in180521_tbrucei_01.19038.19038.2 File:~180522_o2_10_in180521_tbrucei_01.raw~, NativeID:~controllerType=0 controllerNumber=1 scan=19038~
Tb927.11.9530	Tb927.11.9530 14-3-3-I protein 23897941:23898729 reverse MW:30310	61	30462	4	4	3	3	1110	1	1	1	496.774	991.534	2	991.534	0.0005	0	20.53	18	0.035	R	QLALDAYAK	A				180522_o2_10_in180521_tbrucei_01.20261.20261.2 File:~180522_o2_10_in180521_tbrucei_01.raw~, NativeID:~controllerType=0 controllerNumber=1 scan=20261~
Tb927.3.5050	Tb927.3.5050 60S ribosomal protein L4 3676337:3677461 forward MW:41856	153	41944	3	3	2	2	7486	1	1	1	844.464	1686.91	2	1686.91	0.0015	0	56.29	21	5.3e-06	K	VVGTCSLPAVFTAPIR	H				180522_o2_10_in180521_tbrucei_01.25444.25444.2 File:~180522_o2_10_in180521_tbrucei_01.raw~, NativeID:~controllerType=0 controllerNumber=1 scan=25444~
Tb927.9.15360	Tb927.9.15360 40S ribosomal protein S6, putative 15994264:15995016 forward MW:28476	116	28516	3	3	3	3	267	1	1	1	423.745	845.476	2	845.476	0	0	27.44	22	0.0047	K	LNIAYPR	N				180522_o2_10_in180521_tbrucei_01.19906.19906.2 File:~180522_o2_10_in180521_tbrucei_01.raw~, NativeID:~controllerType=0 controllerNumber=1 scan=19906~
Tb927.10.14140	PYK1 pyruvate kinase 1 20587438:20588937 reverse MW:54424	107	55244	3	3	2	2	7658	1	1	1	851.958	1701.9	2	1701.9	0.0049	0	68.92	20	3.4e-07	R	IVCTIGPSTQSVEALK	N				180522_o2_10_in180521_tbrucei_01.22638.22638.2 File:~180522_o2_10_in180521_tbrucei_01.raw~, NativeID:~controllerType=0 controllerNumber=1 scan=22638~
Tb927.5.3820	Tb927.5.3820 aspartate carbamoyltransferase, putative 6751043:6752026 forward MW:35911	99	36116	3	3	3	3	3957	1	1	1	690.873	1379.73	2	1379.73	0.0021	0	58.34	21	3.4e-06	R	TLDSYSDVLVLR	H				180522_o2_10_in180521_tbrucei_01.25443.25443.2 File:~180522_o2_10_in180521_tbrucei_01.raw~, NativeID:~controllerType=0 controllerNumber=1 scan=25443~
Tb927.11.9590	Tb927.11.9590 S-adenosylhomocysteine hydrolase, putative 23907805:23909118 reverse MW:48448	91	49101	3	3	3	3	648	1	1	1	459.266	916.517	2	916.517	0.0002	0	25.4	22	0.0041	R	GIPVFAWK	G				180522_o2_10_in180521_tbrucei_01.25467.25467.2 File:~180522_o2_10_in180521_tbrucei_01.raw~, NativeID:~controllerType=0 controllerNumber=1 scan=25467~
Tb11.v5.0360	Tb11.v5.0360 aminopeptidase, putative 27697858:27698508 reverse MW:23375	89	23703	3	3	1	1	3318	1	1	1	652.328	1302.64	2	1302.64	-0.0002	0	21.37	21	0.0099	K	TVEVINTDAEGR	I				180522_o2_10_in180521_tbrucei_01.14553.14553.2 File:~180522_o2_10_in180521_tbrucei_01.raw~, NativeID:~controllerType=0 controllerNumber=1 scan=14553~
Tb927.11.6870	Tb927.11.6870 14-3-3 protein 23232996:23233754 reverse MW:29196	87	29463	3	3	1	1	2085	1	1	1	572.303	1142.59	2	1142.59	-0.001	0	21.38	20	0.012	K	LNPVLSSEER	N				180522_o2_10_in180521_tbrucei_01.15937.15937.2 File:~180522_o2_10_in180521_tbrucei_01.raw~, NativeID:~controllerType=0 controllerNumber=1 scan=15937~
Tb927.2.470	3B10.190 retrotransposon hot spot protein 4 (RHS4), putative 1151553:1154135 reverse MW:98318	84	98769	3	3	2	2	3266	1	1	1	649.322	1296.63	2	1296.63	-0.0021	0	43.35	20	8.6e-05	R	VSSGTVNVESYR	C				180522_o2_10_in180521_tbrucei_01.14067.14067.2 File:~180522_o2_10_in180521_tbrucei_01.raw~, NativeID:~controllerType=0 controllerNumber=1 scan=14067~
Tb927.9.5770	TRYP1 tryparedoxin peroxidase 14597624:14598223 forward MW:22424	82	22752	3	3	3	3	2662	1	1	1	613.346	1224.68	2	1224.68	-0.0044	0	35.6	18	0.00094	R	QITINDLPVGR	N				180522_o2_10_in180521_tbrucei_01.24141.24141.2 File:~180522_o2_10_in180521_tbrucei_01.raw~, NativeID:~controllerType=0 controllerNumber=1 scan=24141~
Tb927.2.450	3B10.180 retrotransposon hot spot protein 4 (RHS4), putative 1141823:1144396 reverse MW:97999	79	98336	3	3	3	3	2820	1	1	1	623.317	1244.62	2	1244.62	0.0007	0	25.39	21	0.0042	R	QIIINCDDVR	D				180522_o2_10_in180521_tbrucei_01.18654.18654.2 File:~180522_o2_10_in180521_tbrucei_01.raw~, NativeID:~controllerType=0 controllerNumber=1 scan=18654~
Tb927.4.1300	Tb927.4.1300 amidinotransferase, putative 4253497:4254621 reverse MW:42015	75	42444	3	3	2	2	2395	1	1	1	594.316	1186.62	2	1186.62	-0.0017	0	22.54	21	0.0077	K	VINLDESELR	A				180522_o2_10_in180521_tbrucei_01.20995.20995.2 File:~180522_o2_10_in180521_tbrucei_01.raw~, NativeID:~controllerType=0 controllerNumber=1 scan=20995~
Tb927.11.11360	RACK1 receptor for activated C kinase 1 24333188:24334144 forward MW:34690	67	35181	3	3	2	2	641	1	1	1	459.245	916.476	2	916.477	-0.0003	0	36.93	22	0.0014	K	VWDLATGR	L				180522_o2_10_in180521_tbrucei_01.22416.22416.2 File:~180522_o2_10_in180521_tbrucei_01.raw~, NativeID:~controllerType=0 controllerNumber=1 scan=22416~
Tb927.8.3530	Tb927.8.3530 glycerol-3-phosphate dehydrogenase [NAD+], glycosomal 12186225:12187289 reverse MW:37805	64	38408	3	3	2	2	1443	1	1	1	528.824	1055.63	2	1055.63	0.0006	0	24.17	17	0.011	K	NVLAIASGALK	G				180522_o2_10_in180521_tbrucei_01.25278.25278.2 File:~180522_o2_10_in180521_tbrucei_01.raw~, NativeID:~controllerType=0 controllerNumber=1 scan=25278~
Tb927.11.14000	NRBD1 NRBD1 25006639:25007427 forward MW:28776	64	28759	3	3	1	1	3199	1	1	1	646.302	1290.59	2	1290.6	-0.0058	0	22.21	19	0.027	K	NWGQGSVTDATR	I				180522_o2_10_in180521_tbrucei_01.13844.13844.2 File:~180522_o2_10_in180521_tbrucei_01.raw~, NativeID:~controllerType=0 controllerNumber=1 scan=13844~
Tb927.6.400	Tb927.6.400 peptidase M20/M25/M40, putative 7495243:7496670 forward MW:52185	61	52608	3	3	2	2	749	1	1	1	470.278	938.542	2	938.544	-0.0016	0	20.98	14	0.012	R	VPPIVDATK	A				180522_o2_10_in180521_tbrucei_01.16041.16041.2 File:~180522_o2_10_in180521_tbrucei_01.raw~, NativeID:~controllerType=0 controllerNumber=1 scan=16041~
Tb927.4.3550	Tb927.4.3550 60S ribosomal protein L13a, putative 4823596:4824264 reverse MW:25712	53	25867	3	3	2	2	901	1	1	1	480.28	958.545	2	958.545	0.0005	0	40.51	21	0.0006	K	LTIAGSEIR	N				180522_o2_10_in180521_tbrucei_01.20389.20389.2 File:~180522_o2_10_in180521_tbrucei_01.raw~, NativeID:~controllerType=0 controllerNumber=1 scan=20389~
Tb927.11.16130	NDPK nucleoside diphosphate kinase 25569178:25569639 reverse MW:16857	89	16904	2	2	2	2	711	1	1	1	468.232	934.449	2	934.451	-0.0017	0	33.15	23	0.0036	R	GDFAVDVGR	N				180522_o2_10_in180521_tbrucei_01.17789.17789.2 File:~180522_o2_10_in180521_tbrucei_01.raw~, NativeID:~controllerType=0 controllerNumber=1 scan=17789~
Tb11.v5.0531	Tb11.v5.0531 fructose-bisphosphate aldolase, glycosomal, putative 28799399:28800517 forward MW:41071	72	41558	2	2	1	1	3041	1	1	1	636.85	1271.68	2	1271.68	0.001	0	49.76	22	9.6e-05	K	IQNGTVSEAVVR	F				180522_o2_10_in180521_tbrucei_01.14447.14447.2 File:~180522_o2_10_in180521_tbrucei_01.raw~, NativeID:~controllerType=0 controllerNumber=1 scan=14447~
Tb927.11.6300	Tb927.11.6300 40S ribosomal protein S5, putative 23069505:23070077 reverse MW:21386	69	21487	2	2	1	1	7129	1	1	1	830.413	1658.81	2	1658.82	-0.0079	0	51.72	20	3.7e-05	K	TLPECLADEIVNASK	G				180522_o2_10_in180521_tbrucei_01.25528.25528.2 File:~180522_o2_10_in180521_tbrucei_01.raw~, NativeID:~controllerType=0 controllerNumber=1 scan=25528~
Tb927.8.1330	Tb927.8.1330 60S ribosomal protein L7a, putative 11556970:11557800 reverse MW:30879	68	31031	2	2	2	2	1850	1	1	1	557.816	1113.62	2	1113.62	-0.0005	0	27.79	21	0.0025	K	VPPALNQFTK	V				180522_o2_10_in180521_tbrucei_01.22062.22062.2 File:~180522_o2_10_in180521_tbrucei_01.raw~, NativeID:~controllerType=0 controllerNumber=1 scan=22062~
Tb927.1.2570	beta-coP coatomer beta subunit 603482:606430 forward MW:110051	67	111064	2	2	2	2	4064	1	1	1	697.365	1392.71	2	1392.71	0.0012	0	42.61	21	0.0001	R	SPLLATFVEDSSK	A				180522_o2_10_in180521_tbrucei_01.25476.25476.2 File:~180522_o2_10_in180521_tbrucei_01.raw~, NativeID:~controllerType=0 controllerNumber=1 scan=25476~
Tb11.v5.0142	Tb11.v5.0142 variant surface protein (VSG), putative 26636891:26637592 reverse MW:24855	64	25125	2	2	1	1	4819	1	1	1	733.338	1464.66	2	1464.66	-0.0026	0	48.27	18	5.3e-05	K	LQAANDEYNNWK	P				180522_o2_10_in180521_tbrucei_01.17053.17053.2 File:~180522_o2_10_in180521_tbrucei_01.raw~, NativeID:~controllerType=0 controllerNumber=1 scan=17053~
Tb11.v5.0435	Tb11.v5.0435 adenylosuccinate synthetase, putative 28247872:28249680 forward MW:66675	60	67317	2	2	2	2	1271	1	1	1	511.305	1020.6	2	1020.6	-0.0011	0	33.6	19	0.0018	K	TVPPIPELR	Q				180522_o2_10_in180521_tbrucei_01.24476.24476.2 File:~180522_o2_10_in180521_tbrucei_01.raw~, NativeID:~controllerType=0 controllerNumber=1 scan=24476~
Tb927.10.11540	RPS3 40S ribosomal protein S3, putative 19965221:19965865 forward MW:24216	57	24372	2	2	2	2	1904	1	1	1	559.785	1117.55	2	1117.56	-0.0004	0	21.81	22	0.009	R	ELTACLQQR	F				180522_o2_10_in180521_tbrucei_01.14357.14357.2 File:~180522_o2_10_in180521_tbrucei_01.raw~, NativeID:~controllerType=0 controllerNumber=1 scan=14357~
Tb927.11.16730	GCVL-2 dihydrolipoyl dehydrogenase 25749802:25751235 reverse MW:50433	53	51085	2	2	1	1	6463	1	1	1	802.397	1602.78	2	1602.79	-0.0056	0	46.47	22	9.2e-05	R	GALGGTCLNVGCIPSK	A				180522_o2_10_in180521_tbrucei_01.22306.22306.2 File:~180522_o2_10_in180521_tbrucei_01.raw~, NativeID:~controllerType=0 controllerNumber=1 scan=22306~
Tb927.4.2240	Tb927.4.2240 hypothetical protein, conserved 4493242:4494414 forward MW:44187	46	44673	2	2	2	2	220	1	1	1	419.779	837.543	2	837.544	-0.0007	0	24.68	13	0.0034	K	ILQVPLR	E				180522_o2_10_in180521_tbrucei_01.24051.24051.2 File:~180522_o2_10_in180521_tbrucei_01.raw~, NativeID:~controllerType=0 controllerNumber=1 scan=24051~
Tb927.11.16280	Tb927.11.16280 60S ribosomal protein L2, putative 25617518:25618300 reverse MW:28314	42	28695	2	2	1	1	451	1	1	1	440.232	878.449	2	878.45	-0.0011	0	24.33	20	0.023	R	ILDYAER	H				180522_o2_10_in180521_tbrucei_01.15715.15715.2 File:~180522_o2_10_in180521_tbrucei_01.raw~, NativeID:~controllerType=0 controllerNumber=1 scan=15715~
Tb927.3.1380	Tb927.3.1380 ATP synthase beta chain, mitochondrial precursor 2603103:2604662 forward MW:55776	34	55969	2	2	2	2	1018	1	1	1	488.281	974.547	2	974.555	-0.0078	0	24.2	21	0.0084	K	IGLFGGAGVGK	T				180522_o2_10_in180521_tbrucei_01.25354.25354.2 File:~180522_o2_10_in180521_tbrucei_01.raw~, NativeID:~controllerType=0 controllerNumber=1 scan=25354~
Tb927.11.2500	Tb927.11.2500 carboxypeptidase, putative 22033442:22034953 reverse MW:57683	32	58102	2	2	2	2	1439	1	1	1	528.805	1055.6	2	1055.6	-0.0012	0	22.75	18	0.019	K	SLNASIVQPK	G				180522_o2_10_in180521_tbrucei_01.16567.16567.2 File:~180522_o2_10_in180521_tbrucei_01.raw~, NativeID:~controllerType=0 controllerNumber=1 scan=16567~
Tb927.3.3560	Tb927.3.3560 hypothetical protein, conserved 3260388:3262262 forward MW:69088	32	69956	2	2	2	2	2191	1	1	1	579.804	1157.59	2	1157.59	0.0006	0	25.72	21	0.0039	K	TVEPDTLVER	G				180522_o2_10_in180521_tbrucei_01.16860.16860.2 File:~180522_o2_10_in180521_tbrucei_01.raw~, NativeID:~controllerType=0 controllerNumber=1 scan=16860~
Tb11.v5.0501	Tb11.v5.0501 40S ribosomal protein S3A, putative 28593120:28593890 forward MW:29422	32	29632	2	2	2	2	54	1	1	1	403.232	804.45	2	804.449	0.0006	0	24.97	21	0.024	K	IAADFLR	G				180522_o2_10_in180521_tbrucei_01.24194.24194.2 File:~180522_o2_10_in180521_tbrucei_01.raw~, NativeID:~controllerType=0 controllerNumber=1 scan=24194~
Tb927.8.3100	CRN12 coronin, putative 12057743:12059314 forward MW:57313	30	57961	2	2	2	2	6298	1	1	1	794.904	1587.79	2	1587.8	-0.0063	0	20.96	20	0.011	R	QDQQFLNLTPSAAR	W				180522_o2_10_in180521_tbrucei_01.23768.23768.2 File:~180522_o2_10_in180521_tbrucei_01.raw~, NativeID:~controllerType=0 controllerNumber=1 scan=23768~
Tb927.9.11380	Tb927.9.11380 60S ribosomal protein L23, putative 15398482:15398901 forward MW:14962	100	15067	1	1	1	1	9972	1	1	1	978.515	1955.02	2	1955.01	0.0016	0	99.72	21	4.5e-10	R	VSLALPVGAVVNCADNTGAK	N				180522_o2_10_in180521_tbrucei_01.25292.25292.2 File:~180522_o2_10_in180521_tbrucei_01.raw~, NativeID:~controllerType=0 controllerNumber=1 scan=25292~
Tb927.8.6450	ICP inhibitor of cysteine peptidase 12995462:12995827 forward MW:13454	91	13503	1	1	1	1	9354	1	1	1	942.954	1883.89	2	1883.89	0.0002	0	90.93	20	3e-09	R	SGLAGTELSDCTFAIQSK	F				180522_o2_10_in180521_tbrucei_01.24542.24542.2 File:~180522_o2_10_in180521_tbrucei_01.raw~, NativeID:~controllerType=0 controllerNumber=1 scan=24542~
Tb927.10.11390	Tb927.10.11390 60S ribosomal protein L6, putative 19930207:19930785 forward MW:21185	68	21229	1	1	1	1	8714	1	1	1	903.48	1804.94	2	1804.95	-0.0013	0	67.72	21	4.5e-07	R	VDLTGVDTSAITPEIFK	R				180522_o2_10_in180521_tbrucei_01.25761.25761.2 File:~180522_o2_10_in180521_tbrucei_01.raw~, NativeID:~controllerType=0 controllerNumber=1 scan=25761~
Tb927.9.8070	QM 60S ribosomal protein L10, putative 14945775:14946416 reverse MW:24736	66	25119	1	1	1	1	5825	1	1	1	773.392	1544.77	2	1544.77	0.0015	0	65.97	21	6.5e-07	R	ELEQISSEALEAAR	I				180522_o2_10_in180521_tbrucei_01.23743.23743.2 File:~180522_o2_10_in180521_tbrucei_01.raw~, NativeID:~controllerType=0 controllerNumber=1 scan=23743~
Tb927.11.10790	Tb927.11.10790 40S ribosomal protein SA, putative 24184118:24184852 forward MW:27610	64	27820	1	1	1	1	9144	1	1	1	929.969	1857.92	2	1857.93	-0.0017	0	64.2	21	9.6e-07	R	VIAAVENPQDVTVCSTR	L				180522_o2_10_in180521_tbrucei_01.19207.19207.2 File:~180522_o2_10_in180521_tbrucei_01.raw~, NativeID:~controllerType=0 controllerNumber=1 scan=19207~
Tb927.9.8000	Tb927.9.8000 ubiquitin-conjugating enzyme E2, putative 14934143:14934595 reverse MW:17132	64	17178	1	1	1	1	8712	1	1	1	602.639	1804.9	3	1804.9	0.0008	1	63.61	21	1.1e-06	R	KDPPEGITATPSPENPR	H				180522_o2_10_in180521_tbrucei_01.19900.19900.3 File:~180522_o2_10_in180521_tbrucei_01.raw~, NativeID:~controllerType=0 controllerNumber=1 scan=19900~
Tb927.10.5810	Tb927.10.5810 hypothetical protein, conserved 18594357:18595658 reverse MW:48258	61	48342	1	1	1	1	2514	1	1	1	603.292	1204.57	2	1204.57	-0.0028	0	61.46	20	1.7e-06	R	TPVDNFIDER	C				180522_o2_10_in180521_tbrucei_01.21091.21091.2 File:~180522_o2_10_in180521_tbrucei_01.raw~, NativeID:~controllerType=0 controllerNumber=1 scan=21091~
Tb927.11.11250	cMDH cytosolic malate dehydrogenase 24308856:24309842 forward MW:35151	59	35528	1	1	1	1	4528	1	1	1	719.438	1436.86	2	1436.86	0.0019	0	59.43	13	1.1e-06	R	VQLQLLDISPALK	A				180522_o2_10_in180521_tbrucei_01.25640.25640.2 File:~180522_o2_10_in180521_tbrucei_01.raw~, NativeID:~controllerType=0 controllerNumber=1 scan=25640~
Tb927.10.7330	Tb927.10.7330 40S ribosomal protein S24E, putative 19003410:19003823 reverse MW:15683	57	15731	1	1	1	1	4673	1	1	1	727.373	1452.73	2	1452.72	0.0063	0	56.82	22	4.7e-06	K	VADENQISVFGFK	T				180522_o2_10_in180521_tbrucei_01.25421.25421.2 File:~180522_o2_10_in180521_tbrucei_01.raw~, NativeID:~controllerType=0 controllerNumber=1 scan=25421~
Tb927.6.4140	PFC4 paraflagellar rod component, putative 8499343:8499690 reverse MW:13008	56	13229	1	1	1	1	2187	1	1	1	579.349	1156.68	2	1156.68	0.0011	0	55.74	19	1.2e-05	R	IPTVLSTALSR	S				180522_o2_10_in180521_tbrucei_01.25277.25277.2 File:~180522_o2_10_in180521_tbrucei_01.raw~, NativeID:~controllerType=0 controllerNumber=1 scan=25277~
Tb927.11.2690	Tb927.11.2690 succinyl-coA:3-ketoacid-coenzyme A transferase, mitochondrial precursor, putative 22088242:22089723 reverse MW:53097	55	53576	1	1	1	1	357	1	1	1	433.221	864.427	2	864.428	-0.0003	0	55.33	20	6.5e-06	R	CGNLVFR	G				180522_o2_10_in180521_tbrucei_01.20704.20704.2 File:~180522_o2_10_in180521_tbrucei_01.raw~, NativeID:~controllerType=0 controllerNumber=1 scan=20704~
Tb927.10.1060	TCP-1-delta T-complex protein 1, delta subunit, putative 17438599:17440209 reverse MW:58362	52	59009	1	1	1	1	4200	1	1	1	703.882	1405.75	2	1405.75	0.0038	0	51.98	21	1.3e-05	R	DAVTVQSLDFLAK	M				180522_o2_10_in180521_tbrucei_01.25725.25725.2 File:~180522_o2_10_in180521_tbrucei_01.raw~, NativeID:~controllerType=0 controllerNumber=1 scan=25725~
Tb927.11.5520	TIM triosephosphate isomerase 22864516:22865268 forward MW:26819	51	26973	1	1	1	1	6784	1	1	1	544.965	1631.87	3	1631.87	0	0	50.83	20	1.7e-05	K	VATPQQAQEAHALIR	S				180522_o2_10_in180521_tbrucei_01.24563.24563.3 File:~180522_o2_10_in180521_tbrucei_01.raw~, NativeID:~controllerType=0 controllerNumber=1 scan=24563~
Tb927.10.7410	Tb927.10.7410 succinyl-CoA ligase [GDP-forming] beta-chain, putative 19022726:19023985 reverse MW:44906	49	45561	1	1	1	1	1384	1	1	1	524.247	1046.48	2	1046.48	-0.002	0	49.36	17	3.5e-05	K	DAAEALACAR	R				180522_o2_10_in180521_tbrucei_01.13125.13125.2 File:~180522_o2_10_in180521_tbrucei_01.raw~, NativeID:~controllerType=0 controllerNumber=1 scan=13125~
Tb927.3.1790	Tb927.3.1790 pyruvate dehydrogenase E1 beta subunit, putative 2722738:2723784 reverse MW:37566	49	37998	1	1	1	1	4479	1	1	1	716.85	1431.68	2	1431.68	0.0005	0	49.36	20	2.4e-05	R	DALNSAIDEELSR	D				180522_o2_10_in180521_tbrucei_01.24673.24673.2 File:~180522_o2_10_in180521_tbrucei_01.raw~, NativeID:~controllerType=0 controllerNumber=1 scan=24673~
Tb927.9.7590	Tb927.9.7590 60S ribosomal protein L11, putative 14856810:14857394 reverse MW:22369	47	22583	1	1	1	1	7285	1	1	1	836.442	1670.87	2	1670.87	0.0039	0	46.76	21	4.1e-05	K	VLEQLCEQTPVLSR	A				180522_o2_10_in180521_tbrucei_01.23362.23362.2 File:~180522_o2_10_in180521_tbrucei_01.raw~, NativeID:~controllerType=0 controllerNumber=1 scan=23362~
Tb927.10.8430	RPS12 40S ribosomal protein S12, putative 19244819:19245247 forward MW:16061	45	16279	1	1	1	1	13376	1	1	1	1281.66	2561.31	2	2561.32	-0.009	0	45.1	20	5.9e-05	K	QVEPTPVVEVIDVEPDTLQDAIR	I				180522_o2_10_in180521_tbrucei_01.25769.25769.2 File:~180522_o2_10_in180521_tbrucei_01.raw~, NativeID:~controllerType=0 controllerNumber=1 scan=25769~
Tb927.8.5600	Tb927.8.5600 transaldolase, putative 12791732:12792730 forward MW:36627	43	36832	1	1	1	1	4187	1	1	1	703.336	1404.66	2	1404.66	0.0019	0	42.93	20	0.00011	R	NTGEVLELAGCDK	L				180522_o2_10_in180521_tbrucei_01.20829.20829.2 File:~180522_o2_10_in180521_tbrucei_01.raw~, NativeID:~controllerType=0 controllerNumber=1 scan=20829~
Tb927.11.680	Tb927.11.680 ribosomal protein L21E (60S), putative 21462889:21463368 reverse MW:18002	43	18219	1	1	1	1	2079	1	1	1	571.821	1141.63	2	1141.62	0.0023	0	42.86	21	9.6e-05	R	TGIVWNVTPR	G				180522_o2_10_in180521_tbrucei_01.25032.25032.2 File:~180522_o2_10_in180521_tbrucei_01.raw~, NativeID:~controllerType=0 controllerNumber=1 scan=25032~
Tb11.v5.0162	Tb11.v5.0162 proteasome beta 6 subunit 26699253:26700029 reverse MW:28705	43	28972	1	1	1	1	10012	1	1	1	981.442	1960.87	2	1960.86	0.0059	0	42.58	17	0.00017	K	GAGVCYSYDPVGSTEPFR	Y				180522_o2_10_in180521_tbrucei_01.24600.24600.2 File:~180522_o2_10_in180521_tbrucei_01.raw~, NativeID:~controllerType=0 controllerNumber=1 scan=24600~
Tb11.v5.1059	Tb11.v5.1059 40S ribosomal protein S4, putative 32117520:32118341 reverse MW:30644	42	30739	1	1	1	1	919	1	1	1	481.787	961.56	2	961.56	0.0005	0	41.98	18	0.00024	R	ATNIFVIGK	D				180522_o2_10_in180521_tbrucei_01.25007.25007.2 File:~180522_o2_10_in180521_tbrucei_01.raw~, NativeID:~controllerType=0 controllerNumber=1 scan=25007~
Tb927.9.12550	glk1 glycerol kinase, glycosomal 15578026:15579564 forward MW:56336	42	57041	1	1	1	1	1376	1	1	1	523.287	1044.56	2	1044.56	0.002	0	41.83	22	0.00055	R	DAGLNLSSLR	V				180522_o2_10_in180521_tbrucei_01.22666.22666.2 File:~180522_o2_10_in180521_tbrucei_01.raw~, NativeID:~controllerType=0 controllerNumber=1 scan=22666~
Tb11.v5.0414	Tb11.v5.0414 ATP-dependent DEAD/H RNA helicase, putative 28095665:28096975 reverse MW:49227	42	49651	1	1	1	1	2530	1	1	1	604.853	1207.69	2	1207.69	-0.0002	0	41.75	17	0.00018	K	EVPAIVVATPGR	I				180522_o2_10_in180521_tbrucei_01.22308.22308.2 File:~180522_o2_10_in180521_tbrucei_01.raw~, NativeID:~controllerType=0 controllerNumber=1 scan=22308~
Tb927.5.3830	Tb927.5.3830 dihydroorotate oxidase 6752836:6753777 forward MW:34112	40	34432	1	1	1	1	2979	1	1	1	633.841	1265.67	2	1265.67	0.001	0	39.9	21	0.00018	K	VSEAYGLPFGVK	M				180522_o2_10_in180521_tbrucei_01.25299.25299.2 File:~180522_o2_10_in180521_tbrucei_01.raw~, NativeID:~controllerType=0 controllerNumber=1 scan=25299~
Tb11.v5.1046	Tb11.v5.1046 elongation factor 1-alpha, putative 32071397:32072746 reverse MW:49106	39	49474	1	1	1	1	1289	1	1	1	513.309	1024.6	2	1024.6	-0.0002	0	39.16	16	0.00029	K	IGGIGTVPVGR	V				180522_o2_10_in180521_tbrucei_01.20110.20110.2 File:~180522_o2_10_in180521_tbrucei_01.raw~, NativeID:~controllerType=0 controllerNumber=1 scan=20110~
Tb927.7.6090	Tb927.7.6090 hypothetical protein, conserved 10582499:10584787 reverse MW:88164	38	88849	1	1	1	1	3477	1	1	1	660.378	1318.74	2	1318.74	0.0029	0	38.03	19	0.00068	K	LLPIYLETTEK	L				180522_o2_10_in180521_tbrucei_01.25378.25378.2 File:~180522_o2_10_in180521_tbrucei_01.raw~, NativeID:~controllerType=0 controllerNumber=1 scan=25378~
Tb927.2.1210	25N24.85 retrotransposon hot spot protein 4 (RHS4), putative 1284631:1287156 reverse MW:95200	38	95766	1	1	1	1	833	1	1	1	475.792	949.57	2	949.571	-0.0006	0	37.69	14	0.00022	R	INVVGPVPR	C				180522_o2_10_in180521_tbrucei_01.19679.19679.2 File:~180522_o2_10_in180521_tbrucei_01.raw~, NativeID:~controllerType=0 controllerNumber=1 scan=19679~
Tb927.6.2300	Tb927.6.2300 adenosine kinase, putative 8022996:8024033 forward MW:37908	36	38397	1	1	1	1	900	1	1	1	480.28	958.545	2	958.545	0.0003	0	36.45	21	0.00038	R	GTAILLSER	Q				180522_o2_10_in180521_tbrucei_01.20989.20989.2 File:~180522_o2_10_in180521_tbrucei_01.raw~, NativeID:~controllerType=0 controllerNumber=1 scan=20989~
Tb927.7.3550	Tb927.7.3550 hypothetical protein, conserved 9840346:9844071 reverse MW:138165	36	138765	1	1	1	1	493	1	1	1	442.764	883.513	2	883.513	-0.0002	0	35.89	16	0.00062	R	DPVSVLVR	C				180522_o2_10_in180521_tbrucei_01.21113.21113.2 File:~180522_o2_10_in180521_tbrucei_01.raw~, NativeID:~controllerType=0 controllerNumber=1 scan=21113~
Tb11.v5.0768	Tb11.v5.0768 aspartyl aminopeptidase, putative 30531641:30532534 forward MW:32306	36	32684	1	1	1	1	3087	1	1	1	639.332	1276.65	2	1276.65	0.0009	0	35.87	22	0.00043	R	ASVPIQEFCVK	N				180522_o2_10_in180521_tbrucei_01.24185.24185.2 File:~180522_o2_10_in180521_tbrucei_01.raw~, NativeID:~controllerType=0 controllerNumber=1 scan=24185~
Tb927.10.14790	Tb927.10.14790 aminopeptidase, putative 20759200:20760348 reverse MW:42690	35	43062	1	1	1	1	9381	1	1	1	944.502	1886.99	2	1886.99	0.0013	0	34.92	21	0.00053	K	APELPPYTDELLLTTSK	L				180522_o2_10_in180521_tbrucei_01.25573.25573.2 File:~180522_o2_10_in180521_tbrucei_01.raw~, NativeID:~controllerType=0 controllerNumber=1 scan=25573~
Tb11.v5.0868	Tb11.v5.0868 mitotubule-associated protein Gb4, putative 31048509:31051463 reverse MW:110570	34	111583	1	1	1	1	7088	1	1	1	827.952	1653.89	2	1653.89	0.003	0	34.48	20	0.00062	R	ALGVSPQQVVIIDCR	L				180522_o2_10_in180521_tbrucei_01.24931.24931.2 File:~180522_o2_10_in180521_tbrucei_01.raw~, NativeID:~controllerType=0 controllerNumber=1 scan=24931~
Tb927.10.5770	VCP valosin-containing protein homolog 18583600:18585942 reverse MW:85827	33	86570	1	1	1	1	2873	1	1	1	626.314	1250.61	2	1250.61	0.002	0	33.43	21	0.00073	K	GVLFYGPPGCGK	T				180522_o2_10_in180521_tbrucei_01.24755.24755.2 File:~180522_o2_10_in180521_tbrucei_01.raw~, NativeID:~controllerType=0 controllerNumber=1 scan=24755~
Tb927.3.3310	Tb927.3.3310 60S ribosomal protein L13, putative 3109518:3110174 reverse MW:25428	33	25526	1	1	1	1	3563	1	1	1	666.867	1331.72	2	1331.72	-0.001	0	33.08	22	0.0041	R	YGTAAVGGLVTPAR	E				180522_o2_10_in180521_tbrucei_01.20619.20619.2 File:~180522_o2_10_in180521_tbrucei_01.raw~, NativeID:~controllerType=0 controllerNumber=1 scan=20619~
Tb927.10.7930	PGAM 2,3-bisphosphoglycerate-independent phosphoglycerate mutase 19134087:19135742 reverse MW:60604	33	60851	1	1	1	1	6769	1	1	1	816.436	1630.86	2	1630.85	0.0056	0	32.96	21	0.00081	K	ATITSLEAVDQSLQR	L				180522_o2_10_in180521_tbrucei_01.24795.24795.2 File:~180522_o2_10_in180521_tbrucei_01.raw~, NativeID:~controllerType=0 controllerNumber=1 scan=24795~
Tb927.9.10100	Tb927.9.10100 hypothetical protein, conserved 15203133:15207482 reverse MW:160655	33	164085	1	1	1	1	2755	1	1	1	619.35	1236.68	2	1236.68	0.0019	0	32.56	18	0.0022	R	LPPVLDVNQSR	M				180522_o2_10_in180521_tbrucei_01.23200.23200.2 File:~180522_o2_10_in180521_tbrucei_01.raw~, NativeID:~controllerType=0 controllerNumber=1 scan=23200~
Tb11.v5.0256	Tb11.v5.0256 proteasome beta 3 subunit, putative 27045995:27046612 reverse MW:22484	32	22925	1	1	1	1	4651	1	1	1	726.39	1450.77	2	1450.77	-0.0015	0	31.88	21	0.001	R	DSLSGYGAVAAIVTK	D				180522_o2_10_in180521_tbrucei_01.25339.25339.2 File:~180522_o2_10_in180521_tbrucei_01.raw~, NativeID:~controllerType=0 controllerNumber=1 scan=25339~
Tb927.9.10770	PABP2 Polyadenylate-binding protein 2 (Poly(A)-binding protein 2) (Poly(A)-binding protein II) (PABII) (Polyadenylate-binding nuclear protein 1) (Nuclear poly(A)-binding protein 1) (PABP2), putative 15310197:15311864 reverse MW:62148	31	62335	1	1	1	1	6397	1	1	1	532.605	1594.79	3	1594.78	0.0081	1	31.24	21	0.0012	R	ISYEKEESAVDAVR	E				180522_o2_10_in180521_tbrucei_01.23554.23554.3 File:~180522_o2_10_in180521_tbrucei_01.raw~, NativeID:~controllerType=0 controllerNumber=1 scan=23554~
Tb927.3.5340	Tb927.3.5340 Hsc70-interacting protein (Hip), putative 3757756:3758910 forward MW:42028	31	42173	1	1	1	1	1833	1	1	1	556.806	1111.6	2	1111.6	-0.001	0	31.19	20	0.0012	R	ALSLNPENVR	A				180522_o2_10_in180521_tbrucei_01.20634.20634.2 File:~180522_o2_10_in180521_tbrucei_01.raw~, NativeID:~controllerType=0 controllerNumber=1 scan=20634~
Tb927.11.880	CYPA cyclophilin a 21521685:21522218 forward MW:18717	31	18933	1	1	1	1	1153	1	1	1	499.235	996.455	2	996.455	0.0002	0	31.03	16	0.0019	K	FPDESFAGK	A				180522_o2_10_in180521_tbrucei_01.18037.18037.2 File:~180522_o2_10_in180521_tbrucei_01.raw~, NativeID:~controllerType=0 controllerNumber=1 scan=18037~
Tb11.v5.0464	Tb11.v5.0464 vesicular-fusion protein nsf, putative 28390176:28392353 reverse MW:79955	31	80531	1	1	1	1	2195	1	1	1	579.829	1157.64	2	1157.64	-0.0009	0	30.69	21	0.0021	K	GVLLYGPPGTGK	T				180522_o2_10_in180521_tbrucei_01.23892.23892.2 File:~180522_o2_10_in180521_tbrucei_01.raw~, NativeID:~controllerType=0 controllerNumber=1 scan=23892~
Tb11.v5.0675	Tb11.v5.0675 ubiquitin-activating enzyme E1, putative 29892441:29893436 forward MW:36241	31	36788	1	1	1	1	1951	1	1	1	562.825	1123.64	2	1123.63	0.0002	0	30.61	18	0.0028	R	LVAELNPNVR	V				180522_o2_10_in180521_tbrucei_01.19303.19303.2 File:~180522_o2_10_in180521_tbrucei_01.raw~, NativeID:~controllerType=0 controllerNumber=1 scan=19303~
Tb11.v5.0196	Tb11.v5.0196 hypothetical protein, conserved 26806423:26807223 reverse MW:29335	30	29431	1	1	1	1	6575	1	1	1	808.403	1614.79	2	1614.79	-0.0016	0	30.11	20	0.0015	R	LYQTVPSGDVFDFK	A				180522_o2_10_in180521_tbrucei_01.25442.25442.2 File:~180522_o2_10_in180521_tbrucei_01.raw~, NativeID:~controllerType=0 controllerNumber=1 scan=25442~
Tb927.2.5980	HSP104 ATP-dependent Clp protease subunit, heat shock protein 104 (HSP104), putative 2149130:2151742 forward MW:97039	30	97263	1	1	1	1	9416	1	1	1	631.631	1891.87	3	1891.87	0.0015	0	30.02	19	0.0045	R	QCTNAAQTALSDAVESAR	K				180522_o2_10_in180521_tbrucei_01.23779.23779.3 File:~180522_o2_10_in180521_tbrucei_01.raw~, NativeID:~controllerType=0 controllerNumber=1 scan=23779~
Tb927.8.3750	Tb927.8.3750 nucleolar protein, putative 12249541:12250992 reverse MW:54359	29	54723	1	1	1	1	161	1	1	1	414.768	827.521	2	827.523	-0.0022	0	29.45	19	0.005	K	VALLIGSR	S				180522_o2_10_in180521_tbrucei_01.24035.24035.2 File:~180522_o2_10_in180521_tbrucei_01.raw~, NativeID:~controllerType=0 controllerNumber=1 scan=24035~
Tb11.v5.0732	Tb11.v5.0732 hexokinase, putative 30278479:30279729 reverse MW:44815	29	45300	1	1	1	1	5096	1	1	1	745.365	1488.72	2	1488.72	-0.0085	0	29.4	20	0.0071	K	VCGVDVQSIEDLR	I				180522_o2_10_in180521_tbrucei_01.24620.24620.2 File:~180522_o2_10_in180521_tbrucei_01.raw~, NativeID:~controllerType=0 controllerNumber=1 scan=24620~
Tb927.11.16030	RPN7 proteasome regulatory non-ATP-ase subunit 7 25542715:25543914 reverse MW:45549	29	46090	1	1	1	1	6266	1	1	1	529.278	1584.81	3	1584.81	0.0017	1	29.17	21	0.0018	R	IKDAQENLGDVEVR	D				180522_o2_10_in180521_tbrucei_01.23508.23508.3 File:~180522_o2_10_in180521_tbrucei_01.raw~, NativeID:~controllerType=0 controllerNumber=1 scan=23508~
Tb927.11.16760	TCP-1-alpha T-complex protein 1, alpha subunit, putative 25755747:25757264 reverse MW:54624	28	54875	1	1	1	1	2462	1	1	1	600.331	1198.65	2	1198.65	0.0006	0	27.77	21	0.0025	R	ALNDALWAVAR	T				180522_o2_10_in180521_tbrucei_01.25465.25465.2 File:~180522_o2_10_in180521_tbrucei_01.raw~, NativeID:~controllerType=0 controllerNumber=1 scan=25465~
Tb927.3.1120	rtb2 GTP-binding nuclear protein rtb2, putative 2532210:2532863 forward MW:24406	27	24732	1	1	1	1	6726	1	1	1	814.844	1627.67	2	1627.68	-0.002	0	26.83	13	0.0021	K	ICFNCWDTAGQEK	F				180522_o2_10_in180521_tbrucei_01.24136.24136.2 File:~180522_o2_10_in180521_tbrucei_01.raw~, NativeID:~controllerType=0 controllerNumber=1 scan=24136~
Tb927.7.7040	MTAP methylthioadenosine phosphorylase, putative 10936115:10937044 reverse MW:33443	27	33536	1	1	1	1	2814	1	1	1	415.572	1243.69	3	1243.69	0.002	1	26.77	21	0.007	K	LTTAVSGGKPWK	L				180522_o2_10_in180521_tbrucei_01.24724.24724.3 File:~180522_o2_10_in180521_tbrucei_01.raw~, NativeID:~controllerType=0 controllerNumber=1 scan=24724~
Tb927.11.1890	Tb927.11.1890 hypothetical protein, conserved 21851906:21852886 reverse MW:36025	27	36572	1	1	1	1	2215	1	1	1	580.805	1159.6	2	1159.6	-0.0058	0	26.72	21	0.0031	K	IATGCVDGLVR	I				180522_o2_10_in180521_tbrucei_01.19882.19882.2 File:~180522_o2_10_in180521_tbrucei_01.raw~, NativeID:~controllerType=0 controllerNumber=1 scan=19882~
Tb927.9.16160	Tb927.9.16160 variant surface glycoprotein (VSG, pseudogene), putative 16183712:16184767 forward MW:38864	27	39126	1	1	1	1	5635	1	1	1	766.894	1531.77	2	1531.77	0	2	26.53	22	0.014	K	KIEDSDAEKQLEK	I				180522_o2_10_in180521_tbrucei_01.25081.25081.2 File:~180522_o2_10_in180521_tbrucei_01.raw~, NativeID:~controllerType=0 controllerNumber=1 scan=25081~
Tb927.5.2570	EIF3B translation initiation factor, putative 6384925:6387015 forward MW:79812	27	80046	1	1	1	1	6456	1	1	1	801.892	1601.77	2	1601.77	0.0014	0	26.51	20	0.0033	R	VTSPVTDTAWDPTGR	F				180522_o2_10_in180521_tbrucei_01.21293.21293.2 File:~180522_o2_10_in180521_tbrucei_01.raw~, NativeID:~controllerType=0 controllerNumber=1 scan=21293~
Tb927.3.2960	IAGNH inosine-adenosine-guanosine-nucleosidehydrolase 3022217:3023200 reverse MW:35848	26	36509	1	1	1	1	5891	1	1	1	775.885	1549.75	2	1549.75	0.0023	0	26.08	22	0.0036	K	STATAVNAFPTEWR	F				180522_o2_10_in180521_tbrucei_01.24894.24894.2 File:~180522_o2_10_in180521_tbrucei_01.raw~, NativeID:~controllerType=0 controllerNumber=1 scan=24894~
Tb927.9.5190	28G16.165 proliferative cell nuclear antigen (PCNA), putative 14526732:14527610 forward MW:32315	26	32750	1	1	1	1	3394	1	1	1	655.356	1308.7	2	1308.69	0.0043	0	25.93	20	0.0037	K	SIVTLSSQEFAK	I				180522_o2_10_in180521_tbrucei_01.24325.24325.2 File:~180522_o2_10_in180521_tbrucei_01.raw~, NativeID:~controllerType=0 controllerNumber=1 scan=24325~
Tb927.4.2400	Tb927.4.2400 hypothetical protein, conserved 4531159:4535445 forward MW:156866	26	158021	1	1	1	1	3753	1	1	1	680.357	1358.7	2	1358.69	0.009	1	25.7	21	0.0039	R	SSPSPQSISSRAR	S				180522_o2_10_in180521_tbrucei_01.20580.20580.2 File:~180522_o2_10_in180521_tbrucei_01.raw~, NativeID:~controllerType=0 controllerNumber=1 scan=20580~
Tb11.v5.0160	Tb11.v5.0160 cyclophilin-type peptidyl-prolyl cis-trans isomerase, putative 26696927:26697523 reverse MW:21225	25	21269	1	1	1	1	2914	1	1	1	627.826	1253.64	2	1253.64	-0.003	0	25.48	21	0.0041	K	QLATGVNGFGYK	D				180522_o2_10_in180521_tbrucei_01.21361.21361.2 File:~180522_o2_10_in180521_tbrucei_01.raw~, NativeID:~controllerType=0 controllerNumber=1 scan=21361~
Tb927.10.15760	Tb927.10.15760 hypothetical protein, conserved 21048376:21049323 forward MW:36412	25	36731	1	1	1	1	12775	1	1	1	1210.03	2418.06	2	2418.05	0.0053	0	25.39	15	0.0049	R	GDSGEPLYYGTPTEEEVAEGYR	N				180522_o2_10_in180521_tbrucei_01.23855.23855.2 File:~180522_o2_10_in180521_tbrucei_01.raw~, NativeID:~controllerType=0 controllerNumber=1 scan=23855~
Tb927.10.15120	Tb927.10.15120 40S ribosomal protein S13, putative 20844608:20845063 forward MW:17309	25	17412	1	1	1	1	166	1	1	1	415.261	828.508	2	828.507	0.0011	0	24.86	18	0.012	R	LILVESR	I				180522_o2_10_in180521_tbrucei_01.20997.20997.2 File:~180522_o2_10_in180521_tbrucei_01.raw~, NativeID:~controllerType=0 controllerNumber=1 scan=20997~
Tb927.1.3950	ALAT alanine aminotransferase 840877:842391 forward MW:55705	25	56126	1	1	1	1	2676	1	1	1	614.862	1227.71	2	1227.71	0.0017	0	24.85	19	0.015	R	IILQTLVGDEK	D				180522_o2_10_in180521_tbrucei_01.25276.25276.2 File:~180522_o2_10_in180521_tbrucei_01.raw~, NativeID:~controllerType=0 controllerNumber=1 scan=25276~
Tb927.11.7020	PSA4 proteasome alpha 7 subunit, putative 23274733:23275476 reverse MW:27865	24	28019	1	1	1	1	7344	1	1	1	838.405	1674.8	2	1674.8	-0.0002	0	24.48	20	0.0051	K	TEPSGTSSAWNAAAIGR	N				180522_o2_10_in180521_tbrucei_01.19738.19738.2 File:~180522_o2_10_in180521_tbrucei_01.raw~, NativeID:~controllerType=0 controllerNumber=1 scan=19738~
Tb927.10.5610	Tb927.10.5610 40S ribosomal protein S9, putative 18556178:18556750 forward MW:22051	24	22209	1	1	1	1	198	1	1	1	417.758	833.501	2	833.501	0.0002	0	23.8	18	0.014	R	LQTVVFK	H				180522_o2_10_in180521_tbrucei_01.21336.21336.2 File:~180522_o2_10_in180521_tbrucei_01.raw~, NativeID:~controllerType=0 controllerNumber=1 scan=21336~
Tb927.10.12680	Tb927.10.12680 60S ribosomal protein L34, putative 20233156:20233668 reverse MW:19366	23	19411	1	1	1	1	1190	1	1	1	503.272	1004.53	2	1004.53	-0.0005	0	23.36	22	0.0064	R	AFLIEEQR	I				180522_o2_10_in180521_tbrucei_01.22753.22753.2 File:~180522_o2_10_in180521_tbrucei_01.raw~, NativeID:~controllerType=0 controllerNumber=1 scan=22753~
Tb927.11.4700	Tb927.11.4700 prostaglandin f synthase 22654070:22654900 forward MW:30992	23	31201	1	1	1	1	967	1	1	1	483.761	965.507	2	965.507	0.0005	0	22.99	19	0.025	R	EELFVTTK	L				180522_o2_10_in180521_tbrucei_01.19587.19587.2 File:~180522_o2_10_in180521_tbrucei_01.raw~, NativeID:~controllerType=0 controllerNumber=1 scan=19587~
Tb11.v5.0697	Tb11.v5.0697 aminopeptidase P1, putative 30029109:30030941 forward MW:68036	22	68620	1	1	1	1	5411	1	1	1	759.393	1516.77	2	1516.78	-0.0061	0	22.3	22	0.0081	R	SAPDPTVALFVDSAK	V				180522_o2_10_in180521_tbrucei_01.25434.25434.2 File:~180522_o2_10_in180521_tbrucei_01.raw~, NativeID:~controllerType=0 controllerNumber=1 scan=25434~
Tb11.1390	Tb11.1390 hypothetical protein, conserved 31645748:31647460 reverse MW:62071	22	63683	1	1	1	1	4901	1	1	1	737.846	1473.68	2	1473.69	-0.0099	0	22.22	19	0.026	R	CENDQLQELAVR	A				180522_o2_10_in180521_tbrucei_01.19887.19887.2 File:~180522_o2_10_in180521_tbrucei_01.raw~, NativeID:~controllerType=0 controllerNumber=1 scan=19887~
Tb927.10.5840	Tb927.10.5840 translation elongation factor 1-beta, putative 18602139:18602744 reverse MW:21959	22	21945	1	1	1	1	769	1	1	1	472.303	942.591	2	942.59	0.0005	0	22.1	17	0.018	K	LVPIAFGVK	K				180522_o2_10_in180521_tbrucei_01.25324.25324.2 File:~180522_o2_10_in180521_tbrucei_01.raw~, NativeID:~controllerType=0 controllerNumber=1 scan=25324~
Tb927.9.2490	NOP66 nucleolar protein 14141915:14143654 reverse MW:66547	22	67018	1	1	1	1	8501	1	1	1	892.499	1782.98	2	1782.98	0.0076	0	22	18	0.02	K	EIPVYVQLQPEEVLK	M				180522_o2_10_in180521_tbrucei_01.25496.25496.2 File:~180522_o2_10_in180521_tbrucei_01.raw~, NativeID:~controllerType=0 controllerNumber=1 scan=25496~
Tb927.11.1450	Tb927.11.1450 2-oxoglutarate dehydrogenase E1 component, putative 21724108:21727134 forward MW:113387	21	114341	1	1	1	1	1743	1	1	1	551.322	1100.63	2	1100.62	0.0054	0	21.24	22	0.01	K	VFPVDIGGGLK	E				180522_o2_10_in180521_tbrucei_01.25356.25356.2 File:~180522_o2_10_in180521_tbrucei_01.raw~, NativeID:~controllerType=0 controllerNumber=1 scan=25356~
Tb927.10.3660	Tb927.10.3660 aspartate aminotransferase 18105659:18106870 reverse MW:44788	21	44930	1	1	1	1	497	1	1	1	443.779	885.543	2	885.544	-0.0002	0	21.16	19	0.037	R	VFVLPVGR	A				180522_o2_10_in180521_tbrucei_01.25331.25331.2 File:~180522_o2_10_in180521_tbrucei_01.raw~, NativeID:~controllerType=0 controllerNumber=1 scan=25331~
Tb927.6.2740	pdxK pyridoxal kinase 8128188:8129090 forward MW:33332	21	33596	1	1	1	1	11496	1	1	1	1081.62	2161.23	2	2161.24	-0.005	1	21.12	14	0.01	R	VVASPQVVLQPSTVVDVKPIS	-				180522_o2_10_in180521_tbrucei_01.25234.25234.2 File:~180522_o2_10_in180521_tbrucei_01.raw~, NativeID:~controllerType=0 controllerNumber=1 scan=25234~
Tb927.10.4640	Tb927.10.4640 eukaryotic translation initiation factor 3 subunit L, putative 18330605:18332071 reverse MW:55650	21	56241	1	1	1	1	4387	1	1	1	712.902	1423.79	2	1423.79	-0.0003	0	21.08	19	0.036	K	FLAVPPVPPTVCK	G				180522_o2_10_in180521_tbrucei_01.25224.25224.2 File:~180522_o2_10_in180521_tbrucei_01.raw~, NativeID:~controllerType=0 controllerNumber=1 scan=25224~
Tb927.6.4280	GAPDH glyceraldehyde 3-phosphate dehydrogenase, glycosomal 8523132:8524211 reverse MW:39048	21	39251	1	1	1	1	4119	1	1	1	699.901	1397.79	2	1397.79	-0.001	0	20.88	20	0.011	R	AAALNIIPSTTGAAK	A				180522_o2_10_in180521_tbrucei_01.23631.23631.2 File:~180522_o2_10_in180521_tbrucei_01.raw~, NativeID:~controllerType=0 controllerNumber=1 scan=23631~
Tb927.11.8970	Tb927.11.8970 ribose 5-phosphate isomerase, putative 23759419:23759886 forward MW:16957	21	17175	1	1	1	1	4087	1	1	1	698.348	1394.68	2	1394.68	-0.0024	0	20.87	21	0.011	R	VDYPDYALNVAR	M				180522_o2_10_in180521_tbrucei_01.23879.23879.2 File:~180522_o2_10_in180521_tbrucei_01.raw~, NativeID:~controllerType=0 controllerNumber=1 scan=23879~
Tb11.v5.0713	Tb11.v5.0713 retrotransposon hot spot (RHS) protein, putative 30150220:30152286 forward MW:78344	21	78807	1	1	1	1	2325	1	1	1	587.335	1172.66	2	1172.66	0.0009	0	20.84	21	0.011	R	AYLAIGNPGIGK	S				180522_o2_10_in180521_tbrucei_01.23891.23891.2 File:~180522_o2_10_in180521_tbrucei_01.raw~, NativeID:~controllerType=0 controllerNumber=1 scan=23891~
Tb927.7.1040	Tb927.7.1040 40S ribosomal protein S16, putative 9191723:9192172 forward MW:16998	21	17101	1	1	1	1	1011	1	1	1	487.797	973.579	2	973.581	-0.0015	0	20.63	18	0.029	K	TAIAVATVTK	A				180522_o2_10_in180521_tbrucei_01.16034.16034.2 File:~180522_o2_10_in180521_tbrucei_01.raw~, NativeID:~controllerType=0 controllerNumber=1 scan=16034~
Tb927.11.1990	Tb927.11.1990 arginyl-tRNA synthetase, putative 21875628:21877706 forward MW:78433	21	79124	1	1	1	1	3036	1	1	1	424.58	1270.72	3	1270.71	0.0048	1	20.53	20	0.012	K	TSPALVGEELKK	N				180522_o2_10_in180521_tbrucei_01.24716.24716.3 File:~180522_o2_10_in180521_tbrucei_01.raw~, NativeID:~controllerType=0 controllerNumber=1 scan=24716~
Tb927.9.4680	1L12.525 ATP-dependent DEAD box helicase, putative 14474598:14475812 forward MW:45362	20	45447	1	1	1	1	1087	1	1	1	495.279	988.543	2	988.544	-0.0009	0	20.12	23	0.013	R	ESLTLEGIK	Q				180522_o2_10_in180521_tbrucei_01.21678.21678.2 File:~180522_o2_10_in180521_tbrucei_01.raw~, NativeID:~controllerType=0 controllerNumber=1 scan=21678~
Tb927.11.20620	Tb927.11.20620 variant surface glycoprotein (VSG, pseudogene), putative 32788800:32790514 reverse MW:61635	20	62167	1	1	1	1	2286	1	1	1	584.792	1167.57	2	1167.57	-0.0008	0	20.09	20	0.013	K	IVGQAMYASGR	V	Oxidation (M)	0.00000100000.0		180522_o2_10_in180521_tbrucei_01.15249.15249.2 File:~180522_o2_10_in180521_tbrucei_01.raw~, NativeID:~controllerType=0 controllerNumber=1 scan=15249~
Tb927.10.11300	PFC16 paraflagellar rod component, putative 19913317:19913697 forward MW:14328	20	14433	1	1	1	1	4146	1	1	1	701.371	1400.73	2	1400.73	0.0007	0	20.07	22	0.013	K	LNDVIPNATTTSR	S				180522_o2_10_in180521_tbrucei_01.16168.16168.2 File:~180522_o2_10_in180521_tbrucei_01.raw~, NativeID:~controllerType=0 controllerNumber=1 scan=16168~

## Sheet: Stumpy Rep 2
prot_acc	prot_desc	prot_score	prot_mass	prot_matches	prot_matches_sig	prot_sequences	prot_sequences_sig	pep_query	pep_rank	pep_isbold	pep_isunique	pep_exp_mz	pep_exp_mr	pep_exp_z	pep_calc_mr	pep_delta	pep_miss	pep_score	pep_ident	pep_expect	pep_res_before	pep_seq	pep_res_after	pep_var_mod	pep_var_mod_pos	pep_summed_mod_pos	pep_scan_title
Tb11.v5.0531	Tb11.v5.0531 fructose-bisphosphate aldolase, glycosomal, putative 28799399:28800517 forward MW:41071	263	41558	9	9	9	9	509	1	1	1	429.23	856.445	2	856.444	0.0005	0	22.65	19	0.026	K	LTFSYAR	A				180720_o2_02_in180718_tbrucei_stumpy_01.16989.16989.2 File:~180720_o2_02_in180718_tbrucei_stumpy_01.raw~, NativeID:~controllerType=0 controllerNumber=1 scan=16989~
Tb11.v5.1035	Tb11.v5.1035 heat shock protein 70 (hsp70), putative 31998170:32000239 forward MW:75236	192	75588	8	8	8	8	2342	1	1	1	522.787	1043.56	2	1043.56	-0.0013	0	35.94	22	0.00043	R	NQIVITNDK	G				180720_o2_02_in180718_tbrucei_stumpy_01.10095.10095.2 File:~180720_o2_02_in180718_tbrucei_stumpy_01.raw~, NativeID:~controllerType=0 controllerNumber=1 scan=10095~
Tb11.v5.0650	Tb11.v5.0650 enolase, putative 29710014:29711303 forward MW:46592	189	47133	8	7	8	7	1078	1	1	1	462.263	922.512	2	922.512	-0.0005	0	27.37	18	0.0069	R	YLASLAGTK	E				180720_o2_02_in180718_tbrucei_stumpy_01.13958.13958.2 File:~180720_o2_02_in180718_tbrucei_stumpy_01.raw~, NativeID:~controllerType=0 controllerNumber=1 scan=13958~
Tb927.10.3210	Tb927.10.3210 delta-1-pyrroline-5-carboxylate dehydrogenase, putative 17984308:17985993 forward MW:62037	173	62624	7	7	6	6	1086	1	1	1	463.757	925.499	2	925.498	0.0004	0	35.31	18	0.00094	K	DPNAQLLR	E				180720_o2_02_in180718_tbrucei_stumpy_01.14257.14257.2 File:~180720_o2_02_in180718_tbrucei_stumpy_01.raw~, NativeID:~controllerType=0 controllerNumber=1 scan=14257~
Tb927.9.5770	TRYP1 tryparedoxin peroxidase 14597624:14598223 forward MW:22424	164	22752	7	7	6	6	205	1	1	1	412.219	822.424	2	822.424	0.0007	0	43.65	20	8.9e-05	K	VDLASYR	G				180720_o2_02_in180718_tbrucei_stumpy_01.14876.14876.2 File:~180720_o2_02_in180718_tbrucei_stumpy_01.raw~, NativeID:~controllerType=0 controllerNumber=1 scan=14876~
Tb927.11.2500	Tb927.11.2500 carboxypeptidase, putative 22033442:22034953 reverse MW:57683	143	58102	7	7	7	7	121	1	1	1	406.688	811.362	2	811.361	0.0004	0	23.95	15	0.0075	K	FNFDGGR	L				180720_o2_02_in180718_tbrucei_stumpy_01.14902.14902.2 File:~180720_o2_02_in180718_tbrucei_stumpy_01.raw~, NativeID:~controllerType=0 controllerNumber=1 scan=14902~
Tb927.10.4560	Tb927.10.4560 elongation factor 2 18316810:18319350 reverse MW:94335	128	95300	6	6	6	6	954	1	1	1	453.755	905.496	2	905.497	-0.0011	0	52.4	20	1.2e-05	K	YSVSPVVR	V				180720_o2_02_in180718_tbrucei_stumpy_01.13421.13421.2 File:~180720_o2_02_in180718_tbrucei_stumpy_01.raw~, NativeID:~controllerType=0 controllerNumber=1 scan=13421~
Tb927.9.12550	glk1 glycerol kinase, glycosomal 15578026:15579564 forward MW:56336	99	57041	6	6	6	6	1653	1	1	1	489.238	976.462	2	976.461	0.0001	0	20.76	19	0.038	R	ETTVAWDR	V				180720_o2_02_in180718_tbrucei_stumpy_01.14233.14233.2 File:~180720_o2_02_in180718_tbrucei_stumpy_01.raw~, NativeID:~controllerType=0 controllerNumber=1 scan=14233~
Tb11.v5.0543	Tb11.v5.0543 Heat shock protein 83, putative 28886665:28888779 forward MW:80764	90	81169	6	6	6	6	1306	1	1	1	474.727	947.44	2	947.439	0.001	0	20.48	19	0.043	K	FYEQFSK	N				180720_o2_02_in180718_tbrucei_stumpy_01.14873.14873.2 File:~180720_o2_02_in180718_tbrucei_stumpy_01.raw~, NativeID:~controllerType=0 controllerNumber=1 scan=14873~
Tb11.v5.0516	Tb11.v5.0516 glyceraldehyde 3-phosphate dehydrogenase, cytosolic, putative 28669403:28670398 forward MW:35611	86	35760	5	5	5	5	23	1	1	1	400.747	799.48	2	799.48	-0.0001	0	20.72	20	0.044	K	VVITGPSK	D				180720_o2_02_in180718_tbrucei_stumpy_01.8693.8693.2 File:~180720_o2_02_in180718_tbrucei_stumpy_01.raw~, NativeID:~controllerType=0 controllerNumber=1 scan=8693~
Tb11.v5.0501	Tb11.v5.0501 40S ribosomal protein S3A, putative 28593120:28593890 forward MW:29422	85	29632	5	5	5	5	226	1	1	1	413.745	825.475	2	825.475	0	0	21.48	18	0.027	R	VYYLLR	K				180720_o2_02_in180718_tbrucei_stumpy_01.20096.20096.2 File:~180720_o2_02_in180718_tbrucei_stumpy_01.raw~, NativeID:~controllerType=0 controllerNumber=1 scan=20096~
Tb927.9.15360	Tb927.9.15360 40S ribosomal protein S6, putative 15994264:15995016 forward MW:28476	59	28516	5	5	4	4	441	1	1	1	423.745	845.475	2	845.476	-0.0007	0	32.6	22	0.0049	K	LNIAYPR	N				180720_o2_02_in180718_tbrucei_stumpy_01.16511.16511.2 File:~180720_o2_02_in180718_tbrucei_stumpy_01.raw~, NativeID:~controllerType=0 controllerNumber=1 scan=16511~
Tb927.9.10100	Tb927.9.10100 hypothetical protein, conserved 15203133:15207482 reverse MW:160655	121	164085	4	4	4	4	1170	1	1	1	468.251	934.487	2	934.487	-0.0004	0	56.01	21	1.9e-05	K	GTQVFDLR	G				180720_o2_02_in180718_tbrucei_stumpy_01.18511.18511.2 File:~180720_o2_02_in180718_tbrucei_stumpy_01.raw~, NativeID:~controllerType=0 controllerNumber=1 scan=18511~
Tb927.11.16130	NDPK nucleoside diphosphate kinase 25569178:25569639 reverse MW:16857	118	16904	4	4	3	3	1165	1	1	1	468.233	934.451	2	934.451	-0.0003	0	51.74	23	6.9e-05	R	GDFAVDVGR	N				180720_o2_02_in180718_tbrucei_stumpy_01.16918.16918.2 File:~180720_o2_02_in180718_tbrucei_stumpy_01.raw~, NativeID:~controllerType=0 controllerNumber=1 scan=16918~
Tb927.6.2360	Tb927.6.2360 adenosine kinase, putative 8031862:8032899 forward MW:37958	99	38447	4	4	4	4	1458	1	1	1	480.279	958.544	2	958.545	-0.0011	0	21.82	22	0.009	R	GTAILLSER	Q				180720_o2_02_in180718_tbrucei_stumpy_01.16238.16238.2 File:~180720_o2_02_in180718_tbrucei_stumpy_01.raw~, NativeID:~controllerType=0 controllerNumber=1 scan=16238~
Tb927.11.5520	TIM triosephosphate isomerase 22864516:22865268 forward MW:26819	93	26973	4	4	4	4	1945	1	1	1	500.773	999.531	2	999.535	-0.0036	0	23.42	21	0.0064	K	IGADVAGELR	I				180720_o2_02_in180718_tbrucei_stumpy_01.16495.16495.2 File:~180720_o2_02_in180718_tbrucei_stumpy_01.raw~, NativeID:~controllerType=0 controllerNumber=1 scan=16495~
Tb927.5.3820	Tb927.5.3820 aspartate carbamoyltransferase, putative 6751043:6752026 forward MW:35911	84	36116	4	4	4	4	1314	1	1	1	474.761	947.508	2	947.508	0.0004	0	21.49	21	0.0096	K	ALQAFEAAK	A				180720_o2_02_in180718_tbrucei_stumpy_01.13822.13822.2 File:~180720_o2_02_in180718_tbrucei_stumpy_01.raw~, NativeID:~controllerType=0 controllerNumber=1 scan=13822~
Tb11.v5.1059	Tb11.v5.1059 40S ribosomal protein S4, putative 32117520:32118341 reverse MW:30644	82	30739	4	4	4	4	1489	1	1	1	481.787	961.56	2	961.56	0	0	31.73	18	0.0025	R	ATNIFVIGK	D				180720_o2_02_in180718_tbrucei_stumpy_01.21244.21244.2 File:~180720_o2_02_in180718_tbrucei_stumpy_01.raw~, NativeID:~controllerType=0 controllerNumber=1 scan=21244~
Tb927.11.16730	GCVL-2 dihydrolipoyl dehydrogenase 25749802:25751235 reverse MW:50433	59	51085	4	4	3	3	1267	1	1	1	472.761	943.508	2	943.509	-0.0004	0	49.48	22	5.1e-05	K	INVSLNER	G				180720_o2_02_in180718_tbrucei_stumpy_01.13957.13957.2 File:~180720_o2_02_in180718_tbrucei_stumpy_01.raw~, NativeID:~controllerType=0 controllerNumber=1 scan=13957~
Tb927.10.3660	Tb927.10.3660 aspartate aminotransferase 18105659:18106870 reverse MW:44788	56	44930	4	4	4	4	1253	1	1	1	472.287	942.56	2	942.561	-0.001	1	21.35	20	0.035	R	SRLEVIAR	S				180720_o2_02_in180718_tbrucei_stumpy_01.9536.9536.2 File:~180720_o2_02_in180718_tbrucei_stumpy_01.raw~, NativeID:~controllerType=0 controllerNumber=1 scan=9536~
Tb927.11.9590	Tb927.11.9590 S-adenosylhomocysteine hydrolase, putative 23907805:23909118 reverse MW:48448	53	49101	4	4	4	4	941	1	1	1	453.245	904.475	2	904.469	0.006	0	20.51	23	0.033	R	ATDVMIAGK	T				180720_o2_02_in180718_tbrucei_stumpy_01.11433.11433.2 File:~180720_o2_02_in180718_tbrucei_stumpy_01.raw~, NativeID:~controllerType=0 controllerNumber=1 scan=11433~
Tb927.2.450	3B10.180 retrotransposon hot spot protein 4 (RHS4), putative 1141823:1144396 reverse MW:97999	161	98336	3	3	3	3	4400	1	1	0	612.803	1223.59	2	1223.59	0.001	0	54.3	21	8.1e-06	R	NDAEPPAVQQR	V				180720_o2_02_in180718_tbrucei_stumpy_01.8426.8426.2 File:~180720_o2_02_in180718_tbrucei_stumpy_01.raw~, NativeID:~controllerType=0 controllerNumber=1 scan=8426~
Tb927.1.120	Tb927.1.120 retrotransposon hot spot protein 4 (RHS4), putative 60266:62836 reverse MW:98026	128	98534	3	3	3	3	4400	1	0	0	612.803	1223.59	2	1223.59	0.001	0	54.3	21	8.1e-06	R	NDAEPPAVQQR	V				180720_o2_02_in180718_tbrucei_stumpy_01.8426.8426.2 File:~180720_o2_02_in180718_tbrucei_stumpy_01.raw~, NativeID:~controllerType=0 controllerNumber=1 scan=8426~
Tb927.11.2690	Tb927.11.2690 succinyl-coA:3-ketoacid-coenzyme A transferase, mitochondrial precursor, putative 22088242:22089723 reverse MW:53097	105	53576	3	3	3	3	108	1	1	1	405.224	808.433	2	808.433	0.0002	0	32.68	19	0.0025	K	TDFSIVK	A				180720_o2_02_in180718_tbrucei_stumpy_01.16643.16643.2 File:~180720_o2_02_in180718_tbrucei_stumpy_01.raw~, NativeID:~controllerType=0 controllerNumber=1 scan=16643~
Tb11.v5.0713	Tb11.v5.0713 retrotransposon hot spot (RHS) protein, putative 30150220:30152286 forward MW:78344	99	78807	3	3	3	3	368	1	1	1	420.769	839.523	2	839.523	-0.0002	0	43.04	13	5e-05	R	LAGLIPTR	E				180720_o2_02_in180718_tbrucei_stumpy_01.17892.17892.2 File:~180720_o2_02_in180718_tbrucei_stumpy_01.raw~, NativeID:~controllerType=0 controllerNumber=1 scan=17892~
Tb927.11.9530	Tb927.11.9530 14-3-3-I protein 23897941:23898729 reverse MW:30310	84	30462	3	3	3	3	267	1	1	1	415.74	829.466	2	829.466	0.0007	0	40.62	22	0.00073	R	ESNLIVR	L				180720_o2_02_in180718_tbrucei_stumpy_01.11665.11665.2 File:~180720_o2_02_in180718_tbrucei_stumpy_01.raw~, NativeID:~controllerType=0 controllerNumber=1 scan=11665~
Tb927.11.11230	Tb927.11.11230 60S ribosomal protein L14, putative 24306859:24307428 forward MW:21469	84	21627	3	3	3	3	3810	1	1	1	586.763	1171.51	2	1171.51	-0.0035	0	56.82	15	3.8e-06	K	AFAESTDFER	Y				180720_o2_02_in180718_tbrucei_stumpy_01.16601.16601.2 File:~180720_o2_02_in180718_tbrucei_stumpy_01.raw~, NativeID:~controllerType=0 controllerNumber=1 scan=16601~
Tb927.7.710	HSP70 heat shock 70 kDa protein, putative 9079741:9081660 reverse MW:70212	78	70511	3	3	3	3	11265	1	1	1	824.863	1647.71	2	1647.71	-0.0009	0	34.94	17	0.0009	R	ATAGDTHLGGEDFDSR	L				180720_o2_02_in180718_tbrucei_stumpy_01.13290.13290.2 File:~180720_o2_02_in180718_tbrucei_stumpy_01.raw~, NativeID:~controllerType=0 controllerNumber=1 scan=13290~
Tb927.8.6060	Tb927.8.6060 2-amino-3-ketobutyrate coenzyme A ligase, putative 12895174:12896388 forward MW:43734	74	44049	3	3	3	3	2462	1	1	1	528.806	1055.6	2	1055.6	-0.0006	0	36.25	18	0.00081	R	EAAAAQLAAIK	E				180720_o2_02_in180718_tbrucei_stumpy_01.15767.15767.2 File:~180720_o2_02_in180718_tbrucei_stumpy_01.raw~, NativeID:~controllerType=0 controllerNumber=1 scan=15767~
Tb927.3.5050	Tb927.3.5050 60S ribosomal protein L4 3676337:3677461 forward MW:41856	73	41944	3	3	3	3	2501	1	1	1	530.275	1058.54	2	1058.54	0.0009	0	42.29	23	0.00065	K	TVGAIDDVNR	V				180720_o2_02_in180718_tbrucei_stumpy_01.11913.11913.2 File:~180720_o2_02_in180718_tbrucei_stumpy_01.raw~, NativeID:~controllerType=0 controllerNumber=1 scan=11913~
Tb927.2.470	3B10.190 retrotransposon hot spot protein 4 (RHS4), putative 1151553:1154135 reverse MW:98318	71	98769	3	3	3	3	1237	1	1	1	471.772	941.528	2	941.529	-0.001	0	31.18	19	0.0034	R	EGILNLQR	W				180720_o2_02_in180718_tbrucei_stumpy_01.18994.18994.2 File:~180720_o2_02_in180718_tbrucei_stumpy_01.raw~, NativeID:~controllerType=0 controllerNumber=1 scan=18994~
Tb927.4.3550	Tb927.4.3550 60S ribosomal protein L13a, putative 4823596:4824264 reverse MW:25712	62	25867	3	3	3	3	360	1	1	1	420.242	838.469	2	838.47	-0.0011	0	52.36	19	2.6e-05	K	YLQFLR	K				180720_o2_02_in180718_tbrucei_stumpy_01.21956.21956.2 File:~180720_o2_02_in180718_tbrucei_stumpy_01.raw~, NativeID:~controllerType=0 controllerNumber=1 scan=21956~
Tb927.10.12710	Tb927.10.12710 heat shock protein 110, putative 20238402:20240837 reverse MW:90865	61	91491	3	3	3	3	513	1	1	1	429.756	857.497	2	857.497	-0.0003	0	37.03	21	0.00034	K	NTALAAIGK	E				180720_o2_02_in180718_tbrucei_stumpy_01.12864.12864.2 File:~180720_o2_02_in180718_tbrucei_stumpy_01.raw~, NativeID:~controllerType=0 controllerNumber=1 scan=12864~
Tb11.v5.0404	Tb11.v5.0404 hypothetical protein, conserved 28014926:28017097 forward MW:79726	61	80418	3	3	3	3	3141	1	1	1	560.798	1119.58	2	1119.58	0.0001	0	36.34	23	0.00071	R	YVPTLEDVGK	C				180720_o2_02_in180718_tbrucei_stumpy_01.19654.19654.2 File:~180720_o2_02_in180718_tbrucei_stumpy_01.raw~, NativeID:~controllerType=0 controllerNumber=1 scan=19654~
Tb927.10.6050	CHC clathrin heavy chain 18674242:18679353 reverse MW:190628	60	192158	3	3	3	3	1759	1	1	1	493.275	984.535	2	984.535	-0.0004	0	28.55	20	0.0048	R	VQLDNQLR	A				180720_o2_02_in180718_tbrucei_stumpy_01.12945.12945.2 File:~180720_o2_02_in180718_tbrucei_stumpy_01.raw~, NativeID:~controllerType=0 controllerNumber=1 scan=12945~
Tb11.v5.0469	Tb11.v5.0469 beta tubulin, putative 28424348:28425676 forward MW:49704	59	50413	3	3	3	3	1963	1	1	1	501.75	1001.48	2	1001.49	-0.0007	0	24.37	20	0.0052	K	SSVCDIPPK	G				180720_o2_02_in180718_tbrucei_stumpy_01.9705.9705.2 File:~180720_o2_02_in180718_tbrucei_stumpy_01.raw~, NativeID:~controllerType=0 controllerNumber=1 scan=9705~
Tb11.v5.0435	Tb11.v5.0435 adenylosuccinate synthetase, putative 28247872:28249680 forward MW:66675	45	67317	3	3	3	3	1001	1	1	1	456.767	911.518	2	911.519	-0.0005	0	20.5	17	0.024	K	VISIGNGPR	G				180720_o2_02_in180718_tbrucei_stumpy_01.12417.12417.2 File:~180720_o2_02_in180718_tbrucei_stumpy_01.raw~, NativeID:~controllerType=0 controllerNumber=1 scan=12417~
Tb927.6.4280	GAPDH glyceraldehyde 3-phosphate dehydrogenase, glycosomal 8523132:8524211 reverse MW:39048	37	39251	3	3	3	3	182	1	0	0	410.227	818.439	2	818.44	-0.0004	0	23.48	22	0.011	K	VGINGFGR	I				180720_o2_02_in180718_tbrucei_stumpy_01.15714.15714.2 File:~180720_o2_02_in180718_tbrucei_stumpy_01.raw~, NativeID:~controllerType=0 controllerNumber=1 scan=15714~
Tb927.10.7410	Tb927.10.7410 succinyl-CoA ligase [GDP-forming] beta-chain, putative 19022726:19023985 reverse MW:44906	99	45561	2	2	2	2	4302	1	1	1	607.278	1212.54	2	1212.54	0.0012	0	55.2	16	6.5e-06	K	LSFDDNAEFR	Q				180720_o2_02_in180718_tbrucei_stumpy_01.21878.21878.2 File:~180720_o2_02_in180718_tbrucei_stumpy_01.raw~, NativeID:~controllerType=0 controllerNumber=1 scan=21878~
Tb927.3.2090	Tb927.3.2090 aminopeptidase P1, putative 2808672:2810519 reverse MW:68388	93	69143	2	2	2	2	7002	1	1	1	698.83	1395.65	2	1395.65	0.0005	0	66.86	19	9.7e-07	R	VNDSCALAYVER	H				180720_o2_02_in180718_tbrucei_stumpy_01.19884.19884.2 File:~180720_o2_02_in180718_tbrucei_stumpy_01.raw~, NativeID:~controllerType=0 controllerNumber=1 scan=19884~
Tb927.10.6400	HSP60 chaperonin HSP60, mitochondrial precursor 18770315:18772003 reverse MW:59504	87	59751	2	2	2	2	630	1	1	1	436.272	870.53	2	870.529	0.0013	0	38.84	19	0.00055	K	LSGGVAVIR	V				180720_o2_02_in180718_tbrucei_stumpy_01.13713.13713.2 File:~180720_o2_02_in180718_tbrucei_stumpy_01.raw~, NativeID:~controllerType=0 controllerNumber=1 scan=13713~
Tb927.10.10850	AGO1 argonaute-like protein 19788332:19791043 reverse MW:99186	87	100263	2	2	2	2	2576	1	1	1	533.751	1065.49	2	1065.49	0.0001	0	35.87	20	0.00043	R	FAFQAPDDR	T				180720_o2_02_in180718_tbrucei_stumpy_01.18677.18677.2 File:~180720_o2_02_in180718_tbrucei_stumpy_01.raw~, NativeID:~controllerType=0 controllerNumber=1 scan=18677~
Tb11.v5.0732	Tb11.v5.0732 hexokinase, putative 30278479:30279729 reverse MW:44815	76	45300	2	2	2	2	1574	1	1	1	486.267	970.52	2	970.52	0.0001	0	57.65	19	7.6e-06	R	VLQDNINR	I				180720_o2_02_in180718_tbrucei_stumpy_01.9424.9424.2 File:~180720_o2_02_in180718_tbrucei_stumpy_01.raw~, NativeID:~controllerType=0 controllerNumber=1 scan=9424~
Tb927.11.6870	Tb927.11.6870 14-3-3 protein 23232996:23233754 reverse MW:29196	73	29463	2	2	2	2	3450	1	1	1	572.304	1142.59	2	1142.59	-0.0004	0	49.6	20	2.2e-05	K	LNPVLSSEER	N				180720_o2_02_in180718_tbrucei_stumpy_01.13920.13920.2 File:~180720_o2_02_in180718_tbrucei_stumpy_01.raw~, NativeID:~controllerType=0 controllerNumber=1 scan=13920~
Tb927.10.5810	Tb927.10.5810 hypothetical protein, conserved 18594357:18595658 reverse MW:48258	73	48342	2	2	2	2	2924	1	1	1	552.283	1102.55	2	1102.55	0.0008	0	44.5	22	0.0003	K	ISQEAVEEAK	V				180720_o2_02_in180718_tbrucei_stumpy_01.9185.9185.2 File:~180720_o2_02_in180718_tbrucei_stumpy_01.raw~, NativeID:~controllerType=0 controllerNumber=1 scan=9185~
Tb11.v5.0243	Tb11.v5.0243 40S ribosomal protein S18, putative 27014614:27015075 reverse MW:17510	72	17614	2	2	2	2	271	1	1	1	415.766	829.517	2	829.517	-0.0006	1	30.38	18	0.0033	R	KVPFALR	M				180720_o2_02_in180718_tbrucei_stumpy_01.13595.13595.2 File:~180720_o2_02_in180718_tbrucei_stumpy_01.raw~, NativeID:~controllerType=0 controllerNumber=1 scan=13595~
Tb927.9.7770	SpSyn spermidine synthase 14885674:14886570 reverse MW:32926	71	33304	2	2	2	2	1071	1	1	1	460.253	918.491	2	918.492	-0.001	0	53.15	22	3.7e-05	R	VGDGVAFVR	E				180720_o2_02_in180718_tbrucei_stumpy_01.16086.16086.2 File:~180720_o2_02_in180718_tbrucei_stumpy_01.raw~, NativeID:~controllerType=0 controllerNumber=1 scan=16086~
Tb927.8.8330	Tb927.8.8330 calpain, putative 13595139:13597805 forward MW:98458	70	99535	2	2	2	2	2191	1	1	1	513.777	1025.54	2	1025.54	0.0003	0	35.32	20	0.00049	R	GLPIESPDAK	L				180720_o2_02_in180718_tbrucei_stumpy_01.14945.14945.2 File:~180720_o2_02_in180718_tbrucei_stumpy_01.raw~, NativeID:~controllerType=0 controllerNumber=1 scan=14945~
Tb927.2.270	3B10.90 retrotransposon hot spot protein (RHS, pseudogene), putative 1095689:1097431 reverse MW:65532	69	67209	2	2	2	2	287	1	1	0	416.257	830.5	2	830.501	-0.0012	0	35.01	19	0.0015	R	AVIYLPR	N				180720_o2_02_in180718_tbrucei_stumpy_01.18758.18758.2 File:~180720_o2_02_in180718_tbrucei_stumpy_01.raw~, NativeID:~controllerType=0 controllerNumber=1 scan=18758~
Tb927.3.1790	Tb927.3.1790 pyruvate dehydrogenase E1 beta subunit, putative 2722738:2723784 reverse MW:37566	64	37998	2	2	2	2	4915	1	1	1	629.289	1256.56	2	1256.57	-0.0033	0	28.3	16	0.0033	K	VFSPYSSEDAR	G				180720_o2_02_in180718_tbrucei_stumpy_01.14951.14951.2 File:~180720_o2_02_in180718_tbrucei_stumpy_01.raw~, NativeID:~controllerType=0 controllerNumber=1 scan=14951~
Tb927.6.3740	Tb927.6.3740 heat shock 70 kDa protein, mitochondrial precursor, putative 8417473:8419446 reverse MW:71475	59	72000	2	2	2	2	2549	1	1	1	532.773	1063.53	2	1063.53	0.0012	0	39.79	21	0.00044	R	VLENTEGFR	T				180720_o2_02_in180718_tbrucei_stumpy_01.13880.13880.2 File:~180720_o2_02_in180718_tbrucei_stumpy_01.raw~, NativeID:~controllerType=0 controllerNumber=1 scan=13880~
Tb927.1.2340	Tb927.1.2340 alpha tubulin 572442:573797 forward MW:49787	55	50383	2	2	2	2	1958	1	1	1	501.285	1000.55	2	1000.56	-0.0007	0	29.04	21	0.0019	K	DVNAAVATIK	T				180720_o2_02_in180718_tbrucei_stumpy_01.15965.15965.2 File:~180720_o2_02_in180718_tbrucei_stumpy_01.raw~, NativeID:~controllerType=0 controllerNumber=1 scan=15965~
Tb927.5.1360	NDRT nucleoside 2-deoxyribosyltransferase 6000718:6001179 forward MW:17297	54	17401	2	2	1	1	5508	1	1	1	648.313	1294.61	2	1294.62	-0.0041	1	42.93	20	9.9e-05	K	YGSEVDKDNLR	V				180720_o2_02_in180718_tbrucei_stumpy_01.9021.9021.2 File:~180720_o2_02_in180718_tbrucei_stumpy_01.raw~, NativeID:~controllerType=0 controllerNumber=1 scan=9021~
Tb927.10.11970	GlnAT glutamine aminotransferase (GlnAT) 20067760:20069049 forward MW:48335	53	48760	2	2	1	1	5160	1	1	1	636.843	1271.67	2	1271.67	-0.0013	1	44.55	22	0.00032	K	KEEDIIEAGIR	L				180720_o2_02_in180718_tbrucei_stumpy_01.15951.15951.2 File:~180720_o2_02_in180718_tbrucei_stumpy_01.raw~, NativeID:~controllerType=0 controllerNumber=1 scan=15951~
Tb927.10.230	Tb927.10.230 proteasome alpha 5 subunit, putative 17230461:17231201 forward MW:27176	52	27274	2	2	2	2	2536	1	1	1	532.261	1062.51	2	1062.51	-0.001	0	25.85	21	0.0038	R	GVNTFSPEGR	I				180720_o2_02_in180718_tbrucei_stumpy_01.12289.12289.2 File:~180720_o2_02_in180718_tbrucei_stumpy_01.raw~, NativeID:~controllerType=0 controllerNumber=1 scan=12289~
Tb927.9.15110	Tb927.9.15110 60S ribosomal protein L5, putative 15969041:15969967 forward MW:34636	51	34672	2	2	2	2	2580	1	1	1	533.762	1065.51	2	1065.51	-0.0005	0	38.6	20	0.00024	K	EVDGSYAAVR	T				180720_o2_02_in180718_tbrucei_stumpy_01.11421.11421.2 File:~180720_o2_02_in180718_tbrucei_stumpy_01.raw~, NativeID:~controllerType=0 controllerNumber=1 scan=11421~
Tb927.1.3950	ALAT alanine aminotransferase 840877:842391 forward MW:55705	48	56126	2	2	2	2	526	1	1	1	431.216	860.418	2	860.417	0.0003	0	42.99	21	0.00034	K	GIIGECGR	R				180720_o2_02_in180718_tbrucei_stumpy_01.10559.10559.2 File:~180720_o2_02_in180718_tbrucei_stumpy_01.raw~, NativeID:~controllerType=0 controllerNumber=1 scan=10559~
Tb927.9.7520	Tb927.9.7520 hypothetical protein, conserved 14844670:14845710 reverse MW:38016	48	38335	2	2	2	2	1646	1	1	1	488.747	975.48	2	975.481	-0.0007	0	20.83	22	0.011	R	NCITALER	H				180720_o2_02_in180718_tbrucei_stumpy_01.14446.14446.2 File:~180720_o2_02_in180718_tbrucei_stumpy_01.raw~, NativeID:~controllerType=0 controllerNumber=1 scan=14446~
Tb927.2.280	3B10.95 retrotransposon hot spot protein 2 (RHS2), putative 1100470:1102839 reverse MW:90222	47	90678	2	2	2	2	287	1	0	0	416.257	830.5	2	830.501	-0.0012	0	35.01	19	0.0015	R	AVIYLPR	N				180720_o2_02_in180718_tbrucei_stumpy_01.18758.18758.2 File:~180720_o2_02_in180718_tbrucei_stumpy_01.raw~, NativeID:~controllerType=0 controllerNumber=1 scan=18758~
Tb927.9.10770	PABP2 Polyadenylate-binding protein 2 (Poly(A)-binding protein 2) (Poly(A)-binding protein II) (PABII) (Polyadenylate-binding nuclear protein 1) (Nuclear poly(A)-binding protein 1) (PABP2), putative 15310197:15311864 reverse MW:62148	46	62335	2	2	2	2	9596	1	1	1	515.267	1542.78	3	1542.78	0.0009	1	32.95	22	0.00081	K	AVEELDDKESPLAK	E				180720_o2_02_in180718_tbrucei_stumpy_01.14401.14401.3 File:~180720_o2_02_in180718_tbrucei_stumpy_01.raw~, NativeID:~controllerType=0 controllerNumber=1 scan=14401~
Tb927.8.4330	RAB11 small GTP-binding protein Rab11 12415338:12415988 reverse MW:23527	46	23741	2	2	2	2	2230	1	1	1	515.3	1028.59	2	1028.59	-0.0012	0	25.29	19	0.015	K	VVIVGDSGVGK	S				180720_o2_02_in180718_tbrucei_stumpy_01.14109.14109.2 File:~180720_o2_02_in180718_tbrucei_stumpy_01.raw~, NativeID:~controllerType=0 controllerNumber=1 scan=14109~
Tb927.2.1210	25N24.85 retrotransposon hot spot protein 4 (RHS4), putative 1284631:1287156 reverse MW:95200	45	95766	2	2	2	2	1329	1	1	1	475.792	949.569	2	949.571	-0.0014	0	24.92	14	0.0042	R	INVVGPVPR	C				180720_o2_02_in180718_tbrucei_stumpy_01.15778.15778.2 File:~180720_o2_02_in180718_tbrucei_stumpy_01.raw~, NativeID:~controllerType=0 controllerNumber=1 scan=15778~
Tb927.11.5450	Tb927.11.5450 malic enzyme 22847556:22849271 forward MW:63120	44	63650	2	2	2	2	1108	1	1	1	464.776	927.538	2	927.539	-0.0011	0	21.61	20	0.0094	K	QVAAAVIEK	L				180720_o2_02_in180718_tbrucei_stumpy_01.10348.10348.2 File:~180720_o2_02_in180718_tbrucei_stumpy_01.raw~, NativeID:~controllerType=0 controllerNumber=1 scan=10348~
Tb927.7.1730	Tb927.7.1730 60S ribosomal protein L7, putative 9352540:9353268 forward MW:27713	43	27810	2	2	2	2	3198	1	1	1	562.316	1122.62	2	1122.62	-0.0008	0	28.75	20	0.002	R	QIFNTVFVR	L				180720_o2_02_in180718_tbrucei_stumpy_01.24071.24071.2 File:~180720_o2_02_in180718_tbrucei_stumpy_01.raw~, NativeID:~controllerType=0 controllerNumber=1 scan=24071~
Tb927.4.1860	Tb927.4.1860 ribosomal protein S19, putative 4376897:4377400 reverse MW:18846	43	19176	2	2	2	2	563	1	1	1	432.745	863.475	2	863.475	-0.0003	0	29.03	18	0.0041	K	VADTIAFK	I				180720_o2_02_in180718_tbrucei_stumpy_01.15342.15342.2 File:~180720_o2_02_in180718_tbrucei_stumpy_01.raw~, NativeID:~controllerType=0 controllerNumber=1 scan=15342~
Tb927.11.15910	Tb927.11.15910 iron superoxide dismutase 25509088:25509684 reverse MW:22047	43	22205	2	2	2	2	430	1	1	1	423.241	844.468	2	844.465	0.003	0	21.86	24	0.017	K	SVEEIIR	T				180720_o2_02_in180718_tbrucei_stumpy_01.14344.14344.2 File:~180720_o2_02_in180718_tbrucei_stumpy_01.raw~, NativeID:~controllerType=0 controllerNumber=1 scan=14344~
Tb927.9.6210	AK arginine kinase 14636993:14638207 forward MW:44716	43	44973	2	2	2	2	2992	1	1	1	554.797	1107.58	2	1107.58	-0.0027	0	32.39	20	0.0016	R	LGLSEYEAVK	E				180720_o2_02_in180718_tbrucei_stumpy_01.19048.19048.2 File:~180720_o2_02_in180718_tbrucei_stumpy_01.raw~, NativeID:~controllerType=0 controllerNumber=1 scan=19048~
Tb11.v5.0605	Tb11.v5.0605 pyruvate kinase 1, putative 29382999:29384375 reverse MW:49939	42	50705	2	2	2	2	1782	1	1	1	493.815	985.616	2	985.617	-0.0013	1	28.35	15	0.0024	K	GKDILIISK	I				180720_o2_02_in180718_tbrucei_stumpy_01.13512.13512.2 File:~180720_o2_02_in180718_tbrucei_stumpy_01.raw~, NativeID:~controllerType=0 controllerNumber=1 scan=13512~
Tb927.11.3570	Tb927.11.3570 aminopeptidase, putative 22354577:22357192 forward MW:98100	41	98494	2	2	2	2	9187	1	1	1	762.424	1522.83	2	1522.84	-0.0015	0	34.56	20	0.00057	K	VPLLISTPEDGVQR	Y				180720_o2_02_in180718_tbrucei_stumpy_01.23368.23368.2 File:~180720_o2_02_in180718_tbrucei_stumpy_01.raw~, NativeID:~controllerType=0 controllerNumber=1 scan=23368~
Tb927.11.11680	Tb927.11.11680 2-oxoglutarate dehydrogenase E2 component, putative 24429862:24431013 forward MW:41143	41	41516	2	2	2	2	1166	1	1	1	468.233	934.451	2	934.451	-0.0002	0	25.4	23	0.008	K	QIADFGER	A				180720_o2_02_in180718_tbrucei_stumpy_01.14283.14283.2 File:~180720_o2_02_in180718_tbrucei_stumpy_01.raw~, NativeID:~controllerType=0 controllerNumber=1 scan=14283~
Tb927.11.7460	Tb927.11.7460 glucose-regulated protein 78, putative 23414996:23416957 reverse MW:71436	36	71505	2	2	2	2	3950	1	1	1	593.333	1184.65	2	1184.65	-0.0002	0	23.73	21	0.0059	K	DAGTIAGLNVVR	I				180720_o2_02_in180718_tbrucei_stumpy_01.22339.22339.2 File:~180720_o2_02_in180718_tbrucei_stumpy_01.raw~, NativeID:~controllerType=0 controllerNumber=1 scan=22339~
Tb927.11.880	CYPA cyclophilin a 21521685:21522218 forward MW:18717	34	18933	2	2	2	2	1916	1	1	1	499.235	996.455	2	996.455	0	0	25.88	16	0.0062	K	FPDESFAGK	A				180720_o2_02_in180718_tbrucei_stumpy_01.16725.16725.2 File:~180720_o2_02_in180718_tbrucei_stumpy_01.raw~, NativeID:~controllerType=0 controllerNumber=1 scan=16725~
Tb927.8.4430	Tb927.8.4430 uridine phosphorylase 12444159:12445184 reverse MW:36925	33	37358	2	2	2	2	1608	1	1	1	487.276	972.538	2	972.539	-0.0009	0	23.97	22	0.039	R	IIFVGDPGR	V				180720_o2_02_in180718_tbrucei_stumpy_01.20293.20293.2 File:~180720_o2_02_in180718_tbrucei_stumpy_01.raw~, NativeID:~controllerType=0 controllerNumber=1 scan=20293~
Tb927.11.11360	RACK1 receptor for activated C kinase 1 24333188:24334144 forward MW:34690	33	35181	2	2	2	2	5385	1	1	1	644.297	1286.58	2	1286.58	-0.0025	0	24.42	16	0.0081	R	GAHTDWVSCVR	F				180720_o2_02_in180718_tbrucei_stumpy_01.13706.13706.2 File:~180720_o2_02_in180718_tbrucei_stumpy_01.raw~, NativeID:~controllerType=0 controllerNumber=1 scan=13706~
Tb11.v5.0742	Tb11.v5.0742 proteasome beta-1 subunit, putative 30347439:30348287 forward MW:30440	84	30877	1	1	1	1	2589	1	1	1	534.277	1066.54	2	1066.54	-0.0009	0	83.55	21	1.5e-08	R	TSTGAYVVNR	A				180720_o2_02_in180718_tbrucei_stumpy_01.9714.9714.2 File:~180720_o2_02_in180718_tbrucei_stumpy_01.raw~, NativeID:~controllerType=0 controllerNumber=1 scan=9714~
Tb11.v5.0142	Tb11.v5.0142 variant surface protein (VSG), putative 26636891:26637592 reverse MW:24855	59	25125	1	1	1	1	8172	1	1	1	733.335	1464.66	2	1464.66	-0.0075	0	58.68	18	4.6e-06	K	LQAANDEYNNWK	P				180720_o2_02_in180718_tbrucei_stumpy_01.16255.16255.2 File:~180720_o2_02_in180718_tbrucei_stumpy_01.raw~, NativeID:~controllerType=0 controllerNumber=1 scan=16255~
Tb927.10.14550	Tb927.10.14550 ATP-dependent DEAD/H RNA helicase, putative 20717813:20719795 reverse MW:71367	55	71892	1	1	1	1	7405	1	1	1	710.361	1418.71	2	1418.7	0.0079	0	55.39	21	6.4e-06	R	VGSTTENITQDVR	W				180720_o2_02_in180718_tbrucei_stumpy_01.13799.13799.2 File:~180720_o2_02_in180718_tbrucei_stumpy_01.raw~, NativeID:~controllerType=0 controllerNumber=1 scan=13799~
Tb927.10.10390	Tb927.10.10390 trypanothione reductase 19715085:19716563 reverse MW:53157	55	53522	1	1	1	1	4928	1	1	1	629.343	1256.67	2	1256.67	-0.0003	0	55.09	21	6.8e-06	R	TNDLQLGNVGVK	L				180720_o2_02_in180718_tbrucei_stumpy_01.18557.18557.2 File:~180720_o2_02_in180718_tbrucei_stumpy_01.raw~, NativeID:~controllerType=0 controllerNumber=1 scan=18557~
Tb11.v5.0881	Tb11.v5.0881 antigenic protein, putative 31123109:31124956 forward MW:71561	53	71688	1	1	1	1	6536	1	1	1	682.845	1363.68	2	1363.67	0.0026	0	53.39	23	9.9e-06	R	ALNEQYETLQR	T				180720_o2_02_in180718_tbrucei_stumpy_01.15437.15437.2 File:~180720_o2_02_in180718_tbrucei_stumpy_01.raw~, NativeID:~controllerType=0 controllerNumber=1 scan=15437~
Tb927.10.6070	ZFP universal minicircle sequence binding protein (UMSBP), putative 18685493:18685915 reverse MW:14566	49	15411	1	1	1	1	6382	1	1	1	678.801	1355.59	2	1355.59	-0.0015	0	49.38	15	1.8e-05	R	ECPNAPADAAAGGR	A				180720_o2_02_in180718_tbrucei_stumpy_01.8518.8518.2 File:~180720_o2_02_in180718_tbrucei_stumpy_01.raw~, NativeID:~controllerType=0 controllerNumber=1 scan=8518~
Tb927.10.13500	Tb927.10.13500 60S ribosomal protein L10a 20448472:20449116 reverse MW:24597	49	25037	1	1	1	1	10603	1	1	1	803.382	1604.75	2	1604.75	-0.0013	0	49.33	19	5e-05	K	FPTVCAQNESLPDK	V				180720_o2_02_in180718_tbrucei_stumpy_01.19007.19007.2 File:~180720_o2_02_in180718_tbrucei_stumpy_01.raw~, NativeID:~controllerType=0 controllerNumber=1 scan=19007~
Tb11.v5.0653	Tb11.v5.0653 trypanothione synthetase, putative 29736832:29738367 reverse MW:58626	48	59159	1	1	1	1	7372	1	1	1	709.836	1417.66	2	1417.66	-0.0014	0	48.39	19	6.2e-05	K	WANSVGLDDNATR	S				180720_o2_02_in180718_tbrucei_stumpy_01.17500.17500.2 File:~180720_o2_02_in180718_tbrucei_stumpy_01.raw~, NativeID:~controllerType=0 controllerNumber=1 scan=17500~
Tb927.10.3840	Tb927.10.3840 60S ribosomal protein L18a, putative 18164487:18165026 reverse MW:20904	48	21119	1	1	1	1	7455	1	1	1	711.851	1421.69	2	1421.69	-0.0015	0	48.37	21	2.9e-05	K	AGAVSQAYNDLASR	H				180720_o2_02_in180718_tbrucei_stumpy_01.18522.18522.2 File:~180720_o2_02_in180718_tbrucei_stumpy_01.raw~, NativeID:~controllerType=0 controllerNumber=1 scan=18522~
Tb927.8.3530	Tb927.8.3530 glycerol-3-phosphate dehydrogenase [NAD+], glycosomal 12186225:12187289 reverse MW:37805	48	38408	1	1	1	1	7273	1	1	1	706.871	1411.73	2	1411.73	-0.0038	0	48.13	21	3.1e-05	K	AVAEGVATAEPLER	L				180720_o2_02_in180718_tbrucei_stumpy_01.16261.16261.2 File:~180720_o2_02_in180718_tbrucei_stumpy_01.raw~, NativeID:~controllerType=0 controllerNumber=1 scan=16261~
Tb927.8.1990	TRYP2 peroxidoxin 11762901:11763581 forward MW:25631	48	25786	1	1	1	1	3771	1	1	1	584.803	1167.59	2	1167.59	-0.0017	0	47.52	20	3.5e-05	R	VVQAFQYADK	T				180720_o2_02_in180718_tbrucei_stumpy_01.16067.16067.2 File:~180720_o2_02_in180718_tbrucei_stumpy_01.raw~, NativeID:~controllerType=0 controllerNumber=1 scan=16067~
Tb927.11.14000	NRBD1 NRBD1 25006639:25007427 forward MW:28776	46	28759	1	1	1	1	5440	1	1	1	646.305	1290.6	2	1290.6	0.001	0	46.08	20	0.00013	K	NWGQGSVTDATR	I				180720_o2_02_in180718_tbrucei_stumpy_01.14274.14274.2 File:~180720_o2_02_in180718_tbrucei_stumpy_01.raw~, NativeID:~controllerType=0 controllerNumber=1 scan=14274~
Tb927.3.1120	rtb2 GTP-binding nuclear protein rtb2, putative 2532210:2532863 forward MW:24406	46	24732	1	1	1	1	2079	1	1	1	508.293	1014.57	2	1014.57	-0.0006	0	46.04	21	4.8e-05	K	LVLVGDGGTGK	T				180720_o2_02_in180718_tbrucei_stumpy_01.15303.15303.2 File:~180720_o2_02_in180718_tbrucei_stumpy_01.raw~, NativeID:~controllerType=0 controllerNumber=1 scan=15303~
Tb11.v5.0360	Tb11.v5.0360 aminopeptidase, putative 27697858:27698508 reverse MW:23375	45	23703	1	1	1	1	5617	1	1	1	652.328	1302.64	2	1302.64	0.0006	0	44.68	21	6.5e-05	K	TVEVINTDAEGR	I				180720_o2_02_in180718_tbrucei_stumpy_01.13999.13999.2 File:~180720_o2_02_in180718_tbrucei_stumpy_01.raw~, NativeID:~controllerType=0 controllerNumber=1 scan=13999~
Tb11.v5.0270	Tb11.v5.0270 nucleoside hydrolase, putative 27086116:27087189 reverse MW:39391	44	39708	1	1	1	1	1734	1	1	1	492.759	983.503	2	983.504	-0.0004	0	44.03	19	0.00017	R	GAEGPLVGER	E				180720_o2_02_in180718_tbrucei_stumpy_01.11381.11381.2 File:~180720_o2_02_in180718_tbrucei_stumpy_01.raw~, NativeID:~controllerType=0 controllerNumber=1 scan=11381~
Tb11.v5.1055	Tb11.v5.1055 73 kDa paraflagellar rod protein, putative 32097442:32099211 reverse MW:68684	44	69096	1	1	1	1	1621	1	1	1	487.767	973.519	2	973.519	-0.0007	0	43.95	23	7.6e-05	K	TSQDLAALR	L				180720_o2_02_in180718_tbrucei_stumpy_01.13602.13602.2 File:~180720_o2_02_in180718_tbrucei_stumpy_01.raw~, NativeID:~controllerType=0 controllerNumber=1 scan=13602~
Tb927.10.5770	VCP valosin-containing protein homolog 18583600:18585942 reverse MW:85827	43	86570	1	1	1	1	4817	1	1	1	626.312	1250.61	2	1250.61	-0.0028	0	42.52	21	0.0001	K	GVLFYGPPGCGK	T				180720_o2_02_in180718_tbrucei_stumpy_01.21241.21241.2 File:~180720_o2_02_in180718_tbrucei_stumpy_01.raw~, NativeID:~controllerType=0 controllerNumber=1 scan=21241~
Tb11.v5.0256	Tb11.v5.0256 proteasome beta 3 subunit, putative 27045995:27046612 reverse MW:22484	41	22925	1	1	1	1	4613	1	1	1	619.796	1237.58	2	1237.58	0.002	0	41.08	19	0.00031	K	ECFVVISDNR	L				180720_o2_02_in180718_tbrucei_stumpy_01.19801.19801.2 File:~180720_o2_02_in180718_tbrucei_stumpy_01.raw~, NativeID:~controllerType=0 controllerNumber=1 scan=19801~
Tb11.v5.0196	Tb11.v5.0196 hypothetical protein, conserved 26806423:26807223 reverse MW:29335	40	29431	1	1	1	1	5724	1	1	1	654.827	1307.64	2	1307.64	0.0039	0	39.67	21	0.00019	R	NPVSGLSSYQEK	A				180720_o2_02_in180718_tbrucei_stumpy_01.14684.14684.2 File:~180720_o2_02_in180718_tbrucei_stumpy_01.raw~, NativeID:~controllerType=0 controllerNumber=1 scan=14684~
Tb927.9.13650	Tb927.9.13650 ADP-ribosylation factor, putative 15781235:15781783 reverse MW:20652	40	20753	1	1	1	1	1846	1	1	1	496.739	991.464	2	991.464	-0.0008	0	39.56	20	0.0006	K	MLSEDELR	N				180720_o2_02_in180718_tbrucei_stumpy_01.15325.15325.2 File:~180720_o2_02_in180718_tbrucei_stumpy_01.raw~, NativeID:~controllerType=0 controllerNumber=1 scan=15325~
Tb927.11.14090	Tb927.11.14090 hypothetical protein, conserved 25028392:25029834 forward MW:51675	39	51983	1	1	1	1	3303	1	1	1	566.314	1130.61	2	1130.61	0.0057	0	39.47	22	0.0002	R	SNVLFIEGPR	D				180720_o2_02_in180718_tbrucei_stumpy_01.22397.22397.2 File:~180720_o2_02_in180718_tbrucei_stumpy_01.raw~, NativeID:~controllerType=0 controllerNumber=1 scan=22397~
Tb927.4.2240	Tb927.4.2240 hypothetical protein, conserved 4493242:4494414 forward MW:44187	39	44673	1	1	1	1	2211	1	1	1	514.79	1027.57	2	1027.57	0	0	39.23	20	0.00021	R	ILNDDGLLR	L				180720_o2_02_in180718_tbrucei_stumpy_01.20318.20318.2 File:~180720_o2_02_in180718_tbrucei_stumpy_01.raw~, NativeID:~controllerType=0 controllerNumber=1 scan=20318~
Tb927.11.16770	Tb927.11.16770 glucosamine-6-phosphate isomerase, putative 25759131:25759973 reverse MW:31087	38	31239	1	1	1	1	6072	1	1	1	667.338	1332.66	2	1332.66	-0.0013	0	38.25	22	0.00026	K	SLNQETITSNAR	F				180720_o2_02_in180718_tbrucei_stumpy_01.12115.12115.2 File:~180720_o2_02_in180718_tbrucei_stumpy_01.raw~, NativeID:~controllerType=0 controllerNumber=1 scan=12115~
Tb927.6.1000	CP cysteine peptidase precursor 7716437:7717786 reverse MW:48342	38	49224	1	1	1	1	796	1	1	1	443.233	884.451	2	884.45	0.0003	0	38.08	18	0.00061	R	APAAVDWR	E				180720_o2_02_in180718_tbrucei_stumpy_01.14526.14526.2 File:~180720_o2_02_in180718_tbrucei_stumpy_01.raw~, NativeID:~controllerType=0 controllerNumber=1 scan=14526~
Tb927.4.1300	Tb927.4.1300 amidinotransferase, putative 4253497:4254621 reverse MW:42015	38	42444	1	1	1	1	3954	1	1	1	594.316	1186.62	2	1186.62	-0.0019	0	37.54	21	0.0003	K	VINLDESELR	A				180720_o2_02_in180718_tbrucei_stumpy_01.19826.19826.2 File:~180720_o2_02_in180718_tbrucei_stumpy_01.raw~, NativeID:~controllerType=0 controllerNumber=1 scan=19826~
Tb927.4.1270	Tb927.4.1270 ruvB-like DNA helicase, putative 4248405:4249784 reverse MW:49905	37	50046	1	1	1	1	3254	1	1	1	564.824	1127.63	2	1127.63	-0.0003	0	37.4	21	0.0012	R	ALLFAGPPGTGK	T				180720_o2_02_in180718_tbrucei_stumpy_01.21872.21872.2 File:~180720_o2_02_in180718_tbrucei_stumpy_01.raw~, NativeID:~controllerType=0 controllerNumber=1 scan=21872~
Tb927.4.5010	Tb927.4.5010 calreticulin, putative 5283874:5285061 reverse MW:45042	37	45242	1	1	1	1	5940	1	1	1	441.226	1320.66	3	1320.66	-0.0007	1	37.24	22	0.0005	K	KAEEDALAAFEK	K				180720_o2_02_in180718_tbrucei_stumpy_01.17755.17755.3 File:~180720_o2_02_in180718_tbrucei_stumpy_01.raw~, NativeID:~controllerType=0 controllerNumber=1 scan=17755~
Tb11.v5.0636	Tb11.v5.0636 C-terminal motor kinesin, putative 29619567:29622029 forward MW:90801	37	91485	1	1	1	1	1607	1	1	1	487.274	972.533	2	972.535	-0.0024	0	36.72	23	0.00036	R	GSNSQLLVR	T				180720_o2_02_in180718_tbrucei_stumpy_01.11436.11436.2 File:~180720_o2_02_in180718_tbrucei_stumpy_01.raw~, NativeID:~controllerType=0 controllerNumber=1 scan=11436~
Tb927.10.7930	PGAM 2,3-bisphosphoglycerate-independent phosphoglycerate mutase 19134087:19135742 reverse MW:60604	37	60851	1	1	1	1	3479	1	1	1	573.306	1144.6	2	1144.6	-0.0011	0	36.64	21	0.00037	K	EITDAAVDAIK	S				180720_o2_02_in180718_tbrucei_stumpy_01.19378.19378.2 File:~180720_o2_02_in180718_tbrucei_stumpy_01.raw~, NativeID:~controllerType=0 controllerNumber=1 scan=19378~
Tb927.7.2640	Tb927.7.2640 hypothetical protein, conserved 9600451:9601812 reverse MW:50853	37	50994	1	1	1	1	561	1	1	1	432.732	863.449	2	863.45	-0.0006	0	36.59	21	0.00037	R	VAQDLYR	A				180720_o2_02_in180718_tbrucei_stumpy_01.10354.10354.2 File:~180720_o2_02_in180718_tbrucei_stumpy_01.raw~, NativeID:~controllerType=0 controllerNumber=1 scan=10354~
Tb927.11.3030	PRS phosphoribosylpyrophosphate synthetase, putative 22171305:22172375 reverse MW:39402	37	40061	1	1	1	1	5364	1	1	1	643.341	1284.67	2	1284.67	0.0002	0	36.52	20	0.00038	R	TVVVSPDAGGVER	A				180720_o2_02_in180718_tbrucei_stumpy_01.13984.13984.2 File:~180720_o2_02_in180718_tbrucei_stumpy_01.raw~, NativeID:~controllerType=0 controllerNumber=1 scan=13984~
Tb11.v5.0464	Tb11.v5.0464 vesicular-fusion protein nsf, putative 28390176:28392353 reverse MW:79955	36	80531	1	1	1	1	3617	1	1	1	579.829	1157.64	2	1157.64	-0.0002	0	35.74	22	0.00044	K	GVLLYGPPGTGK	T				180720_o2_02_in180718_tbrucei_stumpy_01.19938.19938.2 File:~180720_o2_02_in180718_tbrucei_stumpy_01.raw~, NativeID:~controllerType=0 controllerNumber=1 scan=19938~
Tb11.v5.0181	Tb11.v5.0181 60S ribosomal protein L19, putative 26756297:26757079 forward MW:29409	35	29448	1	1	1	1	1576	1	1	1	486.279	970.544	2	970.545	-0.0007	0	35.47	21	0.00047	R	QLAEQLAAK	R				180720_o2_02_in180718_tbrucei_stumpy_01.11645.11645.2 File:~180720_o2_02_in180718_tbrucei_stumpy_01.raw~, NativeID:~controllerType=0 controllerNumber=1 scan=11645~
Tb927.11.7710	Tb927.11.7710 Gp63-1 surface protease homolog, putative 23485197:23486891 reverse MW:62084	35	63297	1	1	1	1	4631	1	1	1	620.319	1238.62	2	1238.63	-0.0015	0	34.92	20	0.00053	K	QVASPEPSPATR	Q				180720_o2_02_in180718_tbrucei_stumpy_01.8667.8667.2 File:~180720_o2_02_in180718_tbrucei_stumpy_01.raw~, NativeID:~controllerType=0 controllerNumber=1 scan=8667~
Tb927.3.1590	MRB1590 mitochondrial RNA binding complex 1 subunit 2673860:2675866 reverse MW:72679	34	73488	1	1	1	1	5376	1	1	1	643.841	1285.67	2	1285.67	0.0014	0	34.2	22	0.0007	R	AQEPITPFVER	V				180720_o2_02_in180718_tbrucei_stumpy_01.20144.20144.2 File:~180720_o2_02_in180718_tbrucei_stumpy_01.raw~, NativeID:~controllerType=0 controllerNumber=1 scan=20144~
Tb927.10.2840	Tb927.10.2840 ribosomal protein S25, putative 17878880:17879221 forward MW:12560	34	12666	1	1	1	1	2891	1	1	1	550.819	1099.62	2	1099.62	-0.001	0	34.14	20	0.00063	K	VITPSIISDR	L				180720_o2_02_in180718_tbrucei_stumpy_01.19445.19445.2 File:~180720_o2_02_in180718_tbrucei_stumpy_01.raw~, NativeID:~controllerType=0 controllerNumber=1 scan=19445~
Tb927.9.8070	QM 60S ribosomal protein L10, putative 14945775:14946416 reverse MW:24736	34	25119	1	1	1	1	1351	1	1	1	476.722	951.43	2	951.43	0.0001	0	34.14	17	0.001	R	NEYEELR	D				180720_o2_02_in180718_tbrucei_stumpy_01.11740.11740.2 File:~180720_o2_02_in180718_tbrucei_stumpy_01.raw~, NativeID:~controllerType=0 controllerNumber=1 scan=11740~
Tb927.8.1330	Tb927.8.1330 60S ribosomal protein L7a, putative 11556970:11557800 reverse MW:30879	34	31031	1	1	1	1	6581	1	1	1	457.258	1368.75	3	1368.75	0.0014	1	33.9	21	0.00066	K	ASAAAPSPFVARPK	D				180720_o2_02_in180718_tbrucei_stumpy_01.11822.11822.3 File:~180720_o2_02_in180718_tbrucei_stumpy_01.raw~, NativeID:~controllerType=0 controllerNumber=1 scan=11822~
Tb927.7.1130	TDPX2 trypanothione/tryparedoxin dependent peroxidase 2 9214724:9215233 forward MW:18873	34	19033	1	1	1	1	5878	1	1	1	659.319	1316.62	2	1316.62	-0.0017	0	33.82	20	0.00067	K	GGYETATTLYNK	Y				180720_o2_02_in180718_tbrucei_stumpy_01.15371.15371.2 File:~180720_o2_02_in180718_tbrucei_stumpy_01.raw~, NativeID:~controllerType=0 controllerNumber=1 scan=15371~
Tb927.10.5610	Tb927.10.5610 40S ribosomal protein S9, putative 18556178:18556750 forward MW:22051	34	22209	1	1	1	1	1530	1	1	1	483.745	965.476	2	965.475	0.0003	0	33.54	20	0.00094	K	LCGQYGLR	C				180720_o2_02_in180718_tbrucei_stumpy_01.12832.12832.2 File:~180720_o2_02_in180718_tbrucei_stumpy_01.raw~, NativeID:~controllerType=0 controllerNumber=1 scan=12832~
Tb927.10.12680	Tb927.10.12680 60S ribosomal protein L34, putative 20233156:20233668 reverse MW:19366	34	19411	1	1	1	1	1982	1	1	1	503.271	1004.53	2	1004.53	-0.0011	0	33.53	22	0.00072	R	AFLIEEQR	I				180720_o2_02_in180718_tbrucei_stumpy_01.18270.18270.2 File:~180720_o2_02_in180718_tbrucei_stumpy_01.raw~, NativeID:~controllerType=0 controllerNumber=1 scan=18270~
Tb927.7.3550	Tb927.7.3550 hypothetical protein, conserved 9840346:9844071 reverse MW:138165	33	138765	1	1	1	1	16188	1	1	1	736.011	2205.01	3	2205.01	-0.0024	1	33.44	18	0.0016	R	AAEGKPSTSEAESSDVGAAANTR	N				180720_o2_02_in180718_tbrucei_stumpy_01.9561.9561.3 File:~180720_o2_02_in180718_tbrucei_stumpy_01.raw~, NativeID:~controllerType=0 controllerNumber=1 scan=9561~
Tb927.5.780	Tb927.5.780 hypothetical protein, conserved 5825716:5827278 forward MW:55350	33	55772	1	1	1	1	1181	1	1	1	468.743	935.471	2	935.475	-0.0039	0	32.95	20	0.00081	R	TLETIGMR	N	Oxidation (M)	0.00000010.0		180720_o2_02_in180718_tbrucei_stumpy_01.22865.22865.2 File:~180720_o2_02_in180718_tbrucei_stumpy_01.raw~, NativeID:~controllerType=0 controllerNumber=1 scan=22865~
Tb927.11.9640	Tb927.11.9640 glycyl-tRNA synthetase, putative 23917511:23919385 reverse MW:70176	33	70987	1	1	1	1	2389	1	1	1	525.748	1049.48	2	1049.48	0.0011	0	32.77	20	0.00084	R	DTVTGECIR	A				180720_o2_02_in180718_tbrucei_stumpy_01.11030.11030.2 File:~180720_o2_02_in180718_tbrucei_stumpy_01.raw~, NativeID:~controllerType=0 controllerNumber=1 scan=11030~
Tb927.11.8970	Tb927.11.8970 ribose 5-phosphate isomerase, putative 23759419:23759886 forward MW:16957	33	17175	1	1	1	1	9007	1	1	1	504.572	1510.69	3	1510.69	-0.0018	0	32.68	19	0.0025	R	QHNDANVVCLGER	T				180720_o2_02_in180718_tbrucei_stumpy_01.11669.11669.3 File:~180720_o2_02_in180718_tbrucei_stumpy_01.raw~, NativeID:~controllerType=0 controllerNumber=1 scan=11669~
Tb11.v5.0409	Tb11.v5.0409 guanine deaminase, putative 28051489:28053039 reverse MW:55321	32	55857	1	1	1	1	3291	1	1	1	566.271	1130.53	2	1130.52	0.0074	0	32.28	17	0.0019	R	DASPQESIER	S				180720_o2_02_in180718_tbrucei_stumpy_01.10283.10283.2 File:~180720_o2_02_in180718_tbrucei_stumpy_01.raw~, NativeID:~controllerType=0 controllerNumber=1 scan=10283~
Tb11.v5.0227	Tb11.v5.0227 75 kDa invariant surface glycoprotein, putative 26946069:26947637 reverse MW:58468	32	58945	1	1	1	1	8157	1	1	1	488.915	1463.72	3	1463.73	-0.0018	2	32.12	22	0.0014	R	KAFEEAEEERVK	A				180720_o2_02_in180718_tbrucei_stumpy_01.8016.8016.3 File:~180720_o2_02_in180718_tbrucei_stumpy_01.raw~, NativeID:~controllerType=0 controllerNumber=1 scan=8016~
Tb927.11.740	eIF-5A eukaryotic translation initiation factor 5A, putative 21481724:21482224 forward MW:17820	32	17923	1	1	1	1	523	1	1	1	430.758	859.501	2	859.501	-0.0002	0	31.58	18	0.0027	K	VIDLSVSK	T				180720_o2_02_in180718_tbrucei_stumpy_01.15478.15478.2 File:~180720_o2_02_in180718_tbrucei_stumpy_01.raw~, NativeID:~controllerType=0 controllerNumber=1 scan=15478~
Tb927.8.3750	Tb927.8.3750 nucleolar protein, putative 12249541:12250992 reverse MW:54359	31	54723	1	1	1	1	242	1	1	1	414.769	827.523	2	827.523	0	0	31.49	19	0.0031	K	VALLIGSR	S				180720_o2_02_in180718_tbrucei_stumpy_01.18515.18515.2 File:~180720_o2_02_in180718_tbrucei_stumpy_01.raw~, NativeID:~controllerType=0 controllerNumber=1 scan=18515~
Tb927.10.16120	Tb927.10.16120 inosine-5~-monophosphate dehydrogenase 21118151:21119494 forward MW:48482	31	48964	1	1	1	1	4906	1	1	1	628.846	1255.68	2	1255.68	0.0006	0	31.12	22	0.0021	K	SVSPDVPVSTIR	N				180720_o2_02_in180718_tbrucei_stumpy_01.17225.17225.2 File:~180720_o2_02_in180718_tbrucei_stumpy_01.raw~, NativeID:~controllerType=0 controllerNumber=1 scan=17225~
Tb11.1810b	Tb11.1810b retrotransposon hot spot protein (RHS, pseudogene), putative 27299006:27299770 forward MW:29007	31	29331	1	1	1	1	2129	1	1	1	510.777	1019.54	2	1019.54	-0.0012	0	30.97	22	0.0012	R	ELQGLSFAR	N				180720_o2_02_in180718_tbrucei_stumpy_01.20797.20797.2 File:~180720_o2_02_in180718_tbrucei_stumpy_01.raw~, NativeID:~controllerType=0 controllerNumber=1 scan=20797~
Tb927.11.1560	Tb927.11.1560 1,2-Dihydroxy-3-keto-5-methylthiopentene dioxygenase, putative 21785216:21786211 reverse MW:37611	31	37986	1	1	1	1	5042	1	1	1	633.319	1264.62	2	1264.62	-0.0005	0	30.73	22	0.0013	R	VVYVQCNVER	S				180720_o2_02_in180718_tbrucei_stumpy_01.13030.13030.2 File:~180720_o2_02_in180718_tbrucei_stumpy_01.raw~, NativeID:~controllerType=0 controllerNumber=1 scan=13030~
Tb927.6.4480	ValRS valyl-tRNA synthetase, putative 8561835:8564762 reverse MW:110923	31	111764	1	1	1	1	2437	1	1	1	527.764	1053.51	2	1053.51	-0.0006	0	30.69	20	0.0013	R	EVVPYEYR	V				180720_o2_02_in180718_tbrucei_stumpy_01.16398.16398.2 File:~180720_o2_02_in180718_tbrucei_stumpy_01.raw~, NativeID:~controllerType=0 controllerNumber=1 scan=16398~
Tb927.11.2050	Tb927.11.2050 60S acidic ribosomal subunit protein, putative 21888616:21889590 forward MW:34627	31	34891	1	1	1	1	5642	1	1	1	652.832	1303.65	2	1303.65	-0.0011	0	30.57	22	0.0014	R	EDLSVTDAVVEK	Y				180720_o2_02_in180718_tbrucei_stumpy_01.19458.19458.2 File:~180720_o2_02_in180718_tbrucei_stumpy_01.raw~, NativeID:~controllerType=0 controllerNumber=1 scan=19458~
Tb11.v5.0887	Tb11.v5.0887 hypothetical protein, conserved 31157408:31159108 reverse MW:63120	30	63991	1	1	1	1	2936	1	1	1	552.771	1103.53	2	1103.53	-0.0009	0	30.31	20	0.0014	R	EALEDIVCR	G				180720_o2_02_in180718_tbrucei_stumpy_01.20718.20718.2 File:~180720_o2_02_in180718_tbrucei_stumpy_01.raw~, NativeID:~controllerType=0 controllerNumber=1 scan=20718~
Tb927.3.2960	IAGNH inosine-adenosine-guanosine-nucleosidehydrolase 3022217:3023200 reverse MW:35848	30	36509	1	1	1	1	2254	1	1	1	516.26	1030.5	2	1030.51	-0.0007	0	30.1	20	0.0015	K	VLCCPNIR	C				180720_o2_02_in180718_tbrucei_stumpy_01.13431.13431.2 File:~180720_o2_02_in180718_tbrucei_stumpy_01.raw~, NativeID:~controllerType=0 controllerNumber=1 scan=13431~
Tb927.11.7020	PSA4 proteasome alpha 7 subunit, putative 23274733:23275476 reverse MW:27865	30	28019	1	1	1	1	7956	1	1	1	484.917	1451.73	3	1451.73	0	0	29.56	22	0.0017	R	VVVNHAQLECQR	F				180720_o2_02_in180718_tbrucei_stumpy_01.8780.8780.3 File:~180720_o2_02_in180718_tbrucei_stumpy_01.raw~, NativeID:~controllerType=0 controllerNumber=1 scan=8780~
Tb927.5.4160	Tb927.5.4160 hypothetical protein, conserved 6828974:6830122 reverse MW:41622	30	42394	1	1	1	1	140	1	1	1	407.742	813.469	2	813.471	-0.0018	0	29.55	20	0.0066	R	IGLENLR	K				180720_o2_02_in180718_tbrucei_stumpy_01.16705.16705.2 File:~180720_o2_02_in180718_tbrucei_stumpy_01.raw~, NativeID:~controllerType=0 controllerNumber=1 scan=16705~
Tb927.9.2470	NOP86 nucleolar protein 14138639:14140921 reverse MW:86204	29	86777	1	1	1	1	1315	1	1	1	474.766	947.518	2	947.519	-0.0008	0	29.44	20	0.0064	K	QAIAAAFTR	Q				180720_o2_02_in180718_tbrucei_stumpy_01.15721.15721.2 File:~180720_o2_02_in180718_tbrucei_stumpy_01.raw~, NativeID:~controllerType=0 controllerNumber=1 scan=15721~
Tb927.10.9250	Tb927.10.9250 G-actin binding protein, putative 19444592:19445401 forward MW:29333	29	29543	1	1	1	1	11798	1	1	1	562.288	1683.84	3	1683.84	-0.0012	1	28.89	22	0.0027	K	QKQPETTAAEEPVTR	L				180720_o2_02_in180718_tbrucei_stumpy_01.7348.7348.3 File:~180720_o2_02_in180718_tbrucei_stumpy_01.raw~, NativeID:~controllerType=0 controllerNumber=1 scan=7348~
Tb11.v5.0160	Tb11.v5.0160 cyclophilin-type peptidyl-prolyl cis-trans isomerase, putative 26696927:26697523 reverse MW:21225	29	21269	1	1	1	1	4875	1	1	1	627.827	1253.64	2	1253.64	-0.0013	0	28.85	21	0.002	K	QLATGVNGFGYK	D				180720_o2_02_in180718_tbrucei_stumpy_01.18715.18715.2 File:~180720_o2_02_in180718_tbrucei_stumpy_01.raw~, NativeID:~controllerType=0 controllerNumber=1 scan=18715~
Tb927.8.3690	IDH isocitrate dehydrogenase [NADP], mitochondrial precursor, putative 12233678:12234991 reverse MW:48566	29	48877	1	1	1	1	6600	1	1	1	457.9	1370.68	3	1370.68	-0.0009	0	28.8	20	0.002	K	TIESEAAHGTVTR	H				180720_o2_02_in180718_tbrucei_stumpy_01.9223.9223.3 File:~180720_o2_02_in180718_tbrucei_stumpy_01.raw~, NativeID:~controllerType=0 controllerNumber=1 scan=9223~
Tb927.9.8740	DRBD3 RNA-binding protein 15019243:15020226 reverse MW:36985	29	37018	1	1	1	1	2642	1	1	1	540.75	1079.48	2	1079.49	-0.0039	0	28.75	18	0.0045	R	EAGYAEIDGR	R				180720_o2_02_in180718_tbrucei_stumpy_01.13092.13092.2 File:~180720_o2_02_in180718_tbrucei_stumpy_01.raw~, NativeID:~controllerType=0 controllerNumber=1 scan=13092~
Tb927.8.3520	Tb927.8.3520 hypothetical protein, conserved 12175684:12177456 forward MW:69247	29	69545	1	1	1	1	526	2	0	1	431.216	860.418	2	860.417	0.0003	0	28.68	21	0.0092	R	AVVAECGR	K				180720_o2_02_in180718_tbrucei_stumpy_01.10559.10559.2 File:~180720_o2_02_in180718_tbrucei_stumpy_01.raw~, NativeID:~controllerType=0 controllerNumber=1 scan=10559~
Tb927.8.6170	TK transketolase, putative 12926396:12928405 forward MW:72610	29	73020	1	1	1	1	2553	1	1	1	532.793	1063.57	2	1063.57	0.0048	0	28.57	22	0.0021	K	LVVVYDSNR	I				180720_o2_02_in180718_tbrucei_stumpy_01.15263.15263.2 File:~180720_o2_02_in180718_tbrucei_stumpy_01.raw~, NativeID:~controllerType=0 controllerNumber=1 scan=15263~
Tb927.11.15370	TbKap123 hypothetical protein, conserved 25370510:25373728 reverse MW:117884	28	119746	1	1	1	1	12	1	1	1	400.255	798.495	2	798.496	-0.0009	0	27.92	18	0.0053	K	VLAVLER	A				180720_o2_02_in180718_tbrucei_stumpy_01.16636.16636.2 File:~180720_o2_02_in180718_tbrucei_stumpy_01.raw~, NativeID:~controllerType=0 controllerNumber=1 scan=16636~
Tb927.10.5520	Tb927.10.5520 hypothetical protein, conserved 18538551:18539522 forward MW:36138	28	36343	1	1	1	1	7044	1	1	1	700.335	1398.65	2	1398.66	-0.0015	0	27.78	19	0.0073	K	YLSTTNNTICGR	R				180720_o2_02_in180718_tbrucei_stumpy_01.13037.13037.2 File:~180720_o2_02_in180718_tbrucei_stumpy_01.raw~, NativeID:~controllerType=0 controllerNumber=1 scan=13037~
Tb927.3.4970	Tb927.3.4970 hypothetical protein, conserved 3654002:3657193 forward MW:115814	28	116142	1	1	1	1	798	1	1	1	445.72	889.425	2	889.429	-0.004	0	27.56	21	0.0026	R	WASLEER	L				180720_o2_02_in180718_tbrucei_stumpy_01.10425.10425.2 File:~180720_o2_02_in180718_tbrucei_stumpy_01.raw~, NativeID:~controllerType=0 controllerNumber=1 scan=10425~
Tb927.3.4660	Tb927.3.4660 hypothetical protein, conserved 3577145:3578935 reverse MW:63425	28	63898	1	1	1	1	4729	1	1	1	623.333	1244.65	2	1244.65	0	0	27.55	23	0.0068	K	YNGQLLEGPVR	D				180720_o2_02_in180718_tbrucei_stumpy_01.18306.18306.2 File:~180720_o2_02_in180718_tbrucei_stumpy_01.raw~, NativeID:~controllerType=0 controllerNumber=1 scan=18306~
Tb927.11.7560	Tb927.11.7560 predicted WD40 repeat protein 23435827:23437716 reverse MW:67696	27	68793	1	1	1	1	3535	1	1	1	576.3	1150.58	2	1150.59	-0.0023	0	27.29	20	0.0029	R	YLASIGGIDDK	A				180720_o2_02_in180718_tbrucei_stumpy_01.19435.19435.2 File:~180720_o2_02_in180718_tbrucei_stumpy_01.raw~, NativeID:~controllerType=0 controllerNumber=1 scan=19435~
Tb927.10.8270	Tb927.10.8270 eukaryotic translation initiation factor 3 subunit 8, putative 19201413:19203635 reverse MW:84340	27	84915	1	1	1	1	4229	1	1	1	604.831	1207.65	2	1207.64	0.0029	0	26.96	20	0.003	R	EQITAAYTALK	L				180720_o2_02_in180718_tbrucei_stumpy_01.19218.19218.2 File:~180720_o2_02_in180718_tbrucei_stumpy_01.raw~, NativeID:~controllerType=0 controllerNumber=1 scan=19218~
Tb927.10.170	Tb927.10.170 pseudouridine synthase, Cbf5p 17223646:17224929 forward MW:48286	27	48825	1	1	1	1	4865	1	1	1	627.793	1253.57	2	1253.57	0.0008	0	26.88	18	0.0078	K	DSAVNAVCYGAK	L				180720_o2_02_in180718_tbrucei_stumpy_01.13912.13912.2 File:~180720_o2_02_in180718_tbrucei_stumpy_01.raw~, NativeID:~controllerType=0 controllerNumber=1 scan=13912~
Tb927.6.4670	TbMORN1 MORN repeat-containing protein 8607736:8608812 forward MW:40686	27	41003	1	1	1	1	3870	1	1	1	588.804	1175.59	2	1175.59	-0.0002	0	26.64	22	0.0062	K	DGVIVGQGEFR	L				180720_o2_02_in180718_tbrucei_stumpy_01.19911.19911.2 File:~180720_o2_02_in180718_tbrucei_stumpy_01.raw~, NativeID:~controllerType=0 controllerNumber=1 scan=19911~
Tb927.3.3760	TRYP1 tryparedoxin 3309084:3309518 forward MW:15921	26	16025	1	1	1	1	3319	1	1	1	566.814	1131.61	2	1131.61	-0.0009	0	26.21	22	0.0035	K	SGEVSLGSLVGK	T				180720_o2_02_in180718_tbrucei_stumpy_01.21734.21734.2 File:~180720_o2_02_in180718_tbrucei_stumpy_01.raw~, NativeID:~controllerType=0 controllerNumber=1 scan=21734~
Tb927.10.13120	MCP14 mitochondrial carrier protein 20345433:20346467 reverse MW:37360	26	37451	1	1	1	1	2356	2	0	1	523.767	1045.52	2	1045.52	0	0	25.99	21	0.019	R	DLLSAEGWR	G				180720_o2_02_in180718_tbrucei_stumpy_01.25729.25729.2 File:~180720_o2_02_in180718_tbrucei_stumpy_01.raw~, NativeID:~controllerType=0 controllerNumber=1 scan=25729~
Tb927.4.2180	Tb927.4.2180 60S ribosomal protein L35a, putative 4472489:4472938 forward MW:17021	26	17124	1	1	1	1	2028	1	1	1	505.787	1009.56	2	1009.56	-0.0008	1	25.79	19	0.012	R	VYLYPSRI	-				180720_o2_02_in180718_tbrucei_stumpy_01.20742.20742.2 File:~180720_o2_02_in180718_tbrucei_stumpy_01.raw~, NativeID:~controllerType=0 controllerNumber=1 scan=20742~
Tb927.10.8430	RPS12 40S ribosomal protein S12, putative 19244819:19245247 forward MW:16061	25	16279	1	1	1	1	1568	1	1	1	485.787	969.559	2	969.561	-0.0021	0	25.29	19	0.013	K	ALEVNGLVR	G				180720_o2_02_in180718_tbrucei_stumpy_01.18153.18153.2 File:~180720_o2_02_in180718_tbrucei_stumpy_01.raw~, NativeID:~controllerType=0 controllerNumber=1 scan=18153~
Tb927.9.5320	28G16.220 nucleolar RNA binding protein, putative 14539724:14541007 forward MW:46865	25	47007	1	1	1	1	12572	1	1	1	872.39	1742.77	2	1742.77	-0.0091	0	25.1	15	0.006	R	IDSFGEGDNSAALEYR	G				180720_o2_02_in180718_tbrucei_stumpy_01.21622.21622.2 File:~180720_o2_02_in180718_tbrucei_stumpy_01.raw~, NativeID:~controllerType=0 controllerNumber=1 scan=21622~
Tb927.10.14180	Tb927.10.14180 protein transport protein SEC13, putative 20597097:20598221 reverse MW:41675	25	42048	1	1	1	1	4626	1	1	1	620.291	1238.57	2	1238.57	-0.0032	0	24.92	18	0.012	R	YAVIASCGQDR	S				180720_o2_02_in180718_tbrucei_stumpy_01.12447.12447.2 File:~180720_o2_02_in180718_tbrucei_stumpy_01.raw~, NativeID:~controllerType=0 controllerNumber=1 scan=12447~
Tb927.6.2420	Tb927.6.2420 p22 protein precursor 8047967:8048650 forward MW:25349	25	25391	1	1	1	1	3064	1	1	1	557.827	1113.64	2	1113.64	-0.0002	0	24.91	19	0.015	R	TLDVLVVNGGK	A				180720_o2_02_in180718_tbrucei_stumpy_01.20765.20765.2 File:~180720_o2_02_in180718_tbrucei_stumpy_01.raw~, NativeID:~controllerType=0 controllerNumber=1 scan=20765~
Tb927.7.1040	Tb927.7.1040 40S ribosomal protein S16, putative 9191723:9192172 forward MW:16998	24	17101	1	1	1	1	1624	1	1	1	487.798	973.581	2	973.581	0.0005	0	24.31	17	0.011	K	TAIAVATVTK	A				180720_o2_02_in180718_tbrucei_stumpy_01.12809.12809.2 File:~180720_o2_02_in180718_tbrucei_stumpy_01.raw~, NativeID:~controllerType=0 controllerNumber=1 scan=12809~
Tb927.11.1740	IFT88 intraflagellar transport protein IFT88 21823874:21826276 reverse MW:89756	24	90212	1	1	1	1	988	1	1	1	455.742	909.469	2	909.471	-0.0017	0	24.08	21	0.0055	K	AIQFFER	A				180720_o2_02_in180718_tbrucei_stumpy_01.20791.20791.2 File:~180720_o2_02_in180718_tbrucei_stumpy_01.raw~, NativeID:~controllerType=0 controllerNumber=1 scan=20791~
Tb927.3.3270	TbPFK ATP-dependent phosphofructokinase 3099438:3100901 reverse MW:53518	24	53997	1	1	1	1	416	1	1	1	422.728	843.442	2	843.445	-0.0026	0	23.82	21	0.029	R	ELEAINR	N				180720_o2_02_in180718_tbrucei_stumpy_01.10373.10373.2 File:~180720_o2_02_in180718_tbrucei_stumpy_01.raw~, NativeID:~controllerType=0 controllerNumber=1 scan=10373~
Tb927.11.16830	RABL5 Rab-like 5, small G protein 25781109:25781768 reverse MW:24466	24	24452	1	1	1	1	228	1	1	1	413.773	825.532	2	825.532	-0.0006	0	23.57	13	0.0044	K	ILVLGPSK	S				180720_o2_02_in180718_tbrucei_stumpy_01.16628.16628.2 File:~180720_o2_02_in180718_tbrucei_stumpy_01.raw~, NativeID:~controllerType=0 controllerNumber=1 scan=16628~
Tb927.10.7110	Tb927.10.7110 inositol-3-phosphate synthase, putative 18943489:18945075 forward MW:58275	24	58808	1	1	1	1	6306	1	1	1	676.369	1350.72	2	1350.73	-0.0013	0	23.51	21	0.0062	R	VPEGTPVVNGLNR	Q				180720_o2_02_in180718_tbrucei_stumpy_01.16435.16435.2 File:~180720_o2_02_in180718_tbrucei_stumpy_01.raw~, NativeID:~controllerType=0 controllerNumber=1 scan=16435~
Tb927.11.16760	TCP-1-alpha T-complex protein 1, alpha subunit, putative 25755747:25757264 reverse MW:54624	23	54875	1	1	1	1	6402	1	1	1	453.216	1356.63	3	1356.63	-0.0008	1	23.49	19	0.018	R	LNPEEEEEGRR	-				180720_o2_02_in180718_tbrucei_stumpy_01.7396.7396.3 File:~180720_o2_02_in180718_tbrucei_stumpy_01.raw~, NativeID:~controllerType=0 controllerNumber=1 scan=7396~
Tb927.11.3730	LeuRS leucyl-tRNA synthetase, putative 22396038:22399262 forward MW:121826	23	122717	1	1	1	1	3585	1	1	1	578.82	1155.62	2	1155.62	0.0003	0	23.49	21	0.0063	K	LLEEQNAAIR	Y				180720_o2_02_in180718_tbrucei_stumpy_01.14074.14074.2 File:~180720_o2_02_in180718_tbrucei_stumpy_01.raw~, NativeID:~controllerType=0 controllerNumber=1 scan=14074~
Tb927.5.3430	Tb927.5.3430 ubiquitin-activating enzyme E1, putative 6641134:6643524 reverse MW:86594	23	87565	1	1	1	1	267	2	0	1	415.74	829.466	2	829.466	0.0007	0	23.42	22	0.038	R	ESVVAAVR	V				180720_o2_02_in180718_tbrucei_stumpy_01.11665.11665.2 File:~180720_o2_02_in180718_tbrucei_stumpy_01.raw~, NativeID:~controllerType=0 controllerNumber=1 scan=11665~
Tb927.10.15120	Tb927.10.15120 40S ribosomal protein S13, putative 20844608:20845063 forward MW:17309	23	17412	1	1	1	1	256	1	1	1	415.261	828.507	2	828.507	-0.0002	0	23.33	18	0.017	R	LILVESR	I				180720_o2_02_in180718_tbrucei_stumpy_01.16095.16095.2 File:~180720_o2_02_in180718_tbrucei_stumpy_01.raw~, NativeID:~controllerType=0 controllerNumber=1 scan=16095~
Tb927.11.4700	Tb927.11.4700 prostaglandin f synthase 22654070:22654900 forward MW:30992	23	31201	1	1	1	1	1121	1	1	1	465.745	929.475	2	929.475	0.0002	0	23.09	21	0.0068	R	AIASCGVPR	E				180720_o2_02_in180718_tbrucei_stumpy_01.9241.9241.2 File:~180720_o2_02_in180718_tbrucei_stumpy_01.raw~, NativeID:~controllerType=0 controllerNumber=1 scan=9241~
Tb11.v5.0199	Tb11.v5.0199 universal minicircle sequence binding protein, putative 26819319:26819960 reverse MW:21836	23	23019	1	1	1	1	9752	1	1	1	518.551	1552.63	3	1552.63	0	0	23.09	13	0.0049	R	ACYNCGQPGHFSR	E				180720_o2_02_in180718_tbrucei_stumpy_01.9403.9403.3 File:~180720_o2_02_in180718_tbrucei_stumpy_01.raw~, NativeID:~controllerType=0 controllerNumber=1 scan=9403~
Tb927.10.15180	Tb927.10.15180 nucleosome assembly protein, putative 20855143:20856243 forward MW:41302	23	41391	1	1	1	1	4520	1	1	1	616.319	1230.62	2	1230.62	0.0025	0	23.08	21	0.0068	K	LVQGDDGATVTR	T				180720_o2_02_in180718_tbrucei_stumpy_01.9496.9496.2 File:~180720_o2_02_in180718_tbrucei_stumpy_01.raw~, NativeID:~controllerType=0 controllerNumber=1 scan=9496~
Tb927.4.470	Tb927.4.470 snoRNP protein GAR1, putative 4049301:4049990 reverse MW:21783	23	21770	1	1	1	1	1129	1	1	1	466.245	930.476	2	930.477	-0.0006	0	23.04	21	0.0069	K	VTASDSVPR	F				180720_o2_02_in180718_tbrucei_stumpy_01.8059.8059.2 File:~180720_o2_02_in180718_tbrucei_stumpy_01.raw~, NativeID:~controllerType=0 controllerNumber=1 scan=8059~
Tb11.v5.0265	Tb11.v5.0265 hypothetical protein, conserved 27075568:27076173 reverse MW:22315	23	22415	1	1	1	1	7765	1	1	1	481.272	1440.79	3	1440.79	-0.0009	2	22.85	20	0.0081	K	EIVDENTKKPLR	L				180720_o2_02_in180718_tbrucei_stumpy_01.7416.7416.3 File:~180720_o2_02_in180718_tbrucei_stumpy_01.raw~, NativeID:~controllerType=0 controllerNumber=1 scan=7416~
Tb927.10.11300	PFC16 paraflagellar rod component, putative 19913317:19913697 forward MW:14328	23	14433	1	1	1	1	7093	1	1	1	701.374	1400.73	2	1400.73	0.0065	0	22.67	22	0.0075	K	LNDVIPNATTTSR	S				180720_o2_02_in180718_tbrucei_stumpy_01.15976.15976.2 File:~180720_o2_02_in180718_tbrucei_stumpy_01.raw~, NativeID:~controllerType=0 controllerNumber=1 scan=15976~
Tb927.4.2030	ALBA4 ALBA-Domain Protein 4422298:4422951 reverse MW:22704	23	22691	1	1	1	1	1597	1	1	1	486.79	971.566	2	971.565	0.0005	0	22.56	19	0.026	R	SAVGVAEVLK	R				180720_o2_02_in180718_tbrucei_stumpy_01.17646.17646.2 File:~180720_o2_02_in180718_tbrucei_stumpy_01.raw~, NativeID:~controllerType=0 controllerNumber=1 scan=17646~
Tb927.8.6660	PFC1 paraflagellar rod component, putative 13057433:13059256 reverse MW:69056	22	69639	1	1	1	1	1368	1	1	1	477.247	952.479	2	952.48	-0.0013	0	22.43	20	0.0079	K	LTYQCLR	R				180720_o2_02_in180718_tbrucei_stumpy_01.13823.13823.2 File:~180720_o2_02_in180718_tbrucei_stumpy_01.raw~, NativeID:~controllerType=0 controllerNumber=1 scan=13823~
Tb11.v5.0675	Tb11.v5.0675 ubiquitin-activating enzyme E1, putative 29892441:29893436 forward MW:36241	22	36788	1	1	1	1	3207	1	1	1	562.825	1123.64	2	1123.63	0.0004	0	22.41	18	0.019	R	LVAELNPNVR	V				180720_o2_02_in180718_tbrucei_stumpy_01.16744.16744.2 File:~180720_o2_02_in180718_tbrucei_stumpy_01.raw~, NativeID:~controllerType=0 controllerNumber=1 scan=16744~
Tb11.v5.0162	Tb11.v5.0162 proteasome beta 6 subunit 26699253:26700029 reverse MW:28705	22	28972	1	1	1	1	6586	1	1	1	685.829	1369.64	2	1369.64	0.0016	0	22.19	19	0.027	R	IQWYQYNNGGK	V				180720_o2_02_in180718_tbrucei_stumpy_01.19390.19390.2 File:~180720_o2_02_in180718_tbrucei_stumpy_01.raw~, NativeID:~controllerType=0 controllerNumber=1 scan=19390~
Tb927.11.16490	Tb927.11.16490 hypothetical protein, conserved 25668650:25669879 reverse MW:44084	22	44512	1	1	1	1	1379	1	1	1	477.754	953.493	2	953.486	0.0064	0	21.97	18	0.022	R	HCGAAAVLR	G				180720_o2_02_in180718_tbrucei_stumpy_01.20941.20941.2 File:~180720_o2_02_in180718_tbrucei_stumpy_01.raw~, NativeID:~controllerType=0 controllerNumber=1 scan=20941~
Tb927.6.2740	pdxK pyridoxal kinase 8128188:8129090 forward MW:33332	22	33596	1	1	1	1	2855	1	1	1	549.769	1097.52	2	1097.53	-0.0012	0	21.96	19	0.028	R	ANNFLSNYR	Y				180720_o2_02_in180718_tbrucei_stumpy_01.17585.17585.2 File:~180720_o2_02_in180718_tbrucei_stumpy_01.raw~, NativeID:~controllerType=0 controllerNumber=1 scan=17585~
Tb927.9.5190	28G16.165 proliferative cell nuclear antigen (PCNA), putative 14526732:14527610 forward MW:32315	22	32750	1	1	1	1	6752	1	1	1	691.277	1380.54	2	1380.55	-0.0063	0	21.66	13	0.0068	K	TEDEEADACSVR	T				180720_o2_02_in180718_tbrucei_stumpy_01.8990.8990.2 File:~180720_o2_02_in180718_tbrucei_stumpy_01.raw~, NativeID:~controllerType=0 controllerNumber=1 scan=8990~
Tb927.5.1300	Tb927.5.1300 vacuolar proton translocating ATPase subunit A, putative 5983969:5986320 forward MW:89632	21	90372	1	1	1	1	3186	1	1	1	562.263	1122.51	2	1122.52	-0.0072	0	21.37	18	0.027	K	IDEYEGELR	E				180720_o2_02_in180718_tbrucei_stumpy_01.15242.15242.2 File:~180720_o2_02_in180718_tbrucei_stumpy_01.raw~, NativeID:~controllerType=0 controllerNumber=1 scan=15242~
Tb11.v5.0668	Tb11.v5.0668 protein disulfide isomerase 29848695:29850188 forward MW:55639	21	55946	1	1	1	1	592	1	1	1	434.216	866.417	2	866.417	-0.0004	0	21.33	19	0.031	K	FFEAEPK	L				180720_o2_02_in180718_tbrucei_stumpy_01.13573.13573.2 File:~180720_o2_02_in180718_tbrucei_stumpy_01.raw~, NativeID:~controllerType=0 controllerNumber=1 scan=13573~
Tb927.11.10790	Tb927.11.10790 40S ribosomal protein SA, putative 24184118:24184852 forward MW:27610	21	27820	1	1	1	1	841	1	1	1	449.771	897.528	2	897.528	-0.0002	0	21.01	16	0.019	R	VLVVTDPR	T				180720_o2_02_in180718_tbrucei_stumpy_01.14251.14251.2 File:~180720_o2_02_in180718_tbrucei_stumpy_01.raw~, NativeID:~controllerType=0 controllerNumber=1 scan=14251~
Tb927.9.11270	TCP-1-eta T-complex protein 1, eta subunit, putative 15389853:15391559 forward MW:61472	20	62231	1	1	1	1	2542	1	1	1	532.736	1063.46	2	1063.45	0.0018	0	20.5	18	0.034	R	YNFFTGCR	N				180720_o2_02_in180718_tbrucei_stumpy_01.21427.21427.2 File:~180720_o2_02_in180718_tbrucei_stumpy_01.raw~, NativeID:~controllerType=0 controllerNumber=1 scan=21427~
Tb927.2.5980	HSP104 ATP-dependent Clp protease subunit, heat shock protein 104 (HSP104), putative 2149130:2151742 forward MW:97039	20	97263	1	1	1	1	4100	1	1	1	600.813	1199.61	2	1199.61	-0.0034	0	20.46	20	0.012	R	GDVPDTLLNTR	L				180720_o2_02_in180718_tbrucei_stumpy_01.20454.20454.2 File:~180720_o2_02_in180718_tbrucei_stumpy_01.raw~, NativeID:~controllerType=0 controllerNumber=1 scan=20454~
Tb11.v5.0429	Tb11.v5.0429 receptor-type adenylate cyclase GRESAG 4, putative 28209595:28213491 reverse MW:144425	20	145872	1	1	1	1	2113	1	1	1	509.781	1017.55	2	1017.55	0.0014	0	20.28	23	0.013	K	EGVVTLASSR	C				180720_o2_02_in180718_tbrucei_stumpy_01.9156.9156.2 File:~180720_o2_02_in180718_tbrucei_stumpy_01.raw~, NativeID:~controllerType=0 controllerNumber=1 scan=9156~
Tb927.3.780	TbPSA7 proteasome alpha 7 subunit 2445865:2446578 reverse MW:25462	20	25903	1	1	1	1	7461	1	1	1	712.314	1422.61	2	1422.62	-0.0103	0	20.09	15	0.017	K	AVDNGSTAVAACCK	D				180720_o2_02_in180718_tbrucei_stumpy_01.8360.8360.2 File:~180720_o2_02_in180718_tbrucei_stumpy_01.raw~, NativeID:~controllerType=0 controllerNumber=1 scan=8360~
Tb927.7.1320	HSP10 10 kDa heat shock protein, putative 9264946:9265248 forward MW:10670	20	10664	1	1	1	1	3932	1	1	1	591.347	1180.68	2	1180.68	-0.0011	0	20.09	17	0.026	K	AGVLIPEQVAGK	V				180720_o2_02_in180718_tbrucei_stumpy_01.18878.18878.2 File:~180720_o2_02_in180718_tbrucei_stumpy_01.raw~, NativeID:~controllerType=0 controllerNumber=1 scan=18878~
Tb927.7.3170	Tb927.7.3170 hypothetical protein, conserved 9741863:9743038 forward MW:43186	20	43899	1	1	1	1	2025	1	1	1	505.774	1009.53	2	1009.53	-0.0002	0	20.09	20	0.027	R	QQFGYIVR	N				180720_o2_02_in180718_tbrucei_stumpy_01.17898.17898.2 File:~180720_o2_02_in180718_tbrucei_stumpy_01.raw~, NativeID:~controllerType=0 controllerNumber=1 scan=17898~

## Sheet: Stumpy Rep 3
prot_acc	prot_desc	prot_score	prot_mass	prot_matches	prot_matches_sig	prot_sequences	prot_sequences_sig	pep_query	pep_rank	pep_isbold	pep_isunique	pep_exp_mz	pep_exp_mr	pep_exp_z	pep_calc_mr	pep_delta	pep_miss	pep_score	pep_ident	pep_expect	pep_res_before	pep_seq	pep_res_after	pep_var_mod	pep_var_mod_pos	pep_summed_mod_pos	pep_scan_title
Tb11.v5.0650	Tb11.v5.0650 enolase, putative 29710014:29711303 forward MW:46592	444	47133	13	13	10	10	1133	1	1	1	462.263	922.512	2	922.512	-0.0007	0	37.25	18	0.00073	R	YLASLAGTK	E				180720_o2_03_in180718_tbrucei_stumpy_02.14433.14433.2 File:~180720_o2_03_in180718_tbrucei_stumpy_02.raw~, NativeID:~controllerType=0 controllerNumber=1 scan=14433~
Tb11.v5.0531	Tb11.v5.0531 fructose-bisphosphate aldolase, glycosomal, putative 28799399:28800517 forward MW:41071	309	41558	11	11	11	11	539	1	1	1	429.23	856.445	2	856.444	0.0004	0	23.02	19	0.024	K	LTFSYAR	A				180720_o2_03_in180718_tbrucei_stumpy_02.17568.17568.2 File:~180720_o2_03_in180718_tbrucei_stumpy_02.raw~, NativeID:~controllerType=0 controllerNumber=1 scan=17568~
Tb11.v5.1035	Tb11.v5.1035 heat shock protein 70 (hsp70), putative 31998170:32000239 forward MW:75236	249	75588	11	11	10	10	3546	1	1	1	571.794	1141.57	2	1141.57	0.0011	0	29.19	20	0.0018	K	NTINDPNVAGK	L				180720_o2_03_in180718_tbrucei_stumpy_02.9240.9240.2 File:~180720_o2_03_in180718_tbrucei_stumpy_02.raw~, NativeID:~controllerType=0 controllerNumber=1 scan=9240~
Tb927.9.10100	Tb927.9.10100 hypothetical protein, conserved 15203133:15207482 reverse MW:160655	260	164085	10	10	9	9	1234	1	1	1	468.251	934.487	2	934.487	-0.0002	0	56.53	21	1.7e-05	K	GTQVFDLR	G				180720_o2_03_in180718_tbrucei_stumpy_02.19250.19250.2 File:~180720_o2_03_in180718_tbrucei_stumpy_02.raw~, NativeID:~controllerType=0 controllerNumber=1 scan=19250~
Tb927.10.3210	Tb927.10.3210 delta-1-pyrroline-5-carboxylate dehydrogenase, putative 17984308:17985993 forward MW:62037	241	62624	9	9	8	8	582	1	1	1	431.742	861.47	2	861.471	-0.0006	0	29.82	22	0.0019	R	IYVPQSR	W				180720_o2_03_in180718_tbrucei_stumpy_02.11030.11030.2 File:~180720_o2_03_in180718_tbrucei_stumpy_02.raw~, NativeID:~controllerType=0 controllerNumber=1 scan=11030~
Tb927.10.4560	Tb927.10.4560 elongation factor 2 18316810:18319350 reverse MW:94335	208	95300	9	9	8	8	2290	1	1	1	514.297	1026.58	2	1026.57	0.008	0	26.66	19	0.0095	R	GPNVVVDVTK	G				180720_o2_03_in180718_tbrucei_stumpy_02.15255.15255.2 File:~180720_o2_03_in180718_tbrucei_stumpy_02.raw~, NativeID:~controllerType=0 controllerNumber=1 scan=15255~
Tb927.10.6050	CHC clathrin heavy chain 18674242:18679353 reverse MW:190628	202	192158	9	9	9	9	822	1	1	1	442.29	882.565	2	882.565	0	0	41.27	16	0.00018	K	VVGVLLQR	N				180720_o2_03_in180718_tbrucei_stumpy_02.18034.18034.2 File:~180720_o2_03_in180718_tbrucei_stumpy_02.raw~, NativeID:~controllerType=0 controllerNumber=1 scan=18034~
Tb927.11.2500	Tb927.11.2500 carboxypeptidase, putative 22033442:22034953 reverse MW:57683	183	58102	9	9	9	9	125	1	1	1	406.688	811.361	2	811.361	0.0001	0	23.97	17	0.01	K	FNFDGGR	L				180720_o2_03_in180718_tbrucei_stumpy_02.15402.15402.2 File:~180720_o2_03_in180718_tbrucei_stumpy_02.raw~, NativeID:~controllerType=0 controllerNumber=1 scan=15402~
Tb927.11.2690	Tb927.11.2690 succinyl-coA:3-ketoacid-coenzyme A transferase, mitochondrial precursor, putative 22088242:22089723 reverse MW:53097	172	53576	8	8	7	7	112	1	1	1	405.224	808.433	2	808.433	0	0	36.07	19	0.0011	K	TDFSIVK	A				180720_o2_03_in180718_tbrucei_stumpy_02.17228.17228.2 File:~180720_o2_03_in180718_tbrucei_stumpy_02.raw~, NativeID:~controllerType=0 controllerNumber=1 scan=17228~
Tb927.11.16730	GCVL-2 dihydrolipoyl dehydrogenase 25749802:25751235 reverse MW:50433	150	51085	7	7	7	7	1342	1	1	1	472.762	943.509	2	943.509	0	0	43.39	22	0.00026	K	INVSLNER	G				180720_o2_03_in180718_tbrucei_stumpy_02.14405.14405.2 File:~180720_o2_03_in180718_tbrucei_stumpy_02.raw~, NativeID:~controllerType=0 controllerNumber=1 scan=14405~
Tb927.10.12710	Tb927.10.12710 heat shock protein 110, putative 20238402:20240837 reverse MW:90865	143	91491	7	7	7	7	526	1	1	1	426.736	851.458	2	851.457	0.0002	0	20.97	21	0.024	R	FLTCAIK	G				180720_o2_03_in180718_tbrucei_stumpy_02.15703.15703.2 File:~180720_o2_03_in180718_tbrucei_stumpy_02.raw~, NativeID:~controllerType=0 controllerNumber=1 scan=15703~
Tb927.9.12550	glk1 glycerol kinase, glycosomal 15578026:15579564 forward MW:56336	138	57041	7	7	7	7	1280	1	1	1	470.25	938.485	2	938.486	-0.0009	0	22.47	20	0.0078	R	FIIFDER	Q				180720_o2_03_in180718_tbrucei_stumpy_02.25517.25517.2 File:~180720_o2_03_in180718_tbrucei_stumpy_02.raw~, NativeID:~controllerType=0 controllerNumber=1 scan=25517~
Tb11.v5.1059	Tb11.v5.1059 40S ribosomal protein S4, putative 32117520:32118341 reverse MW:30644	120	30739	7	7	7	7	263	1	1	1	414.782	827.549	2	827.548	0.0006	1	21.06	13	0.0078	K	KVLDLIK	I				180720_o2_03_in180718_tbrucei_stumpy_02.15482.15482.2 File:~180720_o2_03_in180718_tbrucei_stumpy_02.raw~, NativeID:~controllerType=0 controllerNumber=1 scan=15482~
Tb927.11.9590	Tb927.11.9590 S-adenosylhomocysteine hydrolase, putative 23907805:23909118 reverse MW:48448	106	49101	7	7	6	6	558	1	1	1	430.74	859.465	2	859.465	0.0002	0	28.83	22	0.002	R	ESLVDGIK	R				180720_o2_03_in180718_tbrucei_stumpy_02.16837.16837.2 File:~180720_o2_03_in180718_tbrucei_stumpy_02.raw~, NativeID:~controllerType=0 controllerNumber=1 scan=16837~
Tb11.v5.0543	Tb11.v5.0543 Heat shock protein 83, putative 28886665:28888779 forward MW:80764	161	81169	6	6	6	6	1382	1	1	1	474.727	947.44	2	947.439	0.0015	0	23.53	21	0.0062	K	FYEQFSK	N				180720_o2_03_in180718_tbrucei_stumpy_02.15385.15385.2 File:~180720_o2_03_in180718_tbrucei_stumpy_02.raw~, NativeID:~controllerType=0 controllerNumber=1 scan=15385~
Tb927.11.9530	Tb927.11.9530 14-3-3-I protein 23897941:23898729 reverse MW:30310	148	30462	6	6	5	5	219	1	1	1	412.223	822.431	2	822.431	-0.0004	0	20.63	21	0.016	K	DLVFMAK	L				180720_o2_03_in180718_tbrucei_stumpy_02.23312.23312.2 File:~180720_o2_03_in180718_tbrucei_stumpy_02.raw~, NativeID:~controllerType=0 controllerNumber=1 scan=23312~
Tb11.v5.0469	Tb11.v5.0469 beta tubulin, putative 28424348:28425676 forward MW:49704	138	50413	6	6	4	4	2036	1	1	1	501.75	1001.48	2	1001.49	-0.0003	0	40.55	20	0.00016	K	SSVCDIPPK	G				180720_o2_03_in180718_tbrucei_stumpy_02.9968.9968.2 File:~180720_o2_03_in180718_tbrucei_stumpy_02.raw~, NativeID:~controllerType=0 controllerNumber=1 scan=9968~
Tb927.2.450	3B10.180 retrotransposon hot spot protein 4 (RHS4), putative 1141823:1144396 reverse MW:97999	180	98336	5	5	5	5	2523	1	1	1	527.306	1052.6	2	1052.6	-0.0004	0	24.51	18	0.012	R	DAPALIGLAGR	R				180720_o2_03_in180718_tbrucei_stumpy_02.25090.25090.2 File:~180720_o2_03_in180718_tbrucei_stumpy_02.raw~, NativeID:~controllerType=0 controllerNumber=1 scan=25090~
Tb927.1.120	Tb927.1.120 retrotransposon hot spot protein 4 (RHS4), putative 60266:62836 reverse MW:98026	176	98534	5	5	5	5	1829	1	1	1	493.286	984.558	2	984.56	-0.0027	0	31	20	0.0041	R	IDAVLLEGR	V				180720_o2_03_in180718_tbrucei_stumpy_02.21593.21593.2 File:~180720_o2_03_in180718_tbrucei_stumpy_02.raw~, NativeID:~controllerType=0 controllerNumber=1 scan=21593~
Tb927.9.5770	TRYP1 tryparedoxin peroxidase 14597624:14598223 forward MW:22424	147	22752	5	5	4	4	217	1	1	1	412.219	822.424	2	822.424	0.0003	0	43.39	20	0.00018	K	VDLASYR	G				180720_o2_03_in180718_tbrucei_stumpy_02.15372.15372.2 File:~180720_o2_03_in180718_tbrucei_stumpy_02.raw~, NativeID:~controllerType=0 controllerNumber=1 scan=15372~
Tb927.10.3660	Tb927.10.3660 aspartate aminotransferase 18105659:18106870 reverse MW:44788	122	44930	5	5	5	5	1334	1	1	1	472.287	942.56	2	942.561	-0.001	1	38.88	20	0.00023	R	SRLEVIAR	S				180720_o2_03_in180718_tbrucei_stumpy_02.9856.9856.2 File:~180720_o2_03_in180718_tbrucei_stumpy_02.raw~, NativeID:~controllerType=0 controllerNumber=1 scan=9856~
Tb11.v5.0435	Tb11.v5.0435 adenylosuccinate synthetase, putative 28247872:28249680 forward MW:66675	114	67317	5	5	5	5	1046	1	1	1	456.767	911.519	2	911.519	0	0	31.95	17	0.0017	K	VISIGNGPR	G				180720_o2_03_in180718_tbrucei_stumpy_02.12872.12872.2 File:~180720_o2_03_in180718_tbrucei_stumpy_02.raw~, NativeID:~controllerType=0 controllerNumber=1 scan=12872~
Tb11.v5.0732	Tb11.v5.0732 hexokinase, putative 30278479:30279729 reverse MW:44815	109	45300	5	5	5	5	80	1	1	1	403.245	804.475	2	804.475	0	0	23.02	17	0.013	R	FVLPTTK	F				180720_o2_03_in180718_tbrucei_stumpy_02.17500.17500.2 File:~180720_o2_03_in180718_tbrucei_stumpy_02.raw~, NativeID:~controllerType=0 controllerNumber=1 scan=17500~
Tb927.11.3570	Tb927.11.3570 aminopeptidase, putative 22354577:22357192 forward MW:98100	108	98494	5	5	5	5	1596	1	1	1	484.3	966.586	2	966.586	-0.0005	0	22.74	13	0.0053	K	ELPGLILGR	A				180720_o2_03_in180718_tbrucei_stumpy_02.26312.26312.2 File:~180720_o2_03_in180718_tbrucei_stumpy_02.raw~, NativeID:~controllerType=0 controllerNumber=1 scan=26312~
Tb927.6.4840	METK1 S-adenosylmethionine synthetase, putative 8649174:8650367 forward MW:43540	83	43855	5	5	5	5	352	1	1	1	418.729	835.444	2	835.444	-0.0004	0	23.98	20	0.021	K	AVIDYQK	V				180720_o2_03_in180718_tbrucei_stumpy_02.10591.10591.2 File:~180720_o2_03_in180718_tbrucei_stumpy_02.raw~, NativeID:~controllerType=0 controllerNumber=1 scan=10591~
Tb927.11.11360	RACK1 receptor for activated C kinase 1 24333188:24334144 forward MW:34690	74	35181	5	5	4	4	1099	1	1	1	459.246	916.477	2	916.477	0	0	20.89	22	0.012	K	VWDLATGR	L				180720_o2_03_in180718_tbrucei_stumpy_02.19641.19641.2 File:~180720_o2_03_in180718_tbrucei_stumpy_02.raw~, NativeID:~controllerType=0 controllerNumber=1 scan=19641~
Tb927.2.470	3B10.190 retrotransposon hot spot protein 4 (RHS4), putative 1151553:1154135 reverse MW:98318	140	98769	4	4	4	4	1315	1	1	0	471.772	941.529	2	941.529	-0.0004	0	46.22	18	9.3e-05	R	EGILNLQR	W				180720_o2_03_in180718_tbrucei_stumpy_02.19686.19686.2 File:~180720_o2_03_in180718_tbrucei_stumpy_02.raw~, NativeID:~controllerType=0 controllerNumber=1 scan=19686~
Tb927.2.340	3B10.125 retrotransposon hot spot protein 4 (RHS4), putative 1110839:1113415 reverse MW:97842	119	98350	4	4	4	4	1315	1	0	0	471.772	941.529	2	941.529	-0.0004	0	46.22	18	9.3e-05	R	EGILNLQR	W				180720_o2_03_in180718_tbrucei_stumpy_02.19686.19686.2 File:~180720_o2_03_in180718_tbrucei_stumpy_02.raw~, NativeID:~controllerType=0 controllerNumber=1 scan=19686~
Tb11.v5.0653	Tb11.v5.0653 trypanothione synthetase, putative 29736832:29738367 reverse MW:58626	118	59159	4	4	4	4	2864	1	1	1	545.271	1088.53	2	1088.53	-0.0014	0	37.92	21	0.0011	R	IPEEYWPR	I				180720_o2_03_in180718_tbrucei_stumpy_02.21557.21557.2 File:~180720_o2_03_in180718_tbrucei_stumpy_02.raw~, NativeID:~controllerType=0 controllerNumber=1 scan=21557~
Tb927.5.3820	Tb927.5.3820 aspartate carbamoyltransferase, putative 6751043:6752026 forward MW:35911	101	36116	4	4	3	3	2017	1	1	1	500.774	999.533	2	999.535	-0.0023	0	23.83	21	0.023	K	ADIVINAER	M				180720_o2_03_in180718_tbrucei_stumpy_02.14540.14540.2 File:~180720_o2_03_in180718_tbrucei_stumpy_02.raw~, NativeID:~controllerType=0 controllerNumber=1 scan=14540~
Tb927.7.710	HSP70 heat shock 70 kDa protein, putative 9079741:9081660 reverse MW:70212	98	70511	4	4	3	3	9452	1	1	1	752.353	1502.69	2	1502.69	0.0022	0	20.89	18	0.028	R	TTPSYVSFSETER	L				180720_o2_03_in180718_tbrucei_stumpy_02.19609.19609.2 File:~180720_o2_03_in180718_tbrucei_stumpy_02.raw~, NativeID:~controllerType=0 controllerNumber=1 scan=19609~
Tb927.11.17000	Tb927.11.17000 leucine-rich repeat protein (LRRP), putative 25829391:25832390 reverse MW:109718	98	110675	4	4	4	4	2789	1	1	1	542.312	1082.61	2	1082.61	0.0017	0	32.92	17	0.0016	R	NVLTEGVPVR	L				180720_o2_03_in180718_tbrucei_stumpy_02.18836.18836.2 File:~180720_o2_03_in180718_tbrucei_stumpy_02.raw~, NativeID:~controllerType=0 controllerNumber=1 scan=18836~
Tb11.v5.0516	Tb11.v5.0516 glyceraldehyde 3-phosphate dehydrogenase, cytosolic, putative 28669403:28670398 forward MW:35611	96	35760	4	4	4	4	191	1	1	0	410.227	818.44	2	818.44	-0.0002	0	21.39	22	0.024	R	VGINGFGR	I				180720_o2_03_in180718_tbrucei_stumpy_02.16252.16252.2 File:~180720_o2_03_in180718_tbrucei_stumpy_02.raw~, NativeID:~controllerType=0 controllerNumber=1 scan=16252~
Tb927.11.16130	NDPK nucleoside diphosphate kinase 25569178:25569639 reverse MW:16857	95	16904	4	4	3	3	1231	1	1	1	468.233	934.451	2	934.451	0	0	56.31	23	2.4e-05	R	GDFAVDVGR	N				180720_o2_03_in180718_tbrucei_stumpy_02.17521.17521.2 File:~180720_o2_03_in180718_tbrucei_stumpy_02.raw~, NativeID:~controllerType=0 controllerNumber=1 scan=17521~
Tb927.10.11970	GlnAT glutamine aminotransferase (GlnAT) 20067760:20069049 forward MW:48335	85	48760	4	4	3	3	2401	1	1	1	521.782	1041.55	2	1041.55	0.0002	0	24.28	19	0.016	R	LSEYLLPAH	-				180720_o2_03_in180718_tbrucei_stumpy_02.22320.22320.2 File:~180720_o2_03_in180718_tbrucei_stumpy_02.raw~, NativeID:~controllerType=0 controllerNumber=1 scan=22320~
Tb927.9.10770	PABP2 Polyadenylate-binding protein 2 (Poly(A)-binding protein 2) (Poly(A)-binding protein II) (PABII) (Polyadenylate-binding nuclear protein 1) (Nuclear poly(A)-binding protein 1) (PABP2), putative 15310197:15311864 reverse MW:62148	81	62335	4	4	3	3	4063	1	1	1	592.263	1182.51	2	1182.52	-0.003	0	29.56	17	0.0028	K	NFDDTVTSER	L				180720_o2_03_in180718_tbrucei_stumpy_02.14137.14137.2 File:~180720_o2_03_in180718_tbrucei_stumpy_02.raw~, NativeID:~controllerType=0 controllerNumber=1 scan=14137~
Tb927.6.2300	Tb927.6.2300 adenosine kinase, putative 8022996:8024033 forward MW:37908	77	38397	4	4	4	4	1246	1	1	1	468.737	935.46	2	935.46	0.0002	0	27.57	20	0.009	K	GIFDDIEK	M				180720_o2_03_in180718_tbrucei_stumpy_02.24895.24895.2 File:~180720_o2_03_in180718_tbrucei_stumpy_02.raw~, NativeID:~controllerType=0 controllerNumber=1 scan=24895~
Tb927.9.15360	Tb927.9.15360 40S ribosomal protein S6, putative 15994264:15995016 forward MW:28476	76	28516	4	4	4	4	460	1	1	1	423.745	845.476	2	845.476	0.0001	0	42.4	22	0.00052	K	LNIAYPR	N				180720_o2_03_in180718_tbrucei_stumpy_02.17068.17068.2 File:~180720_o2_03_in180718_tbrucei_stumpy_02.raw~, NativeID:~controllerType=0 controllerNumber=1 scan=17068~
Tb11.v5.0501	Tb11.v5.0501 40S ribosomal protein S3A, putative 28593120:28593890 forward MW:29422	65	29632	4	4	4	4	78	1	1	1	403.231	804.448	2	804.449	-0.0011	0	37.58	21	0.0013	K	IAADFLR	G				180720_o2_03_in180718_tbrucei_stumpy_02.19953.19953.2 File:~180720_o2_03_in180718_tbrucei_stumpy_02.raw~, NativeID:~controllerType=0 controllerNumber=1 scan=19953~
Tb11.v5.0636	Tb11.v5.0636 C-terminal motor kinesin, putative 29619567:29622029 forward MW:90801	64	91485	4	4	4	4	1669	1	1	1	487.273	972.532	2	972.535	-0.0036	0	25.64	23	0.0039	R	GSNSQLLVR	T				180720_o2_03_in180718_tbrucei_stumpy_02.11810.11810.2 File:~180720_o2_03_in180718_tbrucei_stumpy_02.raw~, NativeID:~controllerType=0 controllerNumber=1 scan=11810~
Tb927.5.4460	MVP major vault protein, putative 6876083:6878599 reverse MW:94104	60	94957	4	4	4	4	206	1	1	1	411.202	820.39	2	820.39	0.0003	0	22.98	21	0.0078	R	CLFEPR	Q				180720_o2_03_in180718_tbrucei_stumpy_02.15899.15899.2 File:~180720_o2_03_in180718_tbrucei_stumpy_02.raw~, NativeID:~controllerType=0 controllerNumber=1 scan=15899~
Tb927.11.5520	TIM triosephosphate isomerase 22864516:22865268 forward MW:26819	127	26973	3	3	2	2	8864	1	1	1	736.847	1471.68	2	1471.68	-0.0038	0	58.61	18	5.2e-06	R	AYYGETNEIVADK	V				180720_o2_03_in180718_tbrucei_stumpy_02.17409.17409.2 File:~180720_o2_03_in180718_tbrucei_stumpy_02.raw~, NativeID:~controllerType=0 controllerNumber=1 scan=17409~
Tb927.11.7460	Tb927.11.7460 glucose-regulated protein 78, putative 23414996:23416957 reverse MW:71436	123	71505	3	3	3	3	4081	1	1	1	593.333	1184.65	2	1184.65	-0.0006	0	24.39	21	0.0052	K	DAGTIAGLNVVR	I				180720_o2_03_in180718_tbrucei_stumpy_02.23221.23221.2 File:~180720_o2_03_in180718_tbrucei_stumpy_02.raw~, NativeID:~controllerType=0 controllerNumber=1 scan=23221~
Tb927.9.2470	NOP86 nucleolar protein 14138639:14140921 reverse MW:86204	107	86777	3	3	3	3	1388	1	1	1	474.767	947.519	2	947.519	-0.0004	0	46.66	20	0.00012	K	QAIAAAFTR	Q				180720_o2_03_in180718_tbrucei_stumpy_02.16268.16268.2 File:~180720_o2_03_in180718_tbrucei_stumpy_02.raw~, NativeID:~controllerType=0 controllerNumber=1 scan=16268~
Tb11.v5.0243	Tb11.v5.0243 40S ribosomal protein S18, putative 27014614:27015075 reverse MW:17510	98	17614	3	3	3	3	294	1	1	1	415.766	829.517	2	829.517	-0.0003	1	46.59	18	7.9e-05	R	KVPFALR	M				180720_o2_03_in180718_tbrucei_stumpy_02.14072.14072.2 File:~180720_o2_03_in180718_tbrucei_stumpy_02.raw~, NativeID:~controllerType=0 controllerNumber=1 scan=14072~
Tb11.v5.0881	Tb11.v5.0881 antigenic protein, putative 31123109:31124956 forward MW:71561	89	71688	3	3	3	3	6875	1	1	1	682.845	1363.68	2	1363.67	0.0021	0	34.8	23	0.0013	R	ALNEQYETLQR	T				180720_o2_03_in180718_tbrucei_stumpy_02.15905.15905.2 File:~180720_o2_03_in180718_tbrucei_stumpy_02.raw~, NativeID:~controllerType=0 controllerNumber=1 scan=15905~
Tb927.11.6590	Tb927.11.6590 aminopeptidase, putative 23150400:23151965 reverse MW:55359	80	56122	3	3	3	3	1159	1	1	1	464.279	926.544	2	926.544	-0.0001	0	32.14	16	0.0015	R	VVVGEVPTK	A				180720_o2_03_in180718_tbrucei_stumpy_02.12188.12188.2 File:~180720_o2_03_in180718_tbrucei_stumpy_02.raw~, NativeID:~controllerType=0 controllerNumber=1 scan=12188~
Tb927.8.6060	Tb927.8.6060 2-amino-3-ketobutyrate coenzyme A ligase, putative 12895174:12896388 forward MW:43734	75	44049	3	3	3	3	2552	1	1	1	528.806	1055.6	2	1055.6	0.0004	0	27.08	18	0.0067	R	EAAAAQLAAIK	E				180720_o2_03_in180718_tbrucei_stumpy_02.16295.16295.2 File:~180720_o2_03_in180718_tbrucei_stumpy_02.raw~, NativeID:~controllerType=0 controllerNumber=1 scan=16295~
Tb927.1.2340	Tb927.1.2340 alpha tubulin 572442:573797 forward MW:49787	74	50383	3	3	3	3	835	1	1	1	444.737	887.46	2	887.46	0.0004	0	33.17	21	0.0012	R	EDLAALEK	D				180720_o2_03_in180718_tbrucei_stumpy_02.15517.15517.2 File:~180720_o2_03_in180718_tbrucei_stumpy_02.raw~, NativeID:~controllerType=0 controllerNumber=1 scan=15517~
Tb927.4.1080	Tb927.4.1080 V-type ATPase, A subunit, putative 4199980:4201812 reverse MW:67750	74	68219	3	3	3	3	6699	1	1	1	678.331	1354.65	2	1354.65	-0.0051	0	35.99	20	0.00042	R	NIVTFYEEGQR	V				180720_o2_03_in180718_tbrucei_stumpy_02.23102.23102.2 File:~180720_o2_03_in180718_tbrucei_stumpy_02.raw~, NativeID:~controllerType=0 controllerNumber=1 scan=23102~
Tb927.4.2240	Tb927.4.2240 hypothetical protein, conserved 4493242:4494414 forward MW:44187	71	44673	3	3	3	3	369	1	1	1	419.779	837.543	2	837.544	-0.0007	0	21.52	13	0.007	K	ILQVPLR	E				180720_o2_03_in180718_tbrucei_stumpy_02.19099.19099.2 File:~180720_o2_03_in180718_tbrucei_stumpy_02.raw~, NativeID:~controllerType=0 controllerNumber=1 scan=19099~
Tb927.3.5050	Tb927.3.5050 60S ribosomal protein L4 3676337:3677461 forward MW:41856	70	41944	3	3	3	3	2591	1	1	1	530.276	1058.54	2	1058.54	0.0012	0	40.16	23	0.00023	K	TVGAIDDVNR	V				180720_o2_03_in180718_tbrucei_stumpy_02.12304.12304.2 File:~180720_o2_03_in180718_tbrucei_stumpy_02.raw~, NativeID:~controllerType=0 controllerNumber=1 scan=12304~
Tb927.4.5010	Tb927.4.5010 calreticulin, putative 5283874:5285061 reverse MW:45042	69	45242	3	3	3	3	4148	1	1	1	597.288	1192.56	2	1192.56	-0.0006	0	47.78	20	3.3e-05	K	AEEDALAAFEK	K				180720_o2_03_in180718_tbrucei_stumpy_02.23200.23200.2 File:~180720_o2_03_in180718_tbrucei_stumpy_02.raw~, NativeID:~controllerType=0 controllerNumber=1 scan=23200~
Tb927.3.4750	Tb927.3.4750 aminopeptidase, putative 3598361:3600976 reverse MW:97252	69	98558	3	3	3	3	1873	1	1	1	495.221	988.428	2	988.429	-0.0007	0	27.49	13	0.0019	K	EFDEFFR	L				180720_o2_03_in180718_tbrucei_stumpy_02.27135.27135.2 File:~180720_o2_03_in180718_tbrucei_stumpy_02.raw~, NativeID:~controllerType=0 controllerNumber=1 scan=27135~
Tb11.v5.0605	Tb11.v5.0605 pyruvate kinase 1, putative 29382999:29384375 reverse MW:49939	67	50705	3	3	3	3	1846	1	1	1	493.815	985.616	2	985.617	-0.0015	1	29.08	15	0.002	K	GKDILIISK	I				180720_o2_03_in180718_tbrucei_stumpy_02.13975.13975.2 File:~180720_o2_03_in180718_tbrucei_stumpy_02.raw~, NativeID:~controllerType=0 controllerNumber=1 scan=13975~
Tb11.v5.0228	Tb11.v5.0228 75 kDa invariant surface glycoprotein, putative 26948228:26949799 reverse MW:57893	66	58313	3	3	3	3	2603	1	1	1	530.76	1059.51	2	1059.51	0.0004	0	25.34	19	0.013	K	YSILCNYK	V				180720_o2_03_in180718_tbrucei_stumpy_02.18993.18993.2 File:~180720_o2_03_in180718_tbrucei_stumpy_02.raw~, NativeID:~controllerType=0 controllerNumber=1 scan=18993~
Tb927.10.12700	Tb927.10.12700 pyruvate dehydrogenase E1 alpha subunit, putative 20236315:20237451 reverse MW:42512	66	42997	3	3	3	3	589	1	1	1	432.208	862.401	2	862.401	0.0004	0	20.97	20	0.011	K	EWCLAGK	G				180720_o2_03_in180718_tbrucei_stumpy_02.16677.16677.2 File:~180720_o2_03_in180718_tbrucei_stumpy_02.raw~, NativeID:~controllerType=0 controllerNumber=1 scan=16677~
Tb11.v5.0668	Tb11.v5.0668 protein disulfide isomerase 29848695:29850188 forward MW:55639	65	55946	3	3	3	3	632	1	1	1	434.216	866.417	2	866.417	-0.0003	0	20.19	19	0.041	K	FFEAEPK	L				180720_o2_03_in180718_tbrucei_stumpy_02.14070.14070.2 File:~180720_o2_03_in180718_tbrucei_stumpy_02.raw~, NativeID:~controllerType=0 controllerNumber=1 scan=14070~
Tb927.9.6230	AK arginine kinase 14639383:14640495 forward MW:41597	62	41856	3	3	3	3	700	1	1	1	437.73	873.446	2	873.444	0.0012	0	21.7	20	0.041	R	DVAAELEK	A				180720_o2_03_in180718_tbrucei_stumpy_02.15068.15068.2 File:~180720_o2_03_in180718_tbrucei_stumpy_02.raw~, NativeID:~controllerType=0 controllerNumber=1 scan=15068~
Tb927.11.7560	Tb927.11.7560 predicted WD40 repeat protein 23435827:23437716 reverse MW:67696	59	68793	3	3	3	3	3658	1	1	1	576.299	1150.58	2	1150.59	-0.0025	0	32.08	21	0.00098	R	YLASIGGIDDK	A				180720_o2_03_in180718_tbrucei_stumpy_02.20283.20283.2 File:~180720_o2_03_in180718_tbrucei_stumpy_02.raw~, NativeID:~controllerType=0 controllerNumber=1 scan=20283~
Tb927.4.100	Tb927.4.100 retrotransposon hot spot protein (RHS, pseudogene), putative 3913527:3914978 reverse MW:55107	59	55357	3	3	3	3	2207	1	1	1	510.777	1019.54	2	1019.54	-0.0004	0	24.23	21	0.0053	R	ELQGLSFAR	N				180720_o2_03_in180718_tbrucei_stumpy_02.21543.21543.2 File:~180720_o2_03_in180718_tbrucei_stumpy_02.raw~, NativeID:~controllerType=0 controllerNumber=1 scan=21543~
Tb927.6.4280	GAPDH glyceraldehyde 3-phosphate dehydrogenase, glycosomal 8523132:8524211 reverse MW:39048	57	39251	3	3	3	3	191	1	0	0	410.227	818.44	2	818.44	-0.0002	0	21.39	22	0.024	K	VGINGFGR	I				180720_o2_03_in180718_tbrucei_stumpy_02.16252.16252.2 File:~180720_o2_03_in180718_tbrucei_stumpy_02.raw~, NativeID:~controllerType=0 controllerNumber=1 scan=16252~
Tb927.10.7930	PGAM 2,3-bisphosphoglycerate-independent phosphoglycerate mutase 19134087:19135742 reverse MW:60604	54	60851	3	3	2	2	3590	1	1	1	573.306	1144.6	2	1144.6	-0.0007	0	37.1	21	0.00095	K	EITDAAVDAIK	S				180720_o2_03_in180718_tbrucei_stumpy_02.20119.20119.2 File:~180720_o2_03_in180718_tbrucei_stumpy_02.raw~, NativeID:~controllerType=0 controllerNumber=1 scan=20119~
Tb927.7.1730	Tb927.7.1730 60S ribosomal protein L7, putative 9352540:9353268 forward MW:27713	50	27810	3	3	3	3	3309	1	1	1	562.316	1122.62	2	1122.62	-0.0004	0	29.72	20	0.0016	R	QIFNTVFVR	L				180720_o2_03_in180718_tbrucei_stumpy_02.25098.25098.2 File:~180720_o2_03_in180718_tbrucei_stumpy_02.raw~, NativeID:~controllerType=0 controllerNumber=1 scan=25098~
Tb927.3.3560	Tb927.3.3560 hypothetical protein, conserved 3260388:3262262 forward MW:69088	50	69956	3	3	3	3	3332	1	1	1	563.765	1125.52	2	1125.52	-0.0049	0	29.34	19	0.0048	R	FSSTGGTQWR	Q				180720_o2_03_in180718_tbrucei_stumpy_02.13492.13492.2 File:~180720_o2_03_in180718_tbrucei_stumpy_02.raw~, NativeID:~controllerType=0 controllerNumber=1 scan=13492~
Tb927.3.3270	TbPFK ATP-dependent phosphofructokinase 3099438:3100901 reverse MW:53518	45	53997	3	3	3	3	436	1	1	1	422.729	843.444	2	843.445	-0.0012	0	21.53	20	0.04	R	ELEAINR	N				180720_o2_03_in180718_tbrucei_stumpy_02.10709.10709.2 File:~180720_o2_03_in180718_tbrucei_stumpy_02.raw~, NativeID:~controllerType=0 controllerNumber=1 scan=10709~
Tb11.v5.0409	Tb11.v5.0409 guanine deaminase, putative 28051489:28053039 reverse MW:55321	43	55857	3	3	3	3	1211	1	1	1	466.764	931.513	2	931.513	0.0005	0	20.56	21	0.012	R	DTLIFAPR	S				180720_o2_03_in180718_tbrucei_stumpy_02.23695.23695.2 File:~180720_o2_03_in180718_tbrucei_stumpy_02.raw~, NativeID:~controllerType=0 controllerNumber=1 scan=23695~
Tb927.10.5030	Tb927.10.5030 ubiquitin/ribosomal protein S27a, putative 18399669:18400124 forward MW:16705	115	17094	2	2	1	1	9299	1	1	1	499.238	1494.69	3	1494.7	-0.0044	1	58.53	18	5.3e-06	K	VTENDDGSFKVER	T				180720_o2_03_in180718_tbrucei_stumpy_02.11065.11065.3 File:~180720_o2_03_in180718_tbrucei_stumpy_02.raw~, NativeID:~controllerType=0 controllerNumber=1 scan=11065~
Tb927.9.7770	SpSyn spermidine synthase 14885674:14886570 reverse MW:32926	113	33304	2	2	2	2	1116	1	1	1	460.253	918.492	2	918.492	-0.0007	0	58.04	22	1.5e-05	R	VGDGVAFVR	E				180720_o2_03_in180718_tbrucei_stumpy_02.16626.16626.2 File:~180720_o2_03_in180718_tbrucei_stumpy_02.raw~, NativeID:~controllerType=0 controllerNumber=1 scan=16626~
Tb927.9.5190	28G16.165 proliferative cell nuclear antigen (PCNA), putative 14526732:14527610 forward MW:32315	105	32750	2	2	2	2	7121	1	1	1	691.28	1380.55	2	1380.55	-0.0006	0	33.54	13	0.00044	K	TEDEEADACSVR	T				180720_o2_03_in180718_tbrucei_stumpy_02.9225.9225.2 File:~180720_o2_03_in180718_tbrucei_stumpy_02.raw~, NativeID:~controllerType=0 controllerNumber=1 scan=9225~
Tb927.10.5810	Tb927.10.5810 hypothetical protein, conserved 18594357:18595658 reverse MW:48258	96	48342	2	2	2	2	3025	1	1	1	552.283	1102.55	2	1102.55	0.0013	0	57.17	21	1.1e-05	K	ISQEAVEEAK	V				180720_o2_03_in180718_tbrucei_stumpy_02.9401.9401.2 File:~180720_o2_03_in180718_tbrucei_stumpy_02.raw~, NativeID:~controllerType=0 controllerNumber=1 scan=9401~
Tb11.v5.0196	Tb11.v5.0196 hypothetical protein, conserved 26806423:26807223 reverse MW:29335	92	29431	2	2	2	2	1086	1	1	1	458.779	915.544	2	915.539	0.0053	0	41.07	20	0.00021	K	NTTIAIVGK	G				180720_o2_03_in180718_tbrucei_stumpy_02.14211.14211.2 File:~180720_o2_03_in180718_tbrucei_stumpy_02.raw~, NativeID:~controllerType=0 controllerNumber=1 scan=14211~
Tb927.10.7410	Tb927.10.7410 succinyl-CoA ligase [GDP-forming] beta-chain, putative 19022726:19023985 reverse MW:44906	87	45561	2	2	2	2	4484	1	1	1	607.279	1212.54	2	1212.54	0.0014	0	50.7	16	1.8e-05	K	LSFDDNAEFR	Q				180720_o2_03_in180718_tbrucei_stumpy_02.22624.22624.2 File:~180720_o2_03_in180718_tbrucei_stumpy_02.raw~, NativeID:~controllerType=0 controllerNumber=1 scan=22624~
Tb927.5.4170	Tb927.5.4170 histone H4, putative 6830361:6830663 reverse MW:11142	84	11135	2	2	2	2	3649	1	1	1	575.81	1149.61	2	1149.6	0.0027	0	51.7	22	2.5e-05	R	ISGVIYDEVR	G				180720_o2_03_in180718_tbrucei_stumpy_02.19622.19622.2 File:~180720_o2_03_in180718_tbrucei_stumpy_02.raw~, NativeID:~controllerType=0 controllerNumber=1 scan=19622~
Tb927.3.3310	Tb927.3.3310 60S ribosomal protein L13, putative 3109518:3110174 reverse MW:25428	83	25526	2	2	2	2	2732	1	1	1	539.788	1077.56	2	1077.56	-0.0001	0	38.13	21	0.00027	K	VFFNQPAQK	Q				180720_o2_03_in180718_tbrucei_stumpy_02.15308.15308.2 File:~180720_o2_03_in180718_tbrucei_stumpy_02.raw~, NativeID:~controllerType=0 controllerNumber=1 scan=15308~
Tb927.10.230	Tb927.10.230 proteasome alpha 5 subunit, putative 17230461:17231201 forward MW:27176	78	27274	2	2	2	2	2620	1	1	1	532.261	1062.51	2	1062.51	-0.0012	0	28.69	21	0.0045	R	GVNTFSPEGR	I				180720_o2_03_in180718_tbrucei_stumpy_02.12737.12737.2 File:~180720_o2_03_in180718_tbrucei_stumpy_02.raw~, NativeID:~controllerType=0 controllerNumber=1 scan=12737~
Tb927.2.270	3B10.90 retrotransposon hot spot protein (RHS, pseudogene), putative 1095689:1097431 reverse MW:65532	78	67209	2	2	2	2	307	1	1	0	416.258	830.501	2	830.501	-0.0007	0	33.79	20	0.0024	R	AVIYLPR	N				180720_o2_03_in180718_tbrucei_stumpy_02.19472.19472.2 File:~180720_o2_03_in180718_tbrucei_stumpy_02.raw~, NativeID:~controllerType=0 controllerNumber=1 scan=19472~
Tb927.10.10390	Tb927.10.10390 trypanothione reductase 19715085:19716563 reverse MW:53157	77	53522	2	2	2	2	2900	1	1	1	547.267	1092.52	2	1092.52	-0.0006	0	44.47	20	0.0002	K	GGVQVDEFSR	T				180720_o2_03_in180718_tbrucei_stumpy_02.16150.16150.2 File:~180720_o2_03_in180718_tbrucei_stumpy_02.raw~, NativeID:~controllerType=0 controllerNumber=1 scan=16150~
Tb927.10.10850	AGO1 argonaute-like protein 19788332:19791043 reverse MW:99186	76	100263	2	2	2	2	2667	1	1	1	533.751	1065.49	2	1065.49	0.0005	0	25.86	20	0.0038	R	FAFQAPDDR	T				180720_o2_03_in180718_tbrucei_stumpy_02.19353.19353.2 File:~180720_o2_03_in180718_tbrucei_stumpy_02.raw~, NativeID:~controllerType=0 controllerNumber=1 scan=19353~
Tb927.10.5770	VCP valosin-containing protein homolog 18583600:18585942 reverse MW:85827	74	86570	2	2	2	2	5025	1	1	1	626.312	1250.61	2	1250.61	-0.0016	0	33.03	21	0.0008	K	GVLFYGPPGCGK	T				180720_o2_03_in180718_tbrucei_stumpy_02.22120.22120.2 File:~180720_o2_03_in180718_tbrucei_stumpy_02.raw~, NativeID:~controllerType=0 controllerNumber=1 scan=22120~
Tb927.4.3550	Tb927.4.3550 60S ribosomal protein L13a, putative 4823596:4824264 reverse MW:25712	73	25867	2	2	2	2	1120	1	1	1	460.745	919.476	2	919.476	-0.0008	0	45.26	23	5.7e-05	R	SPSDVFIR	T				180720_o2_03_in180718_tbrucei_stumpy_02.17781.17781.2 File:~180720_o2_03_in180718_tbrucei_stumpy_02.raw~, NativeID:~controllerType=0 controllerNumber=1 scan=17781~
Tb927.11.6870	Tb927.11.6870 14-3-3 protein 23232996:23233754 reverse MW:29196	72	29463	2	2	2	2	3561	1	1	1	572.304	1142.59	2	1142.59	-0.0002	0	49.21	21	3.4e-05	K	LNPVLSSEER	N				180720_o2_03_in180718_tbrucei_stumpy_02.14374.14374.2 File:~180720_o2_03_in180718_tbrucei_stumpy_02.raw~, NativeID:~controllerType=0 controllerNumber=1 scan=14374~
Tb927.11.8970	Tb927.11.8970 ribose 5-phosphate isomerase, putative 23759419:23759886 forward MW:16957	70	17175	2	2	2	2	143	1	1	1	407.741	813.468	2	813.471	-0.0024	0	46.56	20	0.00013	R	TTGPAVLR	E				180720_o2_03_in180718_tbrucei_stumpy_02.10277.10277.2 File:~180720_o2_03_in180718_tbrucei_stumpy_02.raw~, NativeID:~controllerType=0 controllerNumber=1 scan=10277~
Tb927.1.90	Tb927.1.90 retrotransposon hot spot protein (RHS, pseudogene), putative 50428:52205 reverse MW:67110	69	68529	2	2	2	2	3197	1	1	1	558.306	1114.6	2	1114.6	-0.0004	0	21.37	21	0.0099	R	AAQTAGGAVELK	G				180720_o2_03_in180718_tbrucei_stumpy_02.10396.10396.2 File:~180720_o2_03_in180718_tbrucei_stumpy_02.raw~, NativeID:~controllerType=0 controllerNumber=1 scan=10396~
Tb927.8.3530	Tb927.8.3530 glycerol-3-phosphate dehydrogenase [NAD+], glycosomal 12186225:12187289 reverse MW:37805	68	38408	2	2	2	2	4086	1	1	1	593.838	1185.66	2	1185.66	0.0003	0	29.38	21	0.0018	K	LGQGISLEEIK	R				180720_o2_03_in180718_tbrucei_stumpy_02.22394.22394.2 File:~180720_o2_03_in180718_tbrucei_stumpy_02.raw~, NativeID:~controllerType=0 controllerNumber=1 scan=22394~
Tb927.11.3730	LeuRS leucyl-tRNA synthetase, putative 22396038:22399262 forward MW:121826	66	122717	2	2	2	2	3721	1	1	1	578.819	1155.62	2	1155.62	-0.0011	0	59.05	20	2.9e-06	K	LLEEQNAAIR	Y				180720_o2_03_in180718_tbrucei_stumpy_02.14558.14558.2 File:~180720_o2_03_in180718_tbrucei_stumpy_02.raw~, NativeID:~controllerType=0 controllerNumber=1 scan=14558~
Tb927.11.11680	Tb927.11.11680 2-oxoglutarate dehydrogenase E2 component, putative 24429862:24431013 forward MW:41143	65	41516	2	2	2	2	1230	1	1	1	468.232	934.449	2	934.451	-0.0013	0	25.91	23	0.0063	K	QIADFGER	A				180720_o2_03_in180718_tbrucei_stumpy_02.14834.14834.2 File:~180720_o2_03_in180718_tbrucei_stumpy_02.raw~, NativeID:~controllerType=0 controllerNumber=1 scan=14834~
Tb927.10.11300	PFC16 paraflagellar rod component, putative 19913317:19913697 forward MW:14328	61	14433	2	2	2	2	7493	1	1	1	701.374	1400.73	2	1400.73	0.007	0	45.69	22	5.2e-05	K	LNDVIPNATTTSR	S				180720_o2_03_in180718_tbrucei_stumpy_02.16517.16517.2 File:~180720_o2_03_in180718_tbrucei_stumpy_02.raw~, NativeID:~controllerType=0 controllerNumber=1 scan=16517~
Tb927.6.400	Tb927.6.400 peptidase M20/M25/M40, putative 7495243:7496670 forward MW:52185	58	52608	2	2	2	2	4553	1	1	1	610.811	1219.61	2	1219.61	-0.0002	0	33.05	22	0.0008	R	ILEADSPYNAK	V				180720_o2_03_in180718_tbrucei_stumpy_02.14899.14899.2 File:~180720_o2_03_in180718_tbrucei_stumpy_02.raw~, NativeID:~controllerType=0 controllerNumber=1 scan=14899~
Tb927.11.15370	TbKap123 hypothetical protein, conserved 25370510:25373728 reverse MW:117884	57	119746	2	2	2	2	11	1	1	1	400.255	798.496	2	798.496	-0.0005	0	32.87	18	0.0017	K	VLAVLER	A				180720_o2_03_in180718_tbrucei_stumpy_02.17196.17196.2 File:~180720_o2_03_in180718_tbrucei_stumpy_02.raw~, NativeID:~controllerType=0 controllerNumber=1 scan=17196~
Tb11.v5.0713	Tb11.v5.0713 retrotransposon hot spot (RHS) protein, putative 30150220:30152286 forward MW:78344	56	78807	2	2	2	2	384	1	1	1	420.768	839.522	2	839.523	-0.0005	0	23.62	13	0.0043	R	LAGLIPTR	E				180720_o2_03_in180718_tbrucei_stumpy_02.18548.18548.2 File:~180720_o2_03_in180718_tbrucei_stumpy_02.raw~, NativeID:~controllerType=0 controllerNumber=1 scan=18548~
Tb927.8.8330	Tb927.8.8330 calpain, putative 13595139:13597805 forward MW:98458	55	99535	2	2	2	2	2278	1	1	1	513.777	1025.54	2	1025.54	0.0003	0	37.12	20	0.00033	R	GLPIESPDAK	L				180720_o2_03_in180718_tbrucei_stumpy_02.15465.15465.2 File:~180720_o2_03_in180718_tbrucei_stumpy_02.raw~, NativeID:~controllerType=0 controllerNumber=1 scan=15465~
Tb927.4.1860	Tb927.4.1860 ribosomal protein S19, putative 4376897:4377400 reverse MW:18846	54	19176	2	2	2	2	7902	1	1	1	711.843	1421.67	2	1421.67	-0.0007	0	49.11	20	2.5e-05	R	APQNPDWYYIR	C				180720_o2_03_in180718_tbrucei_stumpy_02.23627.23627.2 File:~180720_o2_03_in180718_tbrucei_stumpy_02.raw~, NativeID:~controllerType=0 controllerNumber=1 scan=23627~
Tb927.2.1210	25N24.85 retrotransposon hot spot protein 4 (RHS4), putative 1284631:1287156 reverse MW:95200	54	95766	2	2	2	2	1410	1	1	1	475.792	949.57	2	949.571	-0.001	0	36.3	14	0.0003	R	INVVGPVPR	C				180720_o2_03_in180718_tbrucei_stumpy_02.16316.16316.2 File:~180720_o2_03_in180718_tbrucei_stumpy_02.raw~, NativeID:~controllerType=0 controllerNumber=1 scan=16316~
Tb927.2.280	3B10.95 retrotransposon hot spot protein 2 (RHS2), putative 1100470:1102839 reverse MW:90222	54	90678	2	2	2	2	307	1	0	0	416.258	830.501	2	830.501	-0.0007	0	33.79	20	0.0024	R	AVIYLPR	N				180720_o2_03_in180718_tbrucei_stumpy_02.19472.19472.2 File:~180720_o2_03_in180718_tbrucei_stumpy_02.raw~, NativeID:~controllerType=0 controllerNumber=1 scan=19472~
Tb927.9.4680	1L12.525 ATP-dependent DEAD box helicase, putative 14474598:14475812 forward MW:45362	52	45447	2	2	2	2	56	1	1	1	402.242	802.47	2	802.47	0.0002	0	20.8	20	0.042	R	AIVPFTR	G				180720_o2_03_in180718_tbrucei_stumpy_02.18873.18873.2 File:~180720_o2_03_in180718_tbrucei_stumpy_02.raw~, NativeID:~controllerType=0 controllerNumber=1 scan=18873~
Tb927.7.1320	HSP10 10 kDa heat shock protein, putative 9264946:9265248 forward MW:10670	52	10664	2	2	2	2	4054	1	1	1	591.347	1180.68	2	1180.68	-0.0011	0	20.5	17	0.024	K	AGVLIPEQVAGK	V				180720_o2_03_in180718_tbrucei_stumpy_02.19579.19579.2 File:~180720_o2_03_in180718_tbrucei_stumpy_02.raw~, NativeID:~controllerType=0 controllerNumber=1 scan=19579~
Tb927.11.880	CYPA cyclophilin a 21521685:21522218 forward MW:18717	52	18933	2	2	2	2	1989	1	1	1	499.235	996.455	2	996.455	-0.0002	0	34.23	16	0.00091	K	FPDESFAGK	A				180720_o2_03_in180718_tbrucei_stumpy_02.17325.17325.2 File:~180720_o2_03_in180718_tbrucei_stumpy_02.raw~, NativeID:~controllerType=0 controllerNumber=1 scan=17325~
Tb927.8.740	Tb927.8.740 nucleolar RNA-binding protein, truncated 11334847:11335266 reverse MW:12302	52	14875	2	2	2	2	1730	1	1	1	489.772	977.53	2	977.529	0.0002	0	36.56	20	0.0013	K	IPEDHVLR	L				180720_o2_03_in180718_tbrucei_stumpy_02.9984.9984.2 File:~180720_o2_03_in180718_tbrucei_stumpy_02.raw~, NativeID:~controllerType=0 controllerNumber=1 scan=9984~
Tb927.1.1670	Tb927.1.1670 hypothetical protein, conserved 420035:423280 forward MW:120875	51	122507	2	2	2	2	3042	1	1	1	552.771	1103.53	2	1103.53	-0.0009	0	48.47	20	2.9e-05	R	EALEDIVCR	G				180720_o2_03_in180718_tbrucei_stumpy_02.21530.21530.2 File:~180720_o2_03_in180718_tbrucei_stumpy_02.raw~, NativeID:~controllerType=0 controllerNumber=1 scan=21530~
Tb11.v5.0142	Tb11.v5.0142 variant surface protein (VSG), putative 26636891:26637592 reverse MW:24855	51	25125	2	2	2	2	8712	1	1	1	733.338	1464.66	2	1464.66	-0.0024	0	43.2	18	0.00017	K	LQAANDEYNNWK	P				180720_o2_03_in180718_tbrucei_stumpy_02.16748.16748.2 File:~180720_o2_03_in180718_tbrucei_stumpy_02.raw~, NativeID:~controllerType=0 controllerNumber=1 scan=16748~
Tb927.11.1560	Tb927.11.1560 1,2-Dihydroxy-3-keto-5-methylthiopentene dioxygenase, putative 21785216:21786211 reverse MW:37611	51	37986	2	2	2	2	760	1	1	1	439.242	876.469	2	876.471	-0.0018	0	21	22	0.011	R	SVYLGNPK	Y				180720_o2_03_in180718_tbrucei_stumpy_02.10785.10785.2 File:~180720_o2_03_in180718_tbrucei_stumpy_02.raw~, NativeID:~controllerType=0 controllerNumber=1 scan=10785~
Tb11.v5.0697	Tb11.v5.0697 aminopeptidase P1, putative 30029109:30030941 forward MW:68036	50	68620	2	2	2	2	3148	1	1	1	556.786	1111.56	2	1111.56	0	0	39.27	19	0.00049	R	LYSLLESCK	M				180720_o2_03_in180718_tbrucei_stumpy_02.21311.21311.2 File:~180720_o2_03_in180718_tbrucei_stumpy_02.raw~, NativeID:~controllerType=0 controllerNumber=1 scan=21311~
Tb927.11.15910	Tb927.11.15910 iron superoxide dismutase 25509088:25509684 reverse MW:22047	50	22205	2	2	2	2	447	1	1	1	423.241	844.467	2	844.465	0.0018	0	24.99	22	0.011	K	SVEEIIR	T				180720_o2_03_in180718_tbrucei_stumpy_02.14855.14855.2 File:~180720_o2_03_in180718_tbrucei_stumpy_02.raw~, NativeID:~controllerType=0 controllerNumber=1 scan=14855~
Tb927.7.1040	Tb927.7.1040 40S ribosomal protein S16, putative 9191723:9192172 forward MW:16998	50	17101	2	2	2	2	1466	1	1	1	478.265	954.515	2	954.517	-0.0025	0	23.51	19	0.021	K	GIIAYYQK	Y				180720_o2_03_in180718_tbrucei_stumpy_02.17063.17063.2 File:~180720_o2_03_in180718_tbrucei_stumpy_02.raw~, NativeID:~controllerType=0 controllerNumber=1 scan=17063~
Tb927.3.1790	Tb927.3.1790 pyruvate dehydrogenase E1 beta subunit, putative 2722738:2723784 reverse MW:37566	50	37998	2	2	2	2	2937	1	1	1	548.294	1094.57	2	1094.57	0.001	1	39.07	21	0.00022	R	GLVDKYGTSR	V				180720_o2_03_in180718_tbrucei_stumpy_02.10080.10080.2 File:~180720_o2_03_in180718_tbrucei_stumpy_02.raw~, NativeID:~controllerType=0 controllerNumber=1 scan=10080~
Tb927.10.7110	Tb927.10.7110 inositol-3-phosphate synthase, putative 18943489:18945075 forward MW:58275	47	58808	2	2	2	2	5654	1	1	1	644.837	1287.66	2	1287.66	0.0023	1	25.9	22	0.0037	K	NKWESVEQLR	A				180720_o2_03_in180718_tbrucei_stumpy_02.15518.15518.2 File:~180720_o2_03_in180718_tbrucei_stumpy_02.raw~, NativeID:~controllerType=0 controllerNumber=1 scan=15518~
Tb927.2.820	3B10.365 retrotransposon hot spot protein (RHS, pseudogene), putative 1205397:1206980 reverse MW:60528	47	60946	2	2	2	2	6346	1	0	0	666.837	1331.66	2	1331.66	0.003	0	31.72	22	0.0011	K	QIIGESSGGEDIK	G				180720_o2_03_in180718_tbrucei_stumpy_02.14177.14177.2 File:~180720_o2_03_in180718_tbrucei_stumpy_02.raw~, NativeID:~controllerType=0 controllerNumber=1 scan=14177~
Tb927.6.3740	Tb927.6.3740 heat shock 70 kDa protein, mitochondrial precursor, putative 8417473:8419446 reverse MW:71475	44	72000	2	2	2	2	2637	1	1	1	532.773	1063.53	2	1063.53	0.0022	0	28.8	21	0.0034	R	VLENTEGFR	T				180720_o2_03_in180718_tbrucei_stumpy_02.14318.14318.2 File:~180720_o2_03_in180718_tbrucei_stumpy_02.raw~, NativeID:~controllerType=0 controllerNumber=1 scan=14318~
Tb927.6.4770	Tb927.6.4770 protein mkt1, putative 8632870:8635077 forward MW:83307	44	83881	2	2	2	2	316	1	1	1	416.737	831.459	2	831.46	-0.0008	0	35.69	22	0.0013	R	YNVLPAR	V				180720_o2_03_in180718_tbrucei_stumpy_02.14251.14251.2 File:~180720_o2_03_in180718_tbrucei_stumpy_02.raw~, NativeID:~controllerType=0 controllerNumber=1 scan=14251~
Tb927.10.11390	Tb927.10.11390 60S ribosomal protein L6, putative 19930207:19930785 forward MW:21185	43	21229	2	2	1	1	3153	1	1	1	556.81	1111.61	2	1111.61	0.0003	0	28.99	20	0.0019	K	NGPLVISGPMK	Y				180720_o2_03_in180718_tbrucei_stumpy_02.19562.19562.2 File:~180720_o2_03_in180718_tbrucei_stumpy_02.raw~, NativeID:~controllerType=0 controllerNumber=1 scan=19562~
Tb927.11.7710	Tb927.11.7710 Gp63-1 surface protease homolog, putative 23485197:23486891 reverse MW:62084	43	63297	2	2	2	2	4847	1	1	1	620.32	1238.63	2	1238.63	0.0001	0	38.05	21	0.00027	K	QVASPEPSPATR	Q				180720_o2_03_in180718_tbrucei_stumpy_02.8843.8843.2 File:~180720_o2_03_in180718_tbrucei_stumpy_02.raw~, NativeID:~controllerType=0 controllerNumber=1 scan=8843~
Tb927.7.6090	Tb927.7.6090 hypothetical protein, conserved 10582499:10584787 reverse MW:88164	42	88849	2	2	2	2	5545	1	1	1	640.809	1279.6	2	1279.6	-0.0006	0	24.38	19	0.018	K	NSNDFVQEVTK	L				180720_o2_03_in180718_tbrucei_stumpy_02.18192.18192.2 File:~180720_o2_03_in180718_tbrucei_stumpy_02.raw~, NativeID:~controllerType=0 controllerNumber=1 scan=18192~
Tb927.10.16100	Tb927.10.16100 FK506-binding protein (FKBP)-type peptidyl-prolyl isomerase, putative 21112224:21113501 forward MW:47604	40	47860	2	2	2	2	2540	1	1	1	528.291	1054.57	2	1054.57	0.001	0	22.5	19	0.023	R	VLEVEPGNAK	A				180720_o2_03_in180718_tbrucei_stumpy_02.11789.11789.2 File:~180720_o2_03_in180718_tbrucei_stumpy_02.raw~, NativeID:~controllerType=0 controllerNumber=1 scan=11789~
Tb11.v5.0641	Tb11.v5.0641 major vault protein, putative 29655837:29657063 reverse MW:45420	40	45905	2	2	2	2	2300	1	1	1	514.798	1027.58	2	1027.58	0.0003	0	25.47	21	0.022	R	AVGEVWLVR	G				180720_o2_03_in180718_tbrucei_stumpy_02.24235.24235.2 File:~180720_o2_03_in180718_tbrucei_stumpy_02.raw~, NativeID:~controllerType=0 controllerNumber=1 scan=24235~
Tb927.10.12820	Tb927.10.12820 hypothetical protein, conserved 20267025:20270066 reverse MW:110245	38	111144	2	2	2	2	1356	1	1	1	473.29	944.566	2	944.566	0.0004	0	20.28	18	0.035	R	GTLLLTTAR	Q				180720_o2_03_in180718_tbrucei_stumpy_02.17708.17708.2 File:~180720_o2_03_in180718_tbrucei_stumpy_02.raw~, NativeID:~controllerType=0 controllerNumber=1 scan=17708~
Tb927.9.15110	Tb927.9.15110 60S ribosomal protein L5, putative 15969041:15969967 forward MW:34636	38	34672	2	2	2	2	2670	1	1	1	533.759	1065.5	2	1065.51	-0.0055	0	33.53	21	0.00072	K	EVDGSYAAVR	T				180720_o2_03_in180718_tbrucei_stumpy_02.11781.11781.2 File:~180720_o2_03_in180718_tbrucei_stumpy_02.raw~, NativeID:~controllerType=0 controllerNumber=1 scan=11781~
Tb927.11.1890	Tb927.11.1890 hypothetical protein, conserved 21851906:21852886 reverse MW:36025	37	36572	2	2	2	2	1567	1	1	1	482.759	963.503	2	963.503	-0.0001	0	21.01	21	0.011	R	DTSLPYLR	K				180720_o2_03_in180718_tbrucei_stumpy_02.22504.22504.2 File:~180720_o2_03_in180718_tbrucei_stumpy_02.raw~, NativeID:~controllerType=0 controllerNumber=1 scan=22504~
Tb927.2.5980	HSP104 ATP-dependent Clp protease subunit, heat shock protein 104 (HSP104), putative 2149130:2151742 forward MW:97039	36	97263	2	2	2	2	4249	1	1	1	600.813	1199.61	2	1199.61	-0.0032	0	25.95	20	0.0037	R	GDVPDTLLNTR	L				180720_o2_03_in180718_tbrucei_stumpy_02.21259.21259.2 File:~180720_o2_03_in180718_tbrucei_stumpy_02.raw~, NativeID:~controllerType=0 controllerNumber=1 scan=21259~
Tb927.11.12850	OPB oligopeptidase b 24745149:24747296 reverse MW:80573	35	81320	2	2	2	2	1022	1	1	1	455.246	908.477	2	908.476	0.001	0	27.66	20	0.0086	R	FLPYVDR	G				180720_o2_03_in180718_tbrucei_stumpy_02.20529.20529.2 File:~180720_o2_03_in180718_tbrucei_stumpy_02.raw~, NativeID:~controllerType=0 controllerNumber=1 scan=20529~
Tb927.6.5040	Tb927.6.5040 ribosomal protein L15, putative 8685294:8685908 forward MW:24434	34	24418	2	2	2	2	828	1	1	1	442.752	883.49	2	883.488	0.0022	0	30.24	17	0.0027	K	PNTAGVLGR	K				180720_o2_03_in180718_tbrucei_stumpy_02.10915.10915.2 File:~180720_o2_03_in180718_tbrucei_stumpy_02.raw~, NativeID:~controllerType=0 controllerNumber=1 scan=10915~
Tb927.4.2180	Tb927.4.2180 60S ribosomal protein L35a, putative 4472489:4472938 forward MW:17021	33	17124	2	2	2	2	368	1	1	1	419.724	837.434	2	837.434	-0.0002	0	25.86	19	0.01	K	GTLAGYTR	G				180720_o2_03_in180718_tbrucei_stumpy_02.10443.10443.2 File:~180720_o2_03_in180718_tbrucei_stumpy_02.raw~, NativeID:~controllerType=0 controllerNumber=1 scan=10443~
Tb927.11.7170	Tb927.11.7170 seryl-tRNA synthetase 23303458:23304897 reverse MW:53857	32	54564	2	2	2	2	9413	1	1	1	751.394	1500.77	2	1500.77	0.002	0	22.29	21	0.0081	R	VVNICSGALNNAAAK	K				180720_o2_03_in180718_tbrucei_stumpy_02.17128.17128.2 File:~180720_o2_03_in180718_tbrucei_stumpy_02.raw~, NativeID:~controllerType=0 controllerNumber=1 scan=17128~
Tb11.v5.0537	Tb11.v5.0537 polyubiquitin, putative 28853901:28855772 forward MW:70129	32	70200	2	2	2	2	2656	1	1	1	533.283	1064.55	2	1064.55	0.0003	0	21.35	21	0.01	R	TLADYNIQK	E				180720_o2_03_in180718_tbrucei_stumpy_02.15253.15253.2 File:~180720_o2_03_in180718_tbrucei_stumpy_02.raw~, NativeID:~controllerType=0 controllerNumber=1 scan=15253~
Tb927.4.1790	Tb927.4.1790 ribosomal protein L3, putative 4360310:4361599 reverse MW:48692	30	48946	2	2	2	2	808	1	1	1	441.723	881.431	2	881.432	-0.0003	0	20.77	18	0.03	R	NDYVMLK	G				180720_o2_03_in180718_tbrucei_stumpy_02.16593.16593.2 File:~180720_o2_03_in180718_tbrucei_stumpy_02.raw~, NativeID:~controllerType=0 controllerNumber=1 scan=16593~
Tb927.3.2960	IAGNH inosine-adenosine-guanosine-nucleosidehydrolase 3022217:3023200 reverse MW:35848	28	36509	2	2	2	2	2342	1	1	1	516.26	1030.51	2	1030.51	0.0001	0	26.52	20	0.0084	K	VLCCPNIR	C				180720_o2_03_in180718_tbrucei_stumpy_02.13901.13901.2 File:~180720_o2_03_in180718_tbrucei_stumpy_02.raw~, NativeID:~controllerType=0 controllerNumber=1 scan=13901~
Tb11.v5.0200	Tb11.v5.0200 proteasome beta 5 subunit, putative 26822084:26823016 reverse MW:34416	27	34850	2	2	2	2	469	1	1	1	424.225	846.435	2	846.435	-0.0001	0	21.66	22	0.021	K	GWTQISR	D				180720_o2_03_in180718_tbrucei_stumpy_02.13904.13904.2 File:~180720_o2_03_in180718_tbrucei_stumpy_02.raw~, NativeID:~controllerType=0 controllerNumber=1 scan=13904~
Tb11.v5.0742	Tb11.v5.0742 proteasome beta-1 subunit, putative 30347439:30348287 forward MW:30440	78	30877	1	1	1	1	2679	1	1	1	534.277	1066.54	2	1066.54	-0.0009	0	78.43	21	4.4e-08	R	TSTGAYVVNR	A				180720_o2_03_in180718_tbrucei_stumpy_02.10004.10004.2 File:~180720_o2_03_in180718_tbrucei_stumpy_02.raw~, NativeID:~controllerType=0 controllerNumber=1 scan=10004~
Tb927.10.6400	HSP60 chaperonin HSP60, mitochondrial precursor 18770315:18772003 reverse MW:59504	71	59751	1	1	1	1	3723	1	1	1	578.832	1155.65	2	1155.65	-0.0002	0	70.73	20	2.3e-07	R	AVEAVATTLGPK	G				180720_o2_03_in180718_tbrucei_stumpy_02.16117.16117.2 File:~180720_o2_03_in180718_tbrucei_stumpy_02.raw~, NativeID:~controllerType=0 controllerNumber=1 scan=16117~
Tb927.7.4060	Tb927.7.4060 calpain-like cysteine peptidase, putative 9998793:9999140 forward MW:12873	65	12979	1	1	1	1	2195	1	1	1	510.267	1018.52	2	1018.52	0.0006	0	64.75	22	3e-06	R	ENGNGLLFR	I				180720_o2_03_in180718_tbrucei_stumpy_02.19788.19788.2 File:~180720_o2_03_in180718_tbrucei_stumpy_02.raw~, NativeID:~controllerType=0 controllerNumber=1 scan=19788~
Tb11.v5.0160	Tb11.v5.0160 cyclophilin-type peptidyl-prolyl cis-trans isomerase, putative 26696927:26697523 reverse MW:21225	58	21269	1	1	1	1	5087	1	1	1	627.828	1253.64	2	1253.64	0.0001	0	58.45	21	3.3e-06	K	QLATGVNGFGYK	D				180720_o2_03_in180718_tbrucei_stumpy_02.19458.19458.2 File:~180720_o2_03_in180718_tbrucei_stumpy_02.raw~, NativeID:~controllerType=0 controllerNumber=1 scan=19458~
Tb927.11.11230	Tb927.11.11230 60S ribosomal protein L14, putative 24306859:24307428 forward MW:21469	55	21627	1	1	1	1	3938	1	1	1	586.763	1171.51	2	1171.51	-0.0035	0	54.91	15	6e-06	K	AFAESTDFER	Y				180720_o2_03_in180718_tbrucei_stumpy_02.17140.17140.2 File:~180720_o2_03_in180718_tbrucei_stumpy_02.raw~, NativeID:~controllerType=0 controllerNumber=1 scan=17140~
Tb11.v5.0270	Tb11.v5.0270 nucleoside hydrolase, putative 27086116:27087189 reverse MW:39391	55	39708	1	1	1	1	1807	1	1	1	492.759	983.504	2	983.504	0	0	54.88	18	1.3e-05	R	GAEGPLVGER	E				180720_o2_03_in180718_tbrucei_stumpy_02.11766.11766.2 File:~180720_o2_03_in180718_tbrucei_stumpy_02.raw~, NativeID:~controllerType=0 controllerNumber=1 scan=11766~
Tb927.10.5520	Tb927.10.5520 hypothetical protein, conserved 18538551:18539522 forward MW:36138	55	36343	1	1	1	1	7443	1	1	1	700.335	1398.66	2	1398.66	-0.001	0	54.54	19	1.5e-05	K	YLSTTNNTICGR	R				180720_o2_03_in180718_tbrucei_stumpy_02.13503.13503.2 File:~180720_o2_03_in180718_tbrucei_stumpy_02.raw~, NativeID:~controllerType=0 controllerNumber=1 scan=13503~
Tb11.v5.1046	Tb11.v5.1046 elongation factor 1-alpha, putative 32071397:32072746 reverse MW:49106	54	49474	1	1	1	1	2272	1	1	1	513.309	1024.6	2	1024.6	0.0008	0	53.95	16	8.9e-06	K	IGGIGTVPVGR	V				180720_o2_03_in180718_tbrucei_stumpy_02.17806.17806.2 File:~180720_o2_03_in180718_tbrucei_stumpy_02.raw~, NativeID:~controllerType=0 controllerNumber=1 scan=17806~
Tb927.4.1270	Tb927.4.1270 ruvB-like DNA helicase, putative 4248405:4249784 reverse MW:49905	53	50046	1	1	1	1	3377	1	1	1	564.824	1127.63	2	1127.63	-0.0001	0	53.28	21	3.2e-05	R	ALLFAGPPGTGK	T				180720_o2_03_in180718_tbrucei_stumpy_02.22768.22768.2 File:~180720_o2_03_in180718_tbrucei_stumpy_02.raw~, NativeID:~controllerType=0 controllerNumber=1 scan=22768~
Tb927.10.6070	ZFP universal minicircle sequence binding protein (UMSBP), putative 18685493:18685915 reverse MW:14566	52	15411	1	1	1	1	6710	1	1	1	678.799	1355.58	2	1355.59	-0.0047	0	51.86	14	8.8e-06	R	ECPNAPADAAAGGR	A				180720_o2_03_in180718_tbrucei_stumpy_02.8468.8468.2 File:~180720_o2_03_in180718_tbrucei_stumpy_02.raw~, NativeID:~controllerType=0 controllerNumber=1 scan=8468~
Tb927.11.14900	Tb927.11.14900 coatomer epsilon subunit, putative 25252909:25253883 reverse MW:34594	51	34858	1	1	1	1	2773	1	1	1	541.777	1081.54	2	1081.54	-0.0001	0	51.34	19	3.6e-05	K	GLDSTGLYTR	Q				180720_o2_03_in180718_tbrucei_stumpy_02.16894.16894.2 File:~180720_o2_03_in180718_tbrucei_stumpy_02.raw~, NativeID:~controllerType=0 controllerNumber=1 scan=16894~
Tb11.v5.1055	Tb11.v5.1055 73 kDa paraflagellar rod protein, putative 32097442:32099211 reverse MW:68684	49	69096	1	1	1	1	1681	1	1	1	487.765	973.516	2	973.519	-0.0027	0	49.22	23	4.3e-05	K	TSQDLAALR	L				180720_o2_03_in180718_tbrucei_stumpy_02.14014.14014.2 File:~180720_o2_03_in180718_tbrucei_stumpy_02.raw~, NativeID:~controllerType=0 controllerNumber=1 scan=14014~
Tb927.10.13500	Tb927.10.13500 60S ribosomal protein L10a 20448472:20449116 reverse MW:24597	49	25037	1	1	1	1	11331	1	1	1	803.383	1604.75	2	1604.75	0.0006	0	48.84	19	5.8e-05	K	FPTVCAQNESLPDK	V				180720_o2_03_in180718_tbrucei_stumpy_02.19696.19696.2 File:~180720_o2_03_in180718_tbrucei_stumpy_02.raw~, NativeID:~controllerType=0 controllerNumber=1 scan=19696~
Tb927.9.13650	Tb927.9.13650 ADP-ribosylation factor, putative 15781235:15781783 reverse MW:20652	49	20753	1	1	1	1	1918	1	1	1	496.739	991.463	2	991.464	-0.0018	0	48.57	20	7.2e-05	K	MLSEDELR	N				180720_o2_03_in180718_tbrucei_stumpy_02.15826.15826.2 File:~180720_o2_03_in180718_tbrucei_stumpy_02.raw~, NativeID:~controllerType=0 controllerNumber=1 scan=15826~
Tb927.9.5210	28G16.175 glutaminyl-tRNA synthetase, putative 14528560:14530293 forward MW:67279	47	67692	1	1	1	1	2636	1	1	1	532.772	1063.53	2	1063.53	0.0002	0	47.07	21	0.00013	K	VFESVQAER	F				180720_o2_03_in180718_tbrucei_stumpy_02.12624.12624.2 File:~180720_o2_03_in180718_tbrucei_stumpy_02.raw~, NativeID:~controllerType=0 controllerNumber=1 scan=12624~
Tb927.11.2610	Tb927.11.2610 hypothetical protein, conserved 22063850:22065235 reverse MW:50887	47	51028	1	1	1	1	2893	1	1	1	546.79	1091.56	2	1091.56	0.0002	0	46.54	22	6.8e-05	R	LMQTTTELR	E				180720_o2_03_in180718_tbrucei_stumpy_02.13428.13428.2 File:~180720_o2_03_in180718_tbrucei_stumpy_02.raw~, NativeID:~controllerType=0 controllerNumber=1 scan=13428~
Tb927.10.3990	DHH1 DHH1 18209085:18210305 reverse MW:46469	46	46781	1	1	1	1	4271	1	1	1	601.343	1200.67	2	1200.67	0.0009	0	45.94	22	4.9e-05	R	ELALQTAQVTK	E				180720_o2_03_in180718_tbrucei_stumpy_02.16440.16440.2 File:~180720_o2_03_in180718_tbrucei_stumpy_02.raw~, NativeID:~controllerType=0 controllerNumber=1 scan=16440~
Tb927.10.11540	RPS3 40S ribosomal protein S3, putative 19965221:19965865 forward MW:24216	46	24372	1	1	1	1	7744	1	1	1	472.557	1414.65	3	1414.65	-0.0002	0	45.71	18	8.6e-05	R	ELADDGFAGVEHR	V				180720_o2_03_in180718_tbrucei_stumpy_02.16904.16904.3 File:~180720_o2_03_in180718_tbrucei_stumpy_02.raw~, NativeID:~controllerType=0 controllerNumber=1 scan=16904~
Tb927.3.1120	rtb2 GTP-binding nuclear protein rtb2, putative 2532210:2532863 forward MW:24406	46	24732	1	1	1	1	2161	1	1	1	508.293	1014.57	2	1014.57	-0.0002	0	45.59	21	5.3e-05	K	LVLVGDGGTGK	T				180720_o2_03_in180718_tbrucei_stumpy_02.15798.15798.2 File:~180720_o2_03_in180718_tbrucei_stumpy_02.raw~, NativeID:~controllerType=0 controllerNumber=1 scan=15798~
Tb927.11.3030	PRS phosphoribosylpyrophosphate synthetase, putative 22171305:22172375 reverse MW:39402	44	40061	1	1	1	1	5611	1	1	1	643.34	1284.67	2	1284.67	-0.0012	0	43.79	21	9e-05	R	TVVVSPDAGGVER	A				180720_o2_03_in180718_tbrucei_stumpy_02.14465.14465.2 File:~180720_o2_03_in180718_tbrucei_stumpy_02.raw~, NativeID:~controllerType=0 controllerNumber=1 scan=14465~
Tb927.3.4660	Tb927.3.4660 hypothetical protein, conserved 3577145:3578935 reverse MW:63425	43	63898	1	1	1	1	4934	1	1	1	623.332	1244.65	2	1244.65	-0.0017	0	43.17	22	8.9e-05	K	YNGQLLEGPVR	D				180720_o2_03_in180718_tbrucei_stumpy_02.18992.18992.2 File:~180720_o2_03_in180718_tbrucei_stumpy_02.raw~, NativeID:~controllerType=0 controllerNumber=1 scan=18992~
Tb927.3.3760	TRYP1 tryparedoxin 3309084:3309518 forward MW:15921	43	16025	1	1	1	1	3440	1	1	1	566.814	1131.61	2	1131.61	-0.0007	0	42.63	22	0.0001	K	SGEVSLGSLVGK	T				180720_o2_03_in180718_tbrucei_stumpy_02.22609.22609.2 File:~180720_o2_03_in180718_tbrucei_stumpy_02.raw~, NativeID:~controllerType=0 controllerNumber=1 scan=22609~
Tb927.11.5450	Tb927.11.5450 malic enzyme 22847556:22849271 forward MW:63120	43	63650	1	1	1	1	2359	1	1	1	516.777	1031.54	2	1031.54	-0.0005	0	42.61	21	0.0001	R	ADPQYLGLR	Q				180720_o2_03_in180718_tbrucei_stumpy_02.18959.18959.2 File:~180720_o2_03_in180718_tbrucei_stumpy_02.raw~, NativeID:~controllerType=0 controllerNumber=1 scan=18959~
Tb927.8.900	TSR1 splicing factor TSR1 11399004:11399990 reverse MW:37470	42	37618	1	1	1	1	8980	1	1	1	739.34	1476.66	2	1476.67	-0.0021	0	41.81	16	0.00016	R	CAFVDVAGPEAADR	L				180720_o2_03_in180718_tbrucei_stumpy_02.20679.20679.2 File:~180720_o2_03_in180718_tbrucei_stumpy_02.raw~, NativeID:~controllerType=0 controllerNumber=1 scan=20679~
Tb927.5.1360	NDRT nucleoside 2-deoxyribosyltransferase 6000718:6001179 forward MW:17297	41	17401	1	1	1	1	5758	1	1	1	432.547	1294.62	3	1294.62	0.0032	1	40.95	20	0.00014	K	YGSEVDKDNLR	V				180720_o2_03_in180718_tbrucei_stumpy_02.9233.9233.3 File:~180720_o2_03_in180718_tbrucei_stumpy_02.raw~, NativeID:~controllerType=0 controllerNumber=1 scan=9233~
Tb11.v5.0256	Tb11.v5.0256 proteasome beta 3 subunit, putative 27045995:27046612 reverse MW:22484	41	22925	1	1	1	1	4833	1	1	1	619.796	1237.58	2	1237.58	0.0007	0	40.79	19	0.00036	K	ECFVVISDNR	L				180720_o2_03_in180718_tbrucei_stumpy_02.20556.20556.2 File:~180720_o2_03_in180718_tbrucei_stumpy_02.raw~, NativeID:~controllerType=0 controllerNumber=1 scan=20556~
Tb927.10.9250	Tb927.10.9250 G-actin binding protein, putative 19444592:19445401 forward MW:29333	41	29543	1	1	1	1	12713	1	1	1	562.288	1683.84	3	1683.84	-0.0007	1	40.68	22	0.00015	K	QKQPETTAAEEPVTR	L				180720_o2_03_in180718_tbrucei_stumpy_02.7584.7584.3 File:~180720_o2_03_in180718_tbrucei_stumpy_02.raw~, NativeID:~controllerType=0 controllerNumber=1 scan=7584~
Tb927.10.5610	Tb927.10.5610 40S ribosomal protein S9, putative 18556178:18556750 forward MW:22051	41	22209	1	1	1	1	1588	1	1	1	483.745	965.475	2	965.475	0	0	40.66	19	0.0004	K	LCGQYGLR	C				180720_o2_03_in180718_tbrucei_stumpy_02.13273.13273.2 File:~180720_o2_03_in180718_tbrucei_stumpy_02.raw~, NativeID:~controllerType=0 controllerNumber=1 scan=13273~
Tb927.10.2840	Tb927.10.2840 ribosomal protein S25, putative 17878880:17879221 forward MW:12560	40	12666	1	1	1	1	2998	1	1	1	550.819	1099.62	2	1099.62	-0.0008	0	40.4	20	0.00016	K	VITPSIISDR	L				180720_o2_03_in180718_tbrucei_stumpy_02.20170.20170.2 File:~180720_o2_03_in180718_tbrucei_stumpy_02.raw~, NativeID:~controllerType=0 controllerNumber=1 scan=20170~
Tb927.7.2640	Tb927.7.2640 hypothetical protein, conserved 9600451:9601812 reverse MW:50853	40	50994	1	1	1	1	607	1	1	1	432.732	863.449	2	863.45	-0.0007	0	39.54	21	0.00067	R	VAQDLYR	A				180720_o2_03_in180718_tbrucei_stumpy_02.10720.10720.2 File:~180720_o2_03_in180718_tbrucei_stumpy_02.raw~, NativeID:~controllerType=0 controllerNumber=1 scan=10720~
Tb927.11.14000	NRBD1 NRBD1 25006639:25007427 forward MW:28776	39	28759	1	1	1	1	5687	1	1	1	646.305	1290.6	2	1290.6	0.0001	0	39.38	19	0.00057	K	NWGQGSVTDATR	I				180720_o2_03_in180718_tbrucei_stumpy_02.14639.14639.2 File:~180720_o2_03_in180718_tbrucei_stumpy_02.raw~, NativeID:~controllerType=0 controllerNumber=1 scan=14639~
Tb927.10.16120	Tb927.10.16120 inosine-5~-monophosphate dehydrogenase 21118151:21119494 forward MW:48482	39	48964	1	1	1	1	5131	1	1	1	628.846	1255.68	2	1255.68	0.0005	0	39.23	22	0.00021	K	SVSPDVPVSTIR	N				180720_o2_03_in180718_tbrucei_stumpy_02.17832.17832.2 File:~180720_o2_03_in180718_tbrucei_stumpy_02.raw~, NativeID:~controllerType=0 controllerNumber=1 scan=17832~
Tb927.9.3920	1L12.125 ribosomal protein S7, putative 14374694:14375302 forward MW:23811	39	23853	1	1	1	1	2608	1	1	1	530.806	1059.6	2	1059.59	0.0057	1	38.87	21	0.00053	R	TLTAELEKR	F				180720_o2_03_in180718_tbrucei_stumpy_02.11513.11513.2 File:~180720_o2_03_in180718_tbrucei_stumpy_02.raw~, NativeID:~controllerType=0 controllerNumber=1 scan=11513~
Tb927.6.2420	Tb927.6.2420 p22 protein precursor 8047967:8048650 forward MW:25349	39	25391	1	1	1	1	3177	1	1	1	557.827	1113.64	2	1113.64	-0.0007	0	38.7	19	0.00064	R	TLDVLVVNGGK	A				180720_o2_03_in180718_tbrucei_stumpy_02.21613.21613.2 File:~180720_o2_03_in180718_tbrucei_stumpy_02.raw~, NativeID:~controllerType=0 controllerNumber=1 scan=21613~
Tb927.8.1870	tGLP1 Golgi/lysosome glycoprotein 1 11739241:11741091 reverse MW:67597	39	68353	1	1	1	1	7161	1	1	1	692.317	1382.62	2	1382.62	-0.0015	0	38.65	19	0.00059	K	SGEQVTEEYDVK	D				180720_o2_03_in180718_tbrucei_stumpy_02.13976.13976.2 File:~180720_o2_03_in180718_tbrucei_stumpy_02.raw~, NativeID:~controllerType=0 controllerNumber=1 scan=13976~
Tb927.5.3800	Tb927.5.3800 glutamine hydrolysing (not ammonia-dependent) carbomoyl phosphate synthase, putative 6741154:6746655 forward MW:204098	38	206416	1	1	1	1	3232	1	1	1	559.314	1116.61	2	1116.61	0.0006	0	38.21	22	0.00026	R	QTLSSLEAIR	H				180720_o2_03_in180718_tbrucei_stumpy_02.19934.19934.2 File:~180720_o2_03_in180718_tbrucei_stumpy_02.raw~, NativeID:~controllerType=0 controllerNumber=1 scan=19934~
Tb927.1.710	PGKB phosphoglycerate kinase 234176:235438 reverse MW:45247	38	45560	1	1	1	1	3932	1	1	1	586.332	1170.65	2	1170.65	0.0001	0	38.18	21	0.00026	K	TLPGVTVLDEK	E				180720_o2_03_in180718_tbrucei_stumpy_02.22300.22300.2 File:~180720_o2_03_in180718_tbrucei_stumpy_02.raw~, NativeID:~controllerType=0 controllerNumber=1 scan=22300~
Tb927.9.7520	Tb927.9.7520 hypothetical protein, conserved 14844670:14845710 reverse MW:38016	38	38335	1	1	1	1	1701	1	1	1	488.747	975.48	2	975.481	-0.0007	0	37.84	22	0.0013	R	NCITALER	H				180720_o2_03_in180718_tbrucei_stumpy_02.14914.14914.2 File:~180720_o2_03_in180718_tbrucei_stumpy_02.raw~, NativeID:~controllerType=0 controllerNumber=1 scan=14914~
Tb927.9.5320	28G16.220 nucleolar RNA binding protein, putative 14539724:14541007 forward MW:46865	37	47007	1	1	1	1	13582	1	1	1	872.388	1742.76	2	1742.77	-0.0132	0	37.29	15	0.00035	R	IDSFGEGDNSAALEYR	G				180720_o2_03_in180718_tbrucei_stumpy_02.22458.22458.2 File:~180720_o2_03_in180718_tbrucei_stumpy_02.raw~, NativeID:~controllerType=0 controllerNumber=1 scan=22458~
Tb927.11.16770	Tb927.11.16770 glucosamine-6-phosphate isomerase, putative 25759131:25759973 reverse MW:31087	37	31239	1	1	1	1	6360	1	1	1	667.338	1332.66	2	1332.66	-0.0016	0	37.02	22	0.00034	K	SLNQETITSNAR	F				180720_o2_03_in180718_tbrucei_stumpy_02.12502.12502.2 File:~180720_o2_03_in180718_tbrucei_stumpy_02.raw~, NativeID:~controllerType=0 controllerNumber=1 scan=12502~
Tb927.8.7020	Tb927.8.7020 peptidase, putative 13146762:13149956 forward MW:118861	37	120495	1	1	1	1	253	1	1	1	414.235	826.456	2	826.455	0.0013	0	36.94	17	0.00052	R	VPDDLLR	R				180720_o2_03_in180718_tbrucei_stumpy_02.16977.16977.2 File:~180720_o2_03_in180718_tbrucei_stumpy_02.raw~, NativeID:~controllerType=0 controllerNumber=1 scan=16977~
Tb927.11.10240	Tb927.11.10240 hslVU complex proteolytic subunit, putative 24034444:24035073 forward MW:22684	36	22898	1	1	1	1	3970	1	1	1	587.814	1173.61	2	1173.61	-0.0003	0	36.44	23	0.00087	K	IGEFPNQLTR	A				180720_o2_03_in180718_tbrucei_stumpy_02.20181.20181.2 File:~180720_o2_03_in180718_tbrucei_stumpy_02.raw~, NativeID:~controllerType=0 controllerNumber=1 scan=20181~
Tb927.1.3950	ALAT alanine aminotransferase 840877:842391 forward MW:55705	36	56126	1	1	1	1	4362	1	1	1	603.807	1205.6	2	1205.6	-0.0038	0	36.02	22	0.00042	R	DIVAQYVNER	D				180720_o2_03_in180718_tbrucei_stumpy_02.21599.21599.2 File:~180720_o2_03_in180718_tbrucei_stumpy_02.raw~, NativeID:~controllerType=0 controllerNumber=1 scan=21599~
Tb11.v5.0774	Tb11.v5.0774 dihydrolipoamide acetyltransferase precursor, putative 30546556:30547149 forward MW:21210	36	21254	1	1	1	1	6169	1	1	1	660.324	1318.63	2	1318.63	-0.0007	0	36.01	21	0.00042	R	VVDGAVASQWCK	H				180720_o2_03_in180718_tbrucei_stumpy_02.17429.17429.2 File:~180720_o2_03_in180718_tbrucei_stumpy_02.raw~, NativeID:~controllerType=0 controllerNumber=1 scan=17429~
Tb927.7.2240	Tb927.7.2240 hypothetical protein, conserved 9502487:9504121 reverse MW:59666	36	59742	1	1	1	1	1047	1	1	1	456.779	911.544	2	911.544	0.0003	0	35.71	17	0.00074	K	AETPLLLR	V				180720_o2_03_in180718_tbrucei_stumpy_02.19935.19935.2 File:~180720_o2_03_in180718_tbrucei_stumpy_02.raw~, NativeID:~controllerType=0 controllerNumber=1 scan=19935~
Tb927.3.3410	Tb927.3.3410 aspartyl aminopeptidase, putative 3129784:3131139 reverse MW:49327	36	49809	1	1	1	1	761	1	1	1	439.243	876.471	2	876.471	0	0	35.61	21	0.00046	R	FVAENGLK	I				180720_o2_03_in180718_tbrucei_stumpy_02.11924.11924.2 File:~180720_o2_03_in180718_tbrucei_stumpy_02.raw~, NativeID:~controllerType=0 controllerNumber=1 scan=11924~
Tb927.11.11250	cMDH cytosolic malate dehydrogenase 24308856:24309842 forward MW:35151	35	35528	1	1	1	1	968	1	1	1	452.759	903.503	2	903.503	0	0	35.39	21	0.00048	R	GLSSALSAAK	A				180720_o2_03_in180718_tbrucei_stumpy_02.13698.13698.2 File:~180720_o2_03_in180718_tbrucei_stumpy_02.raw~, NativeID:~controllerType=0 controllerNumber=1 scan=13698~
Tb927.11.14090	Tb927.11.14090 hypothetical protein, conserved 25028392:25029834 forward MW:51675	35	51983	1	1	1	1	3422	1	1	1	566.314	1130.61	2	1130.61	0.0054	0	35.26	22	0.00049	R	SNVLFIEGPR	D				180720_o2_03_in180718_tbrucei_stumpy_02.23319.23319.2 File:~180720_o2_03_in180718_tbrucei_stumpy_02.raw~, NativeID:~controllerType=0 controllerNumber=1 scan=23319~
Tb927.11.4700	Tb927.11.4700 prostaglandin f synthase 22654070:22654900 forward MW:30992	35	31201	1	1	1	1	1189	1	1	1	465.745	929.475	2	929.475	0.0001	0	35.08	21	0.00051	R	AIASCGVPR	E				180720_o2_03_in180718_tbrucei_stumpy_02.9688.9688.2 File:~180720_o2_03_in180718_tbrucei_stumpy_02.raw~, NativeID:~controllerType=0 controllerNumber=1 scan=9688~
Tb927.6.4670	TbMORN1 MORN repeat-containing protein 8607736:8608812 forward MW:40686	35	41003	1	1	1	1	3996	1	1	1	588.804	1175.59	2	1175.59	-0.0004	0	35.03	22	0.0016	K	DGVIVGQGEFR	L				180720_o2_03_in180718_tbrucei_stumpy_02.20668.20668.2 File:~180720_o2_03_in180718_tbrucei_stumpy_02.raw~, NativeID:~controllerType=0 controllerNumber=1 scan=20668~
Tb927.10.170	Tb927.10.170 pseudouridine synthase, Cbf5p 17223646:17224929 forward MW:48286	35	48825	1	1	1	1	5073	1	1	1	627.793	1253.57	2	1253.57	0.0013	0	34.9	18	0.0012	K	DSAVNAVCYGAK	L				180720_o2_03_in180718_tbrucei_stumpy_02.14385.14385.2 File:~180720_o2_03_in180718_tbrucei_stumpy_02.raw~, NativeID:~controllerType=0 controllerNumber=1 scan=14385~
Tb11.v5.0414	Tb11.v5.0414 ATP-dependent DEAD/H RNA helicase, putative 28095665:28096975 reverse MW:49227	35	49651	1	1	1	1	1990	1	1	1	499.254	996.494	2	996.495	-0.0013	0	34.64	19	0.0014	R	LVVYESCK	T				180720_o2_03_in180718_tbrucei_stumpy_02.12314.12314.2 File:~180720_o2_03_in180718_tbrucei_stumpy_02.raw~, NativeID:~controllerType=0 controllerNumber=1 scan=12314~
Tb927.10.1550	RPN5 proteasome regulatory non-ATP-ase subunit 5 17579084:17580532 reverse MW:54896	34	55375	1	1	1	1	1731	1	1	1	489.786	977.557	2	977.555	0.0021	0	34.39	19	0.0017	K	FTSIELIR	E				180720_o2_03_in180718_tbrucei_stumpy_02.23361.23361.2 File:~180720_o2_03_in180718_tbrucei_stumpy_02.raw~, NativeID:~controllerType=0 controllerNumber=1 scan=23361~
Tb927.8.6170	TK transketolase, putative 12926396:12928405 forward MW:72610	34	73020	1	1	1	1	2640	1	1	1	532.79	1063.57	2	1063.57	-0.0008	0	34.24	20	0.00062	K	LVVVYDSNR	I				180720_o2_03_in180718_tbrucei_stumpy_02.15802.15802.2 File:~180720_o2_03_in180718_tbrucei_stumpy_02.raw~, NativeID:~controllerType=0 controllerNumber=1 scan=15802~
Tb927.10.3710	Tb927.10.3710 proteasome activator protein PA26 18118892:18119587 reverse MW:25258	34	25356	1	1	1	1	2708	1	1	1	538.285	1074.56	2	1074.56	0.0001	0	34.12	23	0.00063	K	LLGSVDAESGK	T				180720_o2_03_in180718_tbrucei_stumpy_02.13321.13321.2 File:~180720_o2_03_in180718_tbrucei_stumpy_02.raw~, NativeID:~controllerType=0 controllerNumber=1 scan=13321~
Tb927.8.4330	RAB11 small GTP-binding protein Rab11 12415338:12415988 reverse MW:23527	34	23741	1	1	1	1	5857	1	1	1	651.825	1301.64	2	1301.64	-0.001	0	33.91	20	0.00066	K	VQIWDTAGQER	F				180720_o2_03_in180718_tbrucei_stumpy_02.19257.19257.2 File:~180720_o2_03_in180718_tbrucei_stumpy_02.raw~, NativeID:~controllerType=0 controllerNumber=1 scan=19257~
[truncated: 84 more rows]

## Sheet: 3hrs Rep 1
prot_acc	prot_desc	prot_score	prot_mass	prot_matches	prot_matches_sig	prot_sequences	prot_sequences_sig	pep_query	pep_rank	pep_isbold	pep_isunique	pep_exp_mz	pep_exp_mr	pep_exp_z	pep_calc_mr	pep_delta	pep_miss	pep_score	pep_ident	pep_expect	pep_res_before	pep_seq	pep_res_after	pep_var_mod	pep_var_mod_pos	pep_summed_mod_pos	pep_scan_title
[truncated: 382 more rows]

[truncated: 5 more sheets: 3hrs Rep 2, 3hrs Rep 3, 6hrs Rep 1, 6hrs Rep 2, 6hrs Rep 3]
