# Supplementary material for: Extracellular release of two peptidases dominates generation of the trypanosome quorum-sensing signal
Source: Nat Commun. 2022 Jun 9;13:3322. doi: 10.1038/s41467-022-31057-1 (PMC9184580; doi:10.1038/s41467-022-31057-1)
Supplement: Supplementary file 5 — Supplementary Data 2 [file 41467_2022_31057_MOESM5_ESM.xlsx]

## Sheet: Stumpy vs Slender
									Normalized abundance						Raw abundance
									Slender			Stumpy			Slender			Stumpy
Accession	Peptide count	Unique peptides	Confidence score	Anova (p)	Max fold change	Highest mean condition	Lowest mean condition	Description	180313_o2_02_in180308_Tbrucei_AnTat_1-1_90-13	180417_o2_10_in180319_Tbrucei_AnTat_1-1_90-13_02	180417_o2_11_in180319_Tbrucei_AnTat_1-1_90-13_03	180522_o2_10_in180521_tbrucei_01	180720_o2_02_in180718_tbrucei_stumpy_01	180720_o2_03_in180718_tbrucei_stumpy_02	180313_o2_02_in180308_Tbrucei_AnTat_1-1_90-13	180417_o2_10_in180319_Tbrucei_AnTat_1-1_90-13_02	180417_o2_11_in180319_Tbrucei_AnTat_1-1_90-13_03	180522_o2_10_in180521_tbrucei_01	180720_o2_02_in180718_tbrucei_stumpy_01	180720_o2_03_in180718_tbrucei_stumpy_02
Tb927.5.3820	4	4	215.51	0.000187514	154.889	Stumpy	Slender	Tb927.5.3820 aspartate carbamoyltransferase, putative 6751043:6752026 forward MW:35911	536451	151435	204162	3.83779e+07	5.04062e+07	4.93846e+07	159037	151435	232216	9.04263e+06	1.2875e+07	1.95813e+07
Tb927.11.11680	2	2	80.06	0.00052643	149.571	Stumpy	Slender	Tb927.11.11680 2-oxoglutarate dehydrogenase E2 component, putative 24429862:24431013 forward MW:41143	122480	34196.6	64251.7	8.22411e+06	6.20522e+06	1.86153e+07	36310.7	34196.6	73080.4	1.93777e+06	1.58497e+06	7.38105e+06
Tb927.5.4500	2	2	83.72	0.00262818	130.982	Slender	Stumpy	TbSAR1 ras-like small GTPase, putative 6885716:6886300 reverse MW:21771	1.1523e+06	6.0453e+06	7.96191e+06	70226.5	23927.8	21583.3	341612	6.0453e+06	9.05593e+06	16546.8	6111.76	8557.91
Tb927.1.4830	2	2	99.86	0.00216533	72.249	Slender	Stumpy	PLA1 phospholipase A1 986718:987620 forward MW:32404	7.66932e+06	2.92263e+06	4.39228e+06	117965	17514.9	71917.5	2.27365e+06	2.92263e+06	4.99581e+06	27795	4473.74	28515.7
Tb927.4.2240	2	2	69.7	0.0041928	24.7007	Stumpy	Slender	Tb927.4.2240 hypothetical protein, conserved 4493242:4494414 forward MW:44187	973503	233799	215744	1.91117e+07	7.08158e+06	8.95688e+06	288605	233799	245389	4.50312e+06	1.80882e+06	3.55145e+06
Tb927.2.1210	3	2	104.94	0.00221281	23.7678	Stumpy	Slender	25N24.85 retrotransposon hot spot protein 4 (RHS4), putative 1284631:1287156 reverse MW:95200	752412	255393	148126	7.80001e+06	9.03483e+06	1.06391e+07	223061	255393	168479	1.83785e+06	2.30772e+06	4.21847e+06
Tb927.3.1790	4	4	172.58	0.006814	23.5643	Stumpy	Slender	Tb927.3.1790 pyruvate dehydrogenase E1 beta subunit, putative 2722738:2723784 reverse MW:37566	1.73585e+06	518517	557495	7.35029e+06	3.49072e+07	2.4002e+07	514611	518517	634099	1.73188e+06	8.91619e+06	9.5169e+06
Tb927.8.1990	2	2	74.53	0.00074871	23.223	Stumpy	Slender	TRYP2 peroxidoxin 11762901:11763581 forward MW:25631	416037	137136	223092	4.54869e+06	7.08434e+06	6.39421e+06	123339	137136	253747	1.07177e+06	1.80952e+06	2.53534e+06
Tb927.11.16730	9	9	308.92	0.00255869	22.1178	Stumpy	Slender	GCVL-2 dihydrolipoyl dehydrogenase 25749802:25751235 reverse MW:50433	4.96226e+06	1.31138e+06	2.2406e+06	3.40046e+07	7.60049e+07	7.8307e+07	1.47112e+06	1.31138e+06	2.54848e+06	8.0122e+06	1.94136e+07	3.10491e+07
Tb927.11.4700	4	4	148.54	0.00193386	19.6262	Stumpy	Slender	Tb927.11.4700 prostaglandin f synthase 22654070:22654900 forward MW:30992	2.97154e+06	853224	1.60649e+06	5.14976e+07	3.04916e+07	2.46058e+07	880946	853224	1.82724e+06	1.21339e+07	7.78833e+06	9.75633e+06
Tb927.8.7020	2	2	53.01	0.00120144	19.4182	Stumpy	Slender	Tb927.8.7020 peptidase, putative 13146762:13149956 forward MW:118861	132242	275998	164984	2.11464e+06	3.36945e+06	5.6469e+06	39204.5	275998	187654	498252	860644	2.23903e+06
Tb927.10.12700	4	4	116.16	0.00287938	18.7437	Stumpy	Slender	Tb927.10.12700 pyruvate dehydrogenase E1 alpha subunit, putative 20236315:20237451 reverse MW:42512	1.39052e+06	811439	978887	8.23919e+06	1.84959e+07	3.28857e+07	412236	811439	1.11339e+06	1.94133e+06	4.72432e+06	1.30394e+07
Tb927.11.7710	2	2	64.29	0.0041208	18.4918	Stumpy	Slender	Tb927.11.7710 Gp63-1 surface protease homolog, putative 23485197:23486891 reverse MW:62084	52127.5	87501.3	263542	3.53318e+06	1.6612e+06	2.26096e+06	15453.8	87501.3	299754	832490	424313	896483
Tb11.v5.0228;Tb11.v5.0227;Tb11.v5.0230;Tb11.v5.0231;Tb11.v5.0421;Tb927.5.350;Tb927.5.360;Tb927.5.370;Tb927.5.400	2	2	104.12	0.0310345	18.1334	Stumpy	Slender	Tb11.v5.0228 75 kDa invariant surface glycoprotein, putative 26948228:26949799 reverse MW:57893	85301	100303	63609	222291	2.44235e+06	1.85445e+06	25288.4	100303	72349.3	52376.3	623837	735298
Tb927.6.3740	2	2	75.97	0.00155677	16.8253	Stumpy	Slender	Tb927.6.3740 heat shock 70 kDa protein, mitochondrial precursor, putative 8417473:8419446 reverse MW:71475	1.1265e+06	391223	440906	7.46985e+06	1.34309e+07	1.20539e+07	333963	391223	501490	1.76005e+06	3.43058e+06	4.77943e+06
Tb927.3.3270	2	2	57.93	0.0195981	15.1593	Stumpy	Slender	TbPFK ATP-dependent phosphofructokinase 3099438:3100901 reverse MW:53518	261854	71585.9	63660.8	587678	1.57387e+06	3.85821e+06	77629.5	71585.9	72408.3	138469	402006	1.5298e+06
Tb927.6.1000;Tb927.6.1030;Tb927.6.1040	2	2	68.2	0.0228972	14.3358	Stumpy	Slender	CP cysteine peptidase precursor 7716437:7717786 reverse MW:48342	2.06061e+07	2.49645e+06	3.38571e+06	4.02928e+07	1.52176e+08	1.87262e+08	6.10891e+06	2.49645e+06	3.85093e+06	9.49381e+06	3.88697e+07	7.42505e+07
Tb927.6.4770	2	2	65.94	0.00230896	12.0801	Stumpy	Slender	Tb927.6.4770 protein mkt1, putative 8632870:8635077 forward MW:83307	369337	140052	105226	2.25767e+06	2.621e+06	2.54597e+06	109494	140052	119685	531953	669469	1.00949e+06
Tb927.11.9720	2	2	96.8	0.0452132	11.5744	Slender	Stumpy	Tb927.11.9720 40S ribosomal protein S27, putative 23931281:23931541 reverse MW:9630	7.00589e+06	1.42013e+06	1.39273e+06	46822.2	675563	125935	2.07697e+06	1.42013e+06	1.5841e+06	11032.3	172556	49933.7
Tb927.10.7110	2	2	65.69	0.0166598	11.143	Stumpy	Slender	Tb927.10.7110 inositol-3-phosphate synthase, putative 18943489:18945075 forward MW:58275	3.48205e+06	762519	1.08909e+06	1.96379e+07	7.60577e+06	3.21895e+07	1.03229e+06	762519	1.23873e+06	4.6271e+06	1.94271e+06	1.27633e+07
Tb927.10.10280;Tb927.10.10360	4	4	139.65	0.00188387	10.439	Slender	Stumpy	Tb927.10.10280 microtubule-associated protein, putative 19677474:19684589 reverse MW:267600	1.6798e+08	8.96065e+07	9.57849e+07	6.38776e+06	1.32376e+07	1.42258e+07	4.97994e+07	8.96065e+07	1.08947e+08	1.50509e+06	3.38122e+06	5.64059e+06
Tb927.11.7020	3	3	147.2	0.0241391	10.1809	Stumpy	Slender	PSA4 proteasome alpha 7 subunit, putative 23274733:23275476 reverse MW:27865	6.70246e+06	2.01181e+06	1.50654e+06	1.13553e+07	3.51353e+07	5.75662e+07	1.98702e+06	2.01181e+06	1.71355e+06	2.67556e+06	8.97445e+06	2.28253e+07
Tb927.11.2500	9	9	355.14	0.00498097	9.41355	Stumpy	Slender	Tb927.11.2500 carboxypeptidase, putative 22033442:22034953 reverse MW:57683	3.20441e+07	8.90686e+06	1.06998e+07	1.17598e+08	1.86189e+08	1.8243e+08	9.49982e+06	8.90686e+06	1.21701e+07	2.77087e+07	4.75573e+07	7.23345e+07
Tb927.8.8330	3	3	146.46	0.0103534	9.27921	Stumpy	Slender	Tb927.8.8330 calpain, putative 13595139:13597805 forward MW:98458	1.10166e+06	1.49992e+06	1.3298e+06	4.3691e+06	1.26508e+07	1.94602e+07	326598	1.49992e+06	1.51253e+06	1.02945e+06	3.23134e+06	7.71608e+06
Tb927.10.3210	10	9	457.05	0.0387095	9.16577	Stumpy	Slender	Tb927.10.3210 delta-1-pyrroline-5-carboxylate dehydrogenase, putative 17984308:17985993 forward MW:62037	5.25971e+07	2.67187e+07	4.00173e+07	8.91652e+07	2.83815e+08	7.208e+08	1.5593e+07	2.67187e+07	4.5516e+07	2.10092e+07	7.24936e+07	2.85801e+08
Tb927.8.3100	3	3	116.24	0.0462547	8.33223	Stumpy	Slender	CRN12 coronin, putative 12057743:12059314 forward MW:57313	4.61342e+06	1.36111e+06	909173	4.08403e+07	8.5342e+06	7.98216e+06	1.3677e+06	1.36111e+06	1.0341e+06	9.62281e+06	2.17985e+06	3.16497e+06
Tb927.11.6590;Tb11.v5.0360	6	6	226.92	0.0424906	8.29584	Stumpy	Slender	Tb927.11.6590 aminopeptidase, putative 23150400:23151965 reverse MW:55359	2.44785e+07	6.80563e+06	6.76629e+06	2.6914e+07	1.41293e+08	1.47453e+08	7.25693e+06	6.80563e+06	7.69603e+06	6.34151e+06	3.60899e+07	5.8466e+07
Tb927.11.1560	2	2	69.56	0.00981964	8.20766	Stumpy	Slender	Tb927.11.1560 1,2-Dihydroxy-3-keto-5-methylthiopentene dioxygenase, putative 21785216:21786211 reverse MW:37611	3.81222e+06	871568	1.04898e+06	1.05881e+07	1.82116e+07	1.82528e+07	1.13017e+06	871568	1.19311e+06	2.49479e+06	4.65171e+06	7.23732e+06
Tb927.6.400	3	3	103.09	0.0146151	7.73667	Stumpy	Slender	Tb927.6.400 peptidase M20/M25/M40, putative 7495243:7496670 forward MW:52185	9.32261e+06	2.7713e+06	1.88212e+06	2.27695e+07	3.22424e+07	5.31161e+07	2.76379e+06	2.7713e+06	2.14074e+06	5.36497e+06	8.23553e+06	2.10608e+07
Tb927.10.10390	2	2	131.88	0.0239361	7.59458	Stumpy	Slender	Tb927.10.10390 trypanothione reductase 19715085:19716563 reverse MW:53157	1.02259e+07	3.31008e+06	3.15359e+06	1.55974e+07	4.96179e+07	6.15348e+07	3.03157e+06	3.31008e+06	3.58692e+06	3.67508e+06	1.26737e+07	2.43989e+07
Tb927.6.2360;Tb927.6.2300	7	6	253.36	0.0409085	6.84288	Stumpy	Slender	Tb927.6.2360 adenosine kinase, putative 8031862:8032899 forward MW:37958	1.97932e+07	6.21896e+06	7.55805e+06	2.29902e+07	8.40352e+07	1.22692e+08	5.86792e+06	6.21896e+06	8.59658e+06	5.41697e+06	2.14647e+07	4.86479e+07
Tb11.v5.0742	3	3	136.92	0.019844	6.81544	Stumpy	Slender	Tb11.v5.0742 proteasome beta-1 subunit, putative 30347439:30348287 forward MW:30440	1.31432e+07	1.8664e+06	2.43437e+06	3.43426e+07	4.08684e+07	4.36774e+07	3.89645e+06	1.8664e+06	2.76887e+06	8.09182e+06	1.04388e+07	1.73183e+07
Tb11.v5.1046;Tb927.10.2090	5	5	200.55	0.0167475	6.75345	Slender	Stumpy	Tb11.v5.1046 elongation factor 1-alpha, putative 32071397:32072746 reverse MW:49106	2.97537e+08	8.2507e+07	8.18413e+07	2.40503e+07	1.99851e+07	2.43571e+07	8.82081e+07	8.2507e+07	9.30869e+07	5.66676e+06	5.10469e+06	9.65771e+06
Tb927.10.11300	3	3	172.14	0.0148394	6.39394	Stumpy	Slender	PFC16 paraflagellar rod component, putative 19913317:19913697 forward MW:14328	2.65993e+07	5.22902e+06	6.29011e+06	6.91562e+07	8.52231e+07	8.93476e+07	7.88566e+06	5.22902e+06	7.15442e+06	1.62946e+07	2.17681e+07	3.54268e+07
Tb927.11.3570	6	6	193.34	0.0170983	6.01694	Stumpy	Slender	Tb927.11.3570 aminopeptidase, putative 22354577:22357192 forward MW:98100	1.62777e+07	3.47477e+06	3.93692e+06	4.83861e+07	3.50428e+07	5.91088e+07	4.8257e+06	3.47477e+06	4.47788e+06	1.14008e+07	8.95081e+06	2.3437e+07
Tb927.11.7560	4	4	160.96	0.0184665	6.00649	Stumpy	Slender	Tb927.11.7560 predicted WD40 repeat protein 23435827:23437716 reverse MW:67696	4.8289e+06	1.42805e+06	1.4751e+06	2.23362e+07	8.40813e+06	1.56982e+07	1.43158e+06	1.42805e+06	1.67779e+06	5.26287e+06	2.14765e+06	6.22442e+06
Tb927.7.6090	3	3	115.88	0.0129905	5.85662	Stumpy	Slender	Tb927.7.6090 hypothetical protein, conserved 10582499:10584787 reverse MW:88164	431364	517941	423835	4.7213e+06	2.0044e+06	1.31625e+06	127882	517941	482073	1.11244e+06	511975	521902
Tb927.6.2740	4	4	135	0.00355324	5.78491	Stumpy	Slender	pdxK pyridoxal kinase 8128188:8129090 forward MW:33332	1.41781e+07	6.76828e+06	9.47904e+06	6.65308e+07	7.08107e+07	3.86665e+07	4.20324e+06	6.76828e+06	1.07815e+07	1.5676e+07	1.80869e+07	1.53315e+07
Tb927.11.2690	8	8	418.9	0.0335484	5.37124	Stumpy	Slender	Tb927.11.2690 succinyl-coA:3-ketoacid-coenzyme A transferase, mitochondrial precursor, putative 22088242:22089723 reverse MW:53097	1.97032e+07	8.44014e+06	1.51282e+07	9.1627e+07	2.82482e+07	1.12547e+08	5.84122e+06	8.44014e+06	1.7207e+07	2.15892e+07	7.21531e+06	4.46254e+07
Tb927.10.16100;Tb11.v5.0411	10	10	607	0.0424686	5.339	Slender	Stumpy	Tb927.10.16100 FK506-binding protein (FKBP)-type peptidyl-prolyl isomerase, putative 21112224:21113501 forward MW:47604	2.78064e+08	7.64134e+07	7.10401e+07	1.49814e+07	2.55264e+07	3.91919e+07	8.2435e+07	7.64134e+07	8.08016e+07	3.52993e+06	6.52009e+06	1.55398e+07
Tb927.11.9640	4	4	132.87	0.0447851	5.29013	Stumpy	Slender	Tb927.11.9640 glycyl-tRNA synthetase, putative 23917511:23919385 reverse MW:70176	6.54643e+06	1.35293e+06	525482	1.08672e+07	1.75596e+07	1.61416e+07	1.94076e+06	1.35293e+06	597687	2.56055e+06	4.48517e+06	6.40024e+06
Tb927.10.3660	6	6	203.14	0.025331	5.07488	Stumpy	Slender	Tb927.10.3660 aspartate aminotransferase 18105659:18106870 reverse MW:44788	1.59501e+07	4.1262e+06	4.41105e+06	2.52404e+07	3.81288e+07	6.09014e+07	4.7286e+06	4.1262e+06	5.01716e+06	5.94716e+06	9.73905e+06	2.41477e+07
Tb927.9.10100	8	8	295.16	0.000902321	5.07042	Stumpy	Slender	Tb927.9.10100 hypothetical protein, conserved 15203133:15207482 reverse MW:160655	3.05841e+06	4.23295e+06	2.92573e+06	1.38773e+07	1.57036e+07	2.2224e+07	906698	4.23295e+06	3.32775e+06	3.26978e+06	4.0111e+06	8.81195e+06
Tb927.3.5050	5	5	247.9	0.00282864	4.87362	Stumpy	Slender	Tb927.3.5050 60S ribosomal protein L4 3676337:3677461 forward MW:41856	1.00651e+07	6.66861e+06	6.33594e+06	2.54962e+07	3.78407e+07	4.90959e+07	2.98391e+06	6.66861e+06	7.20655e+06	6.00743e+06	9.66546e+06	1.94668e+07
Tb927.7.3550	2	2	82.19	0.0261375	4.81211	Stumpy	Slender	Tb927.7.3550 hypothetical protein, conserved 9840346:9844071 reverse MW:138165	3.69004e+06	1.31726e+06	1.24915e+06	1.62613e+07	5.75126e+06	8.09416e+06	1.09395e+06	1.31726e+06	1.4208e+06	3.83151e+06	1.46902e+06	3.20938e+06
Tb927.10.14550;Tb927.9.12510	2	2	88.16	0.0462057	4.8034	Stumpy	Slender	Tb927.10.14550 ATP-dependent DEAD/H RNA helicase, putative 20717813:20719795 reverse MW:71367	1.73519e+06	585273	577378	1.76506e+06	6.09671e+06	6.05772e+06	514417	585273	656715	415885	1.55725e+06	2.40192e+06
Tb927.2.100;Tb11.1810b;Tb927.1.180;Tb927.1.220;Tb927.2.370	2	2	56.45	0.026872	4.6766	Stumpy	Slender	3B10.5 retrotransposon hot spot protein 1 (RHS1), putative 1066355:1068844 reverse MW:94933	1.98424e+06	386017	752458	3.34554e+06	5.13414e+06	6.124e+06	588249	386017	855852	788279	1.31139e+06	2.4282e+06
Tb927.10.6400	4	4	173.57	0.0203492	4.46443	Stumpy	Slender	HSP60 chaperonin HSP60, mitochondrial precursor 18770315:18772003 reverse MW:59504	8.88747e+06	2.08783e+06	2.60288e+06	1.80042e+07	1.90686e+07	2.3546e+07	2.63479e+06	2.08783e+06	2.96054e+06	4.24217e+06	4.8706e+06	9.33611e+06
Tb927.2.280;Tb11.v5.0533;Tb11.v5.0594;Tb927.1.190;Tb927.2.1140;Tb927.4.210;Tb927.5.280	3	2	96.51	0.0495452	4.07349	Stumpy	Slender	3B10.95 retrotransposon hot spot protein 2 (RHS2), putative 1100470:1102839 reverse MW:90222	2.69221e+06	661647	585606	8.37427e+06	3.13688e+06	4.53621e+06	798135	661647	666072	1.97315e+06	801238	1.79863e+06
Tb927.11.17000;Tb11.v5.0404	12	12	481.8	0.0348658	3.84864	Stumpy	Slender	Tb927.11.17000 leucine-rich repeat protein (LRRP), putative 25829391:25832390 reverse MW:109718	4.78707e+07	1.1705e+07	9.46834e+06	1.0236e+08	7.66935e+07	8.66727e+07	1.41918e+07	1.1705e+07	1.07694e+07	2.41181e+07	1.95895e+07	3.43662e+07
Tb927.8.4330	2	2	83.29	0.0365756	3.73022	Stumpy	Slender	RAB11 small GTP-binding protein Rab11 12415338:12415988 reverse MW:23527	7.81298e+06	2.1272e+06	1.55671e+06	1.67531e+07	1.15054e+07	1.46273e+07	2.31624e+06	2.1272e+06	1.77061e+06	3.94739e+06	2.93877e+06	5.79981e+06
Tb927.10.5610	5	5	164.79	0.00952421	3.28665	Stumpy	Slender	Tb927.10.5610 40S ribosomal protein S9, putative 18556178:18556750 forward MW:22051	9.2549e+06	4.67433e+06	3.77298e+06	1.91388e+07	1.89331e+07	2.0109e+07	2.74372e+06	4.67433e+06	4.29142e+06	4.5095e+06	4.83599e+06	7.97334e+06
Tb11.v5.0713;Tb11.1790;Tb927.1.420;Tb927.11.4770;Tb927.2.1080;Tb927.2.1170;Tb927.2.1330;Tb927.2.240;Tb927.4.250	7	7	230.06	0.0255233	2.78864	Stumpy	Slender	Tb11.v5.0713 retrotransposon hot spot (RHS) protein, putative 30150220:30152286 forward MW:78344	1.40056e+07	5.84681e+06	4.88241e+06	2.24639e+07	2.18849e+07	2.46275e+07	4.15211e+06	5.84681e+06	5.55329e+06	5.29297e+06	5.58997e+06	9.76495e+06
Tb927.9.7590	2	2	97.31	0.0467062	2.41934	Slender	Stumpy	Tb927.9.7590 60S ribosomal protein L11, putative 14856810:14857394 reverse MW:22369	3.8139e+06	5.95778e+06	6.19712e+06	1.63701e+06	1.36583e+06	3.59764e+06	1.13067e+06	5.95778e+06	7.04865e+06	385714	348867	1.42648e+06
Tb927.7.2240	1	1	35.8	1.1671e-07	Infinity	Stumpy	Slender	Tb927.7.2240 hypothetical protein, conserved 9502487:9504121 reverse MW:59666	0	0	0	252203	148974	196839	0	0	0	59424.2	38051.8	78047.8
Tb927.11.7150	1	1	31.3	2.60129e-05	41.0641	Stumpy	Slender	Tb927.11.7150 NGG1 interacting factor 3-like 23299213:23300058 reverse MW:30459	57574.7	40409.8	50899.6	2.06347e+06	1.56489e+06	2.48543e+06	17068.6	40409.8	57893.6	486196	399713	985487
Tb927.11.10240	1	1	49.35	0.000234389	37.4151	Stumpy	Slender	Tb927.11.10240 hslVU complex proteolytic subunit, putative 24034444:24035073 forward MW:22684	96185.1	48487.4	67909	1.67133e+06	3.03651e+06	3.24591e+06	28515.1	48487.4	77240.2	393801	775602	1.28702e+06
Tb927.4.470	1	1	23.28	0.00117619	147.497	Stumpy	Slender	Tb927.4.470 snoRNP protein GAR1, putative 4049301:4049990 reverse MW:21783	7302.78	2704.85	3314.16	387553	1.32819e+06	249176	2164.99	2704.85	3769.55	91315.5	339254	98799.5
Tb927.5.780	1	1	32.97	0.00372658	83.6076	Stumpy	Slender	Tb927.5.780 hypothetical protein, conserved 5825716:5827278 forward MW:55350	53557.3	102783	94028.1	1.38025e+06	1.01156e+07	9.43682e+06	15877.6	102783	106948	325216	2.58377e+06	3.74175e+06
Tb927.3.3000;Tb927.5.1690	1	1	22.37	0.00532049	912.432	Slender	Stumpy	PIFTC3 flagellar transport protein, putative 3028224:3029924 reverse MW:64893	263015	1.25447e+06	772257	20.1597	54.8803	2434.45	77973.7	1.25447e+06	878371	4.75005	14.0178	965.273
Tb927.5.630	1	1	25.43	0.00551485	8.38715	Stumpy	Slender	Tb927.5.630 acidic phosphatase, putative 5768547:5769752 reverse MW:43664	1.16647e+06	498033	898737	3.73747e+06	7.87281e+06	9.88799e+06	345813	498033	1.02223e+06	880625	2.01092e+06	3.92064e+06
Tb11.v5.0270	1	1	48.02	0.00896581	32.0848	Stumpy	Slender	Tb11.v5.0270 nucleoside hydrolase, putative 27086116:27087189 reverse MW:39391	279873	324826	453225	2.242e+06	1.46976e+07	1.70037e+07	82971.3	324826	515501	528261	3.75415e+06	6.74206e+06
Tb927.3.2230	1	1	22.62	0.00899295	2537.79	Stumpy	Slender	Tb927.3.2230 succinyl-CoA synthetase alpha subunit, putative 2839551:2840456 reverse MW:31465	8077.04	6585	5608.51	349627	3.3146e+07	1.79467e+07	2394.53	6585	6379.16	82379.3	8.46633e+06	7.11596e+06
Tb927.10.270	1	1	59.25	0.0113567	23.8824	Slender	Stumpy	Tb927.10.270 60S ribosomal protein L32, putative 17236188:17236586 forward MW:15396	2.3132e+06	1.19871e+06	1.13556e+06	9349.98	134171	51077.3	685772	1.19871e+06	1.2916e+06	2203.05	34270.6	20252.4
Tb927.9.9290	1	1	36.16	0.0114456	27.6872	Stumpy	Slender	PABP1 Polyadenylate-binding protein 1 (Poly(A)-binding protein 1) (PABP 1) 15088316:15090016 reverse MW:63029	11946.1	156720	82634.4	1.23496e+06	2.20875e+06	3.51409e+06	3541.54	156720	93988.9	290982	564172	1.39335e+06
Tb927.11.5450	2	1	63.64	0.0119601	6174.99	Stumpy	Slender	Tb927.11.5450 malic enzyme 22847556:22849271 forward MW:63120	213.01	792.817	7.16304	375188	58560.7	5.82145e+06	63.149	792.817	8.1473	88402	14957.9	2.30824e+06
Tb927.11.16490	1	1	21.99	0.0140046	277.076	Stumpy	Slender	Tb927.11.16490 hypothetical protein, conserved 25668650:25669879 reverse MW:44084	27481.3	335.566	177.636	2.25174e+06	5.07436e+06	430502	8147.14	335.566	202.044	530557	1.29612e+06	170696
Tb927.9.8100	1	1	23.33	0.0144872	2008.17	Slender	Stumpy	Tb927.9.8100 nascent polypeptide associated complex subunit, putative 14946667:14947233 reverse MW:20129	114668	768093	1.62403e+06	0	0	1248.3	33994.7	768093	1.84718e+06	0	0	494.956
Tb927.3.4660	1	1	43.86	0.0190077	9.70928	Stumpy	Slender	Tb927.3.4660 hypothetical protein, conserved 3577145:3578935 reverse MW:63425	1.0306e+06	113611	467749	7.41078e+06	3.71182e+06	4.52838e+06	305533	113611	532021	1.74614e+06	948093	1.79553e+06
Tb927.6.2420	1	1	45.64	0.0217226	51.3826	Stumpy	Slender	Tb927.6.2420 p22 protein precursor 8047967:8048650 forward MW:25349	90222.6	667.803	989.27	713106	1.73061e+06	2.2773e+06	26747.5	667.803	1125.2	168023	442041	902963
Tb11.v5.0929	1	1	24.11	0.0231513	27.0136	Slender	Stumpy	Tb11.v5.0929 variant surface glycoprotein (VSG, atypical), putative 31326448:31328124 reverse MW:60293	4.0894e+06	4.17238e+07	3.5561e+07	414092	1.72226e+06	875983	1.21235e+06	4.17238e+07	4.04474e+07	97568.7	439910	347332
Tb927.1.710	1	1	49.07	0.0241554	27.3163	Stumpy	Slender	PGKB phosphoglycerate kinase 234176:235438 reverse MW:45247	2478.83	204408	17103.8	2.29253e+06	1.34337e+06	2.48269e+06	734.875	204408	19454	540169	343132	984398
Tb927.4.2400	1	1	23.24	0.0258567	5.145	Slender	Stumpy	Tb927.4.2400 hypothetical protein, conserved 4531159:4535445 forward MW:156866	1.6076e+07	1.53053e+07	2.05597e+07	943806	4.17475e+06	4.97687e+06	4.76591e+06	1.53053e+07	2.33848e+07	222380	1.06634e+06	1.97335e+06
Tb927.5.1360	1	1	41.24	0.02636	75.0281	Stumpy	Slender	NDRT nucleoside 2-deoxyribosyltransferase 6000718:6001179 forward MW:17297	24024	20121.5	16090.7	92655	2.29569e+06	2.13106e+06	7122.19	20121.5	18301.6	21831.4	586378	844978
Tb927.10.1930	1	1	22.96	0.0265268	483.64	Slender	Stumpy	Tb927.10.1930 hypothetical protein, conserved 17657248:17659191 forward MW:74393	76659.8	874247	881495	0	3788.77	0	22726.6	874247	1.00262e+06	0	967.748	0
Tb927.8.1870	1	1	21.98	0.0286294	7.62649	Stumpy	Slender	tGLP1 Golgi/lysosome glycoprotein 1 11739241:11741091 reverse MW:67597	1.95042e+06	357285	155797	8.13289e+06	4.63811e+06	6.0169e+06	578225	357285	177205	1.91628e+06	1.18469e+06	2.38573e+06
Tb927.9.11480	1	1	40.29	0.0306899	526.828	Stumpy	Slender	Tb927.9.11480 hypothetical protein, conserved 15400377:15402062 forward MW:62475	11.7742	1911.99	0	16167.1	191882	805445	3.49059	1911.99	0	3809.3	49011.5	319363
Tb927.10.3680	1	1	24.37	0.0368826	9.12943	Stumpy	Slender	Tb927.10.3680 hypothetical protein, conserved 18111311:18112177 reverse MW:31825	1.20961e+06	1.18692e+07	4.60146e+06	1.95049e+07	7.28085e+07	6.9097e+07	358601	1.18692e+07	5.23374e+06	4.59576e+06	1.85971e+07	2.73973e+07
Tb927.10.10460	1	1	28.91	0.0384611	138.063	Slender	Stumpy	Tb927.10.10460 histone H2B, putative 19725018:19725356 reverse MW:12569	1.58647e+06	580973	622867	0	0	20210.4	470326	580973	708454	0	0	8013.52
Tb11.v5.0414	5	5	184.42	0.0509272	2.40451	Stumpy	Slender	Tb11.v5.0414 ATP-dependent DEAD/H RNA helicase, putative 28095665:28096975 reverse MW:49227	1.60859e+07	6.58052e+06	5.37824e+06	2.78594e+07	2.0702e+07	1.88724e+07	4.76884e+06	6.58052e+06	6.11725e+06	6.56426e+06	5.2878e+06	7.48299e+06
Tb927.3.4720;Tb927.3.4760	2	2	51.29	0.0521827	2.94941	Stumpy	Slender	Tb927.3.4720 dynamin, putative 3593106:3595088 reverse MW:73323	1.61383e+06	385390	473598	3.12321e+06	2.0622e+06	2.10794e+06	478437	385390	538674	735892	526739	835810
Tb11.v5.0516	6	5	286.72	0.0544398	2.98616	Stumpy	Slender	Tb11.v5.0516 glyceraldehyde 3-phosphate dehydrogenase, cytosolic, putative 28669403:28670398 forward MW:35611	1.42081e+08	2.99068e+07	4.93505e+07	1.67457e+08	2.24595e+08	2.68899e+08	4.21214e+07	2.99068e+07	5.61316e+07	3.94562e+07	5.73672e+07	1.0662e+08
Tb927.10.3520;Tb11.v5.0464;Tb927.1.1560;Tb927.10.9740;Tb927.11.8350;Tb927.6.1090;Tb927.7.2500	2	2	67.67	0.0546758	3.21913	Stumpy	Slender	RPT4 protease regulatory ATPase subunit 4 18062786:18063985 forward MW:44856	5.62622e+06	1.66884e+06	1.50961e+06	1.42543e+07	6.76137e+06	7.32766e+06	1.66795e+06	1.66884e+06	1.71704e+06	3.35861e+06	1.72702e+06	2.90546e+06
Tb927.9.13650	1	1	29.05	0.0562791	14.5894	Slender	Stumpy	Tb927.9.13650 ADP-ribosylation factor, putative 15781235:15781783 reverse MW:20652	7.86106e+06	1.37072e+06	2.21461e+06	616035	13664.5	154868	2.3305e+06	1.37072e+06	2.51892e+06	145151	3490.25	61405.9
Tb927.4.1310	1	1	33.36	0.0577559	32.5488	Slender	Stumpy	ZC3H9 ZFP family member, putative 4255125:4256375 reverse MW:47402	8.04748e+06	3.19076e+06	2.28329e+06	123.701	406828	8472.39	2.38576e+06	3.19076e+06	2.59703e+06	29.1466	103914	3359.35
Tb927.4.3550	5	5	280.21	0.0583964	2.52387	Stumpy	Slender	Tb927.4.3550 60S ribosomal protein L13a, putative 4823596:4824264 reverse MW:25712	4.05136e+07	1.32556e+07	1.214e+07	6.59143e+07	4.28418e+07	5.75902e+07	1.20107e+07	1.32556e+07	1.38081e+07	1.55308e+07	1.09429e+07	2.28348e+07
Tb927.8.3690	1	1	29.32	0.0602522	452.655	Stumpy	Slender	IDH isocitrate dehydrogenase [NADP], mitochondrial precursor, putative 12233678:12234991 reverse MW:48566	0	6217	1880.44	80388.9	2.21695e+06	1.36801e+06	0	6217	2138.82	18941.3	566266	542423
Tb927.3.4970	1	1	27.59	0.0602798	31.3734	Stumpy	Slender	Tb927.3.4970 hypothetical protein, conserved 3654002:3657193 forward MW:115814	2.54502e+06	58457	35797.3	2.09994e+06	6.21647e+07	1.85383e+07	754499	58457	40716.1	494791	1.58784e+07	7.35055e+06
Tb927.4.4500	1	1	20.01	0.0604303	806.413	Stumpy	Slender	Tb927.4.4500 hypothetical protein, conserved 5128466:5131978 reverse MW:125679	392.616	517.607	733.863	126167	1.19757e+06	2071.72	116.395	517.607	834.701	29727.6	305890	821.45
Tb927.10.290	2	2	51.81	0.0609106	6.02669	Stumpy	Slender	Tb927.10.290 proteasome alpha 2 subunit, putative 17237701:17238396 forward MW:25354	4.11665e+06	900259	738603	3.50706e+06	1.75301e+07	1.36495e+07	1.22042e+06	900259	840093	826337	4.47764e+06	5.41209e+06
Tb927.2.4370;Tb11.v5.0653	7	7	312.09	0.0614221	4.04556	Stumpy	Slender	TRYS trypanothione synthetase 1835679:1837562 reverse MW:71613	1.14711e+07	3.6272e+06	4.81585e+06	4.9509e+07	1.35503e+07	1.75045e+07	3.40073e+06	3.6272e+06	5.47758e+06	1.16654e+07	3.46108e+06	6.94061e+06
Tb927.11.1740	1	1	24.08	0.0619845	43.0573	Stumpy	Slender	IFT88 intraflagellar transport protein IFT88 21823874:21826276 reverse MW:89756	20528.1	0	0	156556	667462	59866.3	6085.78	0	0	36887.9	170487	23737.3
Tb927.6.4440	1	1	39.5	0.0627746	3.69869	Slender	Stumpy	RBP42 RNA-binding protein 42 (RNA-binding motif protein 42) 8551619:8552677 reverse MW:37718	2.11829e+06	551314	1.02192e+06	192021	279703	526341	627991	551314	1.16234e+06	45244	71443.2	208697
Tb927.11.680	2	2	86.76	0.0635845	3.84443	Slender	Stumpy	Tb927.11.680 ribosomal protein L21E (60S), putative 21462889:21463368 reverse MW:18002	5.8984e+07	1.86966e+07	1.8971e+07	1.05676e+07	3.91426e+06	1.06588e+07	1.74865e+07	1.86966e+07	2.15778e+07	2.48995e+06	999800	4.22628e+06
Tb11.v5.0670	1	1	26.82	0.0643702	2.82042	Stumpy	Slender	Tb11.v5.0670 retrotransposon hot spot (RHS) protein, putative 29856729:29857619 forward MW:34014	3.29849e+06	1.92912e+06	1.98676e+06	4.066e+06	4.61555e+06	1.1666e+07	977874	1.92912e+06	2.25976e+06	958035	1.17893e+06	4.62563e+06
Tb11.v5.0881	1	1	57.01	0.0674698	4.14055	Stumpy	Slender	Tb11.v5.0881 antigenic protein, putative 31123109:31124956 forward MW:71561	9.88351e+06	2.03823e+06	3.36353e+06	9.73574e+06	1.7198e+07	3.63557e+07	2.93007e+06	2.03823e+06	3.82571e+06	2.29394e+06	4.39281e+06	1.44152e+07
Tb927.11.11820	1	1	68.8	0.0682616	10.8104	Slender	Stumpy	Tb927.11.11820 40S ribosomal protein S17, putative 24469596:24470024 forward MW:16222	9.39418e+06	2.26772e+06	2.32905e+06	1.27227e+06	4566.57	17373.4	2.78501e+06	2.26772e+06	2.64908e+06	299774	1166.42	6888.66
Tb11.v5.0265	1	1	21.4	0.0701208	4.45109	Slender	Stumpy	Tb11.v5.0265 hypothetical protein, conserved 27075568:27076173 reverse MW:22315	1.02233e+06	3.41279e+06	3.96922e+06	229169	649095	1.00989e+06	303081	3.41279e+06	4.51462e+06	53996.9	165795	400428
Tb11.v5.0196	3	3	138.77	0.0728438	2.27976	Stumpy	Slender	Tb11.v5.0196 hypothetical protein, conserved 26806423:26807223 reverse MW:29335	1.27744e+07	3.43939e+06	4.4212e+06	1.81449e+07	1.42489e+07	1.46491e+07	3.7871e+06	3.43939e+06	5.02871e+06	4.27531e+06	3.63953e+06	5.80844e+06
Tb11.v5.0537	2	2	49.21	0.0731837	3.15151	Stumpy	Slender	Tb11.v5.0537 polyubiquitin, putative 28853901:28855772 forward MW:70129	2.42968e+07	6.0047e+06	5.79207e+06	2.03856e+07	4.72136e+07	4.615e+07	7.20304e+06	6.0047e+06	6.58794e+06	4.80328e+06	1.20596e+07	1.82987e+07
Tb927.2.4590;Tb11.v5.0820;Tb927.2.4610	3	3	116.16	0.0758853	3.64906	Slender	Stumpy	30M24.285 branched-chain amino acid aminotransferase, putative 1882993:1884096 reverse MW:40433	1.1605e+07	4.65054e+06	5.85766e+06	4.53721e+06	941555	581192	3.44042e+06	4.65054e+06	6.66254e+06	1.06906e+06	240497	230446
Tb927.3.780	1	1	25.27	0.0781697	125.337	Stumpy	Slender	TbPSA7 proteasome alpha 7 subunit 2445865:2446578 reverse MW:25462	2761.71	73088.6	60504.6	3.08519e+06	1.39058e+07	99331.8	818.738	73088.6	68818.4	726934	3.5519e+06	39385.6
Tb927.11.9590	12	11	498.11	0.0783817	2.51113	Stumpy	Slender	Tb927.11.9590 S-adenosylhomocysteine hydrolase, putative 23907805:23909118 reverse MW:48448	1.4588e+08	3.68053e+07	3.41825e+07	1.39815e+08	2.02169e+08	2.02598e+08	4.32477e+07	3.68053e+07	3.88794e+07	3.29432e+07	5.16391e+07	8.03314e+07
Tb927.10.5840	3	2	119.29	0.0826251	8.58994	Slender	Stumpy	Tb927.10.5840 translation elongation factor 1-beta, putative 18602139:18602744 reverse MW:21959	1.96572e+07	1.87305e+06	3.33896e+06	740248	1.08676e+06	1.06814e+06	5.82758e+06	1.87305e+06	3.79776e+06	174418	277587	423524
Tb927.10.220	1	1	38.79	0.0826504	9.36244	Slender	Stumpy	Tb927.10.220 60S ribosomal protein L37a, putative 17229933:17230214 forward MW:10458	1.17688e+07	2.46497e+06	2.91484e+06	32775.3	451344	1.34752e+06	3.489e+06	2.46497e+06	3.31537e+06	7722.54	115285	534300
Tb927.9.5190	4	4	189.83	0.0849342	4.79219	Stumpy	Slender	28G16.165 proliferative cell nuclear antigen (PCNA), putative 14526732:14527610 forward MW:32315	1.54726e+06	1.14999e+06	1.12179e+06	1.51458e+06	9.12593e+06	7.66108e+06	458703	1.14999e+06	1.27594e+06	356866	2.33099e+06	3.03766e+06
Tb927.10.230	1	1	66.9	0.0858891	2.50762	Stumpy	Slender	Tb927.10.230 proteasome alpha 5 subunit, putative 17230461:17231201 forward MW:27176	1.17629e+07	2.28026e+06	2.69529e+06	1.27375e+07	1.24611e+07	1.67749e+07	3.48723e+06	2.28026e+06	3.06565e+06	3.00123e+06	3.18289e+06	6.65134e+06
Tb927.8.6390	3	3	105.69	0.087356	5.73747	Slender	Stumpy	TbLysoPLA lysophospholipase, putative 12984649:12985491 forward MW:30092	2.52932e+07	3.77859e+06	5.36783e+06	2.73682e+06	1.0868e+06	2.17895e+06	7.49844e+06	3.77859e+06	6.10541e+06	644853	277597	863966
Tb927.3.3410	1	1	35.61	0.0884073	53.4076	Stumpy	Slender	Tb927.3.3410 aspartyl aminopeptidase, putative 3129784:3131139 reverse MW:49327	166622	104693	116980	179950	8.54369e+06	1.20143e+07	49397	104693	133054	42400	2.18227e+06	4.76372e+06
Tb927.10.14580	1	1	20.2	0.0903012	5.47348	Stumpy	Slender	Tb927.10.14580 60S ribosomal protein L17, putative 20725977:20726477 reverse MW:19105	149855	31499	12958.6	100185	418280	545098	44426	31499	14739.2	23605.6	106839	216134
Tb927.2.5160	4	4	168.58	0.0926955	3.36426	Slender	Stumpy	30J2.30 chaperone protein DNAj, putative 1975526:1976728 forward MW:44327	3.0302e+07	9.40633e+06	1.08936e+07	2.10154e+06	3.37061e+06	9.56892e+06	8.98337e+06	9.40633e+06	1.23905e+07	495167	860939	3.79413e+06
Tb927.10.6050;Tb11.v5.0197;Tb11.v5.0198	20	20	800.11	0.0959192	2.23194	Stumpy	Slender	CHC clathrin heavy chain 18674242:18679353 reverse MW:190628	5.52649e+07	2.96851e+07	3.09857e+07	1.36e+08	5.09513e+07	7.18102e+07	1.63839e+07	2.96851e+07	3.52434e+07	3.20444e+07	1.30143e+07	2.84731e+07
Tb927.8.6060	3	3	95.3	0.0968401	4.91538	Stumpy	Slender	Tb927.8.6060 2-amino-3-ketobutyrate coenzyme A ligase, putative 12895174:12896388 forward MW:43734	5.41134e+06	804061	237861	3.72773e+06	1.50596e+07	1.29329e+07	1.60425e+06	804061	270545	878331	3.84661e+06	5.12796e+06
Tb927.11.900	1	1	33.55	0.0977779	264.589	Stumpy	Slender	IDH isocitrate dehydrogenase, putative 21527745:21528986 forward MW:46771	4744.1	665.609	168.556	1961.93	268408	1.20558e+06	1406.44	665.609	191.717	462.271	68558.3	478018
Tb927.5.1300	1	1	32.8	0.0992676	17.0228	Stumpy	Slender	Tb927.5.1300 vacuolar proton translocating ATPase subunit A, putative 5983969:5986320 forward MW:89632	57611.6	17883.6	264922	189576	750507	4.85478e+06	17079.6	17883.6	301324	44667.9	191699	1.92495e+06
Tb927.7.7040	2	2	96	0.100358	7.41894	Slender	Stumpy	MTAP methylthioadenosine phosphorylase, putative 10936115:10937044 reverse MW:33443	8.21556e+06	893827	1.40061e+06	1.00263e+06	194641	219370	2.43559e+06	893827	1.59307e+06	236241	49716.2	86981.3
Tb927.4.1080	1	1	29.39	0.100747	31.5121	Stumpy	Slender	Tb927.4.1080 V-type ATPase, A subunit, putative 4199980:4201812 reverse MW:67750	210704	102755	18399.1	134020	6.65392e+06	3.66961e+06	62465.5	102755	20927.3	31577.9	1.69958e+06	1.45502e+06
Tb11.v5.0650	19	19	1133.49	0.101174	2.05527	Stumpy	Slender	Tb11.v5.0650 enolase, putative 29710014:29711303 forward MW:46592	1.30643e+09	3.70439e+08	3.90227e+08	1.21473e+09	1.3684e+09	1.66531e+09	3.87306e+08	3.70439e+08	4.43847e+08	2.86216e+08	3.49524e+08	6.60305e+08
Tb927.11.740	1	1	38.9	0.101442	3.33139	Stumpy	Slender	eIF-5A eukaryotic translation initiation factor 5A, putative 21481724:21482224 forward MW:17820	8.23175e+06	337981	420723	6.68898e+06	1.16687e+07	1.1593e+07	2.44039e+06	337981	478533	1.57606e+06	2.98048e+06	4.59669e+06
Tb927.11.11230	3	3	122.32	0.103223	5.21448	Stumpy	Slender	Tb927.11.11230 60S ribosomal protein L14, putative 24306859:24307428 forward MW:21469	1.44465e+07	1.23429e+07	1.21585e+07	1.41051e+07	7.8704e+07	1.10284e+08	4.28282e+06	1.23429e+07	1.38292e+07	3.32346e+06	2.0103e+07	4.37281e+07
Tb927.11.11690	2	2	100.61	0.103615	3.99814	Stumpy	Slender	Tb927.11.11690 vacuolar ATP synthase subunit b, putative 24432998:24434485 forward MW:55620	2.30859e+06	690559	1.00885e+06	9.51927e+06	4.80939e+06	1.69587e+06	684407	690559	1.14747e+06	2.24294e+06	1.22844e+06	672421
Tb927.4.2450	2	1	50.88	0.105047	3.83391	Slender	Stumpy	Tb927.4.2450 thioredoxin, putative 4548691:4549926 forward MW:44490	143787	198968	207926	3945.24	31256.2	108433	42627.1	198968	236497	929.58	7983.62	42994.2
Tb927.10.8430	3	3	136.82	0.108256	4.22136	Stumpy	Slender	RPS12 40S ribosomal protein S12, putative 19244819:19245247 forward MW:16061	2.83869e+06	895614	912463	1.37015e+07	2.95405e+06	2.9601e+06	841560	895614	1.03784e+06	3.22837e+06	754540	1.17369e+06
Tb927.11.16770	1	1	35.54	0.108909	8.43986	Stumpy	Slender	Tb927.11.16770 glucosamine-6-phosphate isomerase, putative 25759131:25759973 reverse MW:31087	186022	357944	479938	367823	3.68073e+06	4.59306e+06	55148.3	357944	545885	86666.8	940152	1.82117e+06
Tb927.9.7770	2	2	129.26	0.111796	7.7946	Stumpy	Slender	SpSyn spermidine synthase 14885674:14886570 reverse MW:32926	4.92638e+06	5.90045e+06	5.85163e+06	5.72385e+06	5.82397e+07	6.60384e+07	1.46048e+06	5.90045e+06	6.65569e+06	1.34866e+06	1.48759e+07	2.61846e+07
Tb927.4.2180	2	2	66.75	0.113617	4.83834	Stumpy	Slender	Tb927.4.2180 60S ribosomal protein L35a, putative 4472489:4472938 forward MW:17021	7.28462e+06	783762	1.05349e+06	6.94826e+06	5.74986e+06	3.14366e+07	2.1596e+06	783762	1.19825e+06	1.63715e+06	1.46866e+06	1.24648e+07
Tb927.10.6440	1	1	42.1	0.114174	4.93921	Stumpy	Slender	Tb927.10.6440 phosphomannomutase, putative 18788723:18789460 forward MW:27884	585244	33513.5	9583.02	297461	1.67382e+06	1.13222e+06	173502	33513.5	10899.8	70087.9	427537	448932
Tb927.11.5520	3	3	236.34	0.115844	3.61847	Stumpy	Slender	TIM triosephosphate isomerase 22864516:22865268 forward MW:26819	2.60865e+07	3.70985e+06	6.96165e+06	1.54596e+07	5.51891e+07	6.23591e+07	7.73363e+06	3.70985e+06	7.91823e+06	3.6426e+06	1.40967e+07	2.47257e+07
Tb927.1.3950	2	1	85.01	0.116135	Infinity	Slender	Stumpy	ALAT alanine aminotransferase 840877:842391 forward MW:55705	0	1.60645e+06	1.96833e+06	0	0	0	0	1.60645e+06	2.2388e+06	0	0	0
Tb927.11.9530	5	5	261.68	0.116843	2.22914	Stumpy	Slender	Tb927.11.9530 14-3-3-I protein 23897941:23898729 reverse MW:30310	7.67622e+07	1.67077e+07	2.09179e+07	5.75829e+07	9.82318e+07	9.91721e+07	2.2757e+07	1.67077e+07	2.37922e+07	1.35677e+07	2.50909e+07	3.93223e+07
Tb11.v5.0531	10	10	453.06	0.118593	2.62747	Stumpy	Slender	Tb11.v5.0531 fructose-bisphosphate aldolase, glycosomal, putative 28799399:28800517 forward MW:41071	1.47496e+08	3.62407e+07	3.31235e+07	9.74862e+07	1.98578e+08	2.7373e+08	4.37268e+07	3.62407e+07	3.76749e+07	2.29698e+07	5.07217e+07	1.08535e+08
Tb927.10.14790	1	1	38.76	0.11924	444.728	Stumpy	Slender	Tb927.10.14790 aminopeptidase, putative 20759200:20760348 reverse MW:42690	79.5663	2475.8	15857.4	8.06317e+06	9499.3	116009	23.5883	2475.8	18036.3	1.89985e+06	2426.36	45998.3
Tb927.9.8740	1	1	33.14	0.122042	9.31043	Slender	Stumpy	DRBD3 RNA-binding protein 15019243:15020226 reverse MW:36985	3.47333e+06	398440	525397	11696.2	225308	235280	1.02971e+06	398440	597590	2755.86	57549.3	93289.8
Tb927.2.5980	4	4	170.27	0.122347	2.08558	Slender	Stumpy	HSP104 ATP-dependent Clp protease subunit, heat shock protein 104 (HSP104), putative 2149130:2151742 forward MW:97039	1.48548e+06	1.77558e+06	1.35669e+06	1.52613e+06	392599	295406	440387	1.77558e+06	1.54311e+06	359589	100280	117130
Tb927.10.7410	2	2	125.72	0.122441	15.4537	Stumpy	Slender	Tb927.10.7410 succinyl-CoA ligase [GDP-forming] beta-chain, putative 19022726:19023985 reverse MW:44906	488559	1.41598e+06	729840	850407	1.43049e+07	2.55555e+07	144839	1.41598e+06	830125	200374	3.65382e+06	1.01329e+07
Tb927.9.12650;Tb11.v5.0675	8	8	227.4	0.127069	2.28269	Stumpy	Slender	UBA2 ubiquitin-activating enzyme E1, putative 15595961:15599605 forward MW:134656	2.33159e+07	1.33257e+07	1.26214e+07	1.69725e+07	4.92787e+07	4.62007e+07	6.91226e+06	1.33257e+07	1.43556e+07	3.99908e+06	1.2587e+07	1.83188e+07
Tb927.8.1330	4	4	178.48	0.128601	3.29808	Stumpy	Slender	Tb927.8.1330 60S ribosomal protein L7a, putative 11556970:11557800 reverse MW:30879	1.22502e+07	1.06683e+07	8.12731e+06	6.91487e+07	1.42529e+07	1.89898e+07	3.63171e+06	1.06683e+07	9.24407e+06	1.62929e+07	3.64055e+06	7.52956e+06
Tb927.5.4170	1	1	48.65	0.12917	60.127	Stumpy	Slender	Tb927.5.4170 histone H4, putative 6830361:6830663 reverse MW:11142	0	80131.5	8852.98	1.17628e+06	193797	3.98029e+06	0	80131.5	10069.4	277157	49500.6	1.57821e+06
Tb927.5.4460	1	1	26.35	0.131428	Infinity	Stumpy	Slender	MVP major vault protein, putative 6876083:6878599 reverse MW:94104	0	0	0	0	7749.03	900652	0	0	0	0	1979.3	357114
Tb927.9.5770	5	5	254.43	0.131663	2.78497	Stumpy	Slender	TRYP1 tryparedoxin peroxidase 14597624:14598223 forward MW:22424	2.36296e+08	3.164e+07	3.54126e+07	1.32044e+08	3.52852e+08	3.59923e+08	7.00526e+07	3.164e+07	4.02786e+07	3.11124e+07	9.01272e+07	1.42711e+08
Tb927.11.14250	1	1	31	0.132673	2.85946	Slender	Stumpy	TCP-1-epsilon T-complex protein 1, epsilon subunit, putative 25090643:25092259 forward MW:59382	2.86323e+06	1.71334e+06	1.07724e+06	1.61958e+06	249499	108150	848837	1.71334e+06	1.22526e+06	381608	63728.3	42882.2
Tb927.10.8940	1	1	52.62	0.136774	36.1556	Slender	Stumpy	Tb927.10.8940 hypothetical protein, conserved 19372293:19373528 forward MW:45399	300335	2.73848e+06	2.6835e+06	0	10574.4	147695	89037.7	2.73848e+06	3.05223e+06	0	2700.96	58561.8
Tb927.9.11970	1	1	20.06	0.137777	39.7327	Stumpy	Slender	Tb927.9.11970 hypothetical protein, conserved 15480739:15482445 forward MW:64952	36061.6	31943.3	0	431578	1.25366e+06	1.01678e+06	10690.8	31943.3	0	101689	320218	403157
Tb927.9.15360;Tb927.10.190	6	6	276.7	0.137946	3.21851	Stumpy	Slender	Tb927.9.15360 40S ribosomal protein S6, putative 15994264:15995016 forward MW:28476	4.09741e+07	8.29441e+06	7.67356e+06	1.14063e+08	2.54711e+07	4.37349e+07	1.21472e+07	8.29441e+06	8.72797e+06	2.68756e+07	6.50595e+06	1.73411e+07
Tb11.v5.0243	5	5	192.88	0.138263	3.59924	Stumpy	Slender	Tb11.v5.0243 40S ribosomal protein S18, putative 27014614:27015075 reverse MW:17510	2.23245e+07	3.57736e+06	3.41395e+06	1.02768e+07	4.79688e+07	4.72691e+07	6.61833e+06	3.57736e+06	3.88306e+06	2.42143e+06	1.22524e+07	1.87425e+07
Tb11.v5.1059	7	7	321.66	0.138287	2.53953	Stumpy	Slender	Tb11.v5.1059 40S ribosomal protein S4, putative 32117520:32118341 reverse MW:30644	4.5683e+07	1.47391e+07	1.37084e+07	2.78189e+07	6.8087e+07	9.23507e+07	1.35432e+07	1.47391e+07	1.55921e+07	6.55471e+06	1.73912e+07	3.66176e+07
Tb927.9.8070	5	5	233.66	0.139283	3.35398	Stumpy	Slender	QM 60S ribosomal protein L10, putative 14945775:14946416 reverse MW:24736	1.78555e+07	7.8813e+06	5.79335e+06	6.89011e+07	1.30405e+07	2.381e+07	5.29347e+06	7.8813e+06	6.5894e+06	1.62345e+07	3.33087e+06	9.44081e+06
Tb927.10.8270;Tb11.v5.0877	3	3	107.37	0.139972	2.72309	Stumpy	Slender	Tb927.10.8270 eukaryotic translation initiation factor 3 subunit 8, putative 19201413:19203635 reverse MW:84340	1.21734e+07	1.75764e+06	1.30892e+06	2.16487e+07	7.07911e+06	1.2772e+07	3.60893e+06	1.75764e+06	1.48877e+06	5.10087e+06	1.80818e+06	5.06418e+06
Tb927.11.7640	1	1	24	0.141428	7.27693	Slender	Stumpy	Tb927.11.7640 Gp63-1 surface protease homolog, putative 23462003:23463895 reverse MW:68987	704441	49458.8	249787	9089.24	39077.2	89760.8	208839	49458.8	284110	2141.61	9981.32	35590.6
Tb927.3.2100	1	1	26.93	0.142014	2.01555	Stumpy	Slender	Tb927.3.2100 hypothetical protein, conserved 2811645:2812571 reverse MW:33996	1.40039e+06	466218	420187	1.90471e+06	937105	1.76734e+06	415160	466218	477924	448789	239360	700760
Tb11.1380	1	1	22.77	0.147751	11.419	Stumpy	Slender	Tb11.1380 hypothetical protein, conserved 31649585:31650784 reverse MW:45634	44170.1	62225.1	36287.8	39026.6	963169	627099	13094.7	62225.1	41274	9195.47	246018	248648
Tb11.v5.1055	2	2	66.18	0.149251	8.24417	Slender	Stumpy	Tb11.v5.1055 73 kDa paraflagellar rod protein, putative 32097442:32099211 reverse MW:68684	5.11771e+06	577432	393262	329420	303855	105236	1.5172e+06	577432	447299	77618.1	77612.1	41726.8
Tb927.8.3150	3	3	93.49	0.151717	3.89027	Slender	Stumpy	TCP-1-gamma T-complex protein 1, gamma subunit, putative 12066334:12068004 forward MW:60818	4.48024e+06	1.45684e+06	1.39379e+06	17960.3	225524	1.64092e+06	1.32822e+06	1.45684e+06	1.5853e+06	4231.82	57604.7	650636
Tb927.11.6300	1	1	91.48	0.153752	4.05595	Slender	Stumpy	Tb927.11.6300 40S ribosomal protein S5, putative 23069505:23070077 reverse MW:21386	569628	4.0634e+06	4.77694e+06	2.21549e+06	58561.4	45996.3	168872	4.0634e+06	5.43333e+06	522014	14958.1	18237.8
Tb927.9.5690	2	2	44.81	0.154654	8.74507	Stumpy	Slender	28G16.390 60S acidic ribosomal protein, putative 14585939:14586280 forward MW:11090	3578.89	382755	318053	361002	3.35709e+06	2.44182e+06	1061	382755	361755	85059.5	857485	968196
Tb11.v5.0501;Tb927.10.3930	8	8	268.32	0.155029	3.28313	Stumpy	Slender	Tb11.v5.0501 40S ribosomal protein S3A, putative 28593120:28593890 forward MW:29422	6.28253e+07	2.5686e+07	2.32247e+07	2.4576e+08	4.50917e+07	7.59914e+07	1.86252e+07	2.5686e+07	2.6416e+07	5.79063e+07	1.15176e+07	3.0131e+07
Tb927.4.5070	1	1	20.8	0.158451	20.4183	Slender	Stumpy	Tb927.4.5070 hypothetical protein, conserved 5301155:5302492 reverse MW:51296	1.65861e+07	2.28147e+06	1.91204e+06	170.575	521592	495933	4.91712e+06	2.28147e+06	2.17477e+06	40.191	133228	196640
Tb11.v5.0435	9	9	318.61	0.160286	1.89205	Stumpy	Slender	Tb11.v5.0435 adenylosuccinate synthetase, putative 28247872:28249680 forward MW:66675	2.82301e+07	1.48671e+07	1.83946e+07	5.90076e+07	3.55808e+07	2.17572e+07	8.36911e+06	1.48671e+07	2.09222e+07	1.39034e+07	9.08823e+06	8.62687e+06
Tb927.4.1300	4	4	148.91	0.16178	2.69113	Stumpy	Slender	Tb927.4.1300 amidinotransferase, putative 4253497:4254621 reverse MW:42015	4.06556e+07	1.26991e+07	1.86316e+07	1.21774e+08	3.09343e+07	4.10165e+07	1.20528e+07	1.26991e+07	2.11917e+07	2.86925e+07	7.9014e+06	1.62633e+07
Tb927.10.7930	4	4	189.17	0.162864	1.97892	Stumpy	Slender	PGAM 2,3-bisphosphoglycerate-independent phosphoglycerate mutase 19134087:19135742 reverse MW:60604	3.45587e+07	5.3032e+06	7.73584e+06	3.30355e+07	2.3331e+07	3.78254e+07	1.02453e+07	5.3032e+06	8.79881e+06	7.78384e+06	5.95934e+06	1.4998e+07
Tb927.10.9880	1	1	27.45	0.163007	3.45285	Stumpy	Slender	TbL18LP 60S ribosomal protein L18, putative 19593347:19593928 forward MW:21874	9.52599e+06	831824	1.04898e+06	3.82682e+06	1.12326e+07	2.43266e+07	2.82408e+06	831824	1.19312e+06	901679	2.86908e+06	9.64562e+06
Tb11.v5.0162	1	1	39.02	0.163429	5.97858	Stumpy	Slender	Tb11.v5.0162 proteasome beta 6 subunit 26699253:26700029 reverse MW:28705	1.87708e+06	91676.2	144079	457183	6.10947e+06	6.06512e+06	556482	91676.2	163877	107722	1.56051e+06	2.40485e+06
Tb927.10.14140;Tb11.v5.0605	12	12	575.46	0.164312	2.15185	Slender	Stumpy	PYK1 pyruvate kinase 1 20587438:20588937 reverse MW:54424	4.85493e+08	1.96265e+08	1.84595e+08	2.21371e+08	7.16734e+07	1.09563e+08	1.4393e+08	1.96265e+08	2.0996e+08	5.21597e+07	1.83072e+07	4.34425e+07
Tb927.1.1670;Tb11.v5.0887	2	2	50.8	0.165458	4.15948	Stumpy	Slender	Tb927.1.1670 hypothetical protein, conserved 420035:423280 forward MW:120875	1.49571e+06	14220.8	11317.6	350467	1.10598e+06	4.87117e+06	443420	14220.8	12872.7	82577.3	282496	1.93145e+06
Tb927.10.14390	1	1	32.62	0.170411	Infinity	Stumpy	Slender	Tb927.10.14390 hypothetical protein, conserved 20652377:20654044 reverse MW:60760	0	0	0	279.415	0	675576	0	0	0	65.8361	0	267870
Tb927.4.3590;Tb927.4.3570	3	2	79.92	0.171571	5.3518	Slender	Stumpy	Tb927.4.3590 translation elongation factor 1-beta, putative 4829007:4829687 reverse MW:24334	2.80042e+07	3.13807e+06	4.01395e+06	1.51866e+06	4.26551e+06	784883	8.30216e+06	3.13807e+06	4.5655e+06	357828	1.08952e+06	311210
Tb927.3.3760	3	3	115.24	0.172223	3.79585	Slender	Stumpy	TRYP1 tryparedoxin 3309084:3309518 forward MW:15921	6.43048e+07	9.24874e+06	1.81845e+07	3.69966e+06	1.71781e+06	1.87505e+07	1.90639e+07	9.24874e+06	2.06832e+07	871716	438772	7.43467e+06
Tb927.9.2470;Tb927.9.2490	3	3	99.62	0.1725	8.47761	Stumpy	Slender	NOP86 nucleolar protein 14138639:14140921 reverse MW:86204	495337	573392	653143	1.25949e+07	1.02512e+06	977376	146848	573392	742890	2.96761e+06	261842	387535
Tb927.5.1380	1	1	27.6	0.1737	90.1353	Slender	Stumpy	Tb927.5.1380 hypothetical protein 6003693:6004268 forward MW:20790	1050.07	281240	36109.9	0	1885.49	1646.98	311.306	281240	41071.7	0	481.601	653.038
Tb927.2.450;Tb11.v5.0489;Tb11.v5.0800;Tb11.v5.1020;Tb927.1.90;Tb927.2.1100;Tb927.2.1180;Tb927.2.480;Tb927.6.5160;Tb927.6.5170;Tb927.6.5180	9	2	440.45	0.174082	2.87723	Slender	Stumpy	3B10.180 retrotransposon hot spot protein 4 (RHS4), putative 1141823:1144396 reverse MW:97999	1.23489e+06	438535	360205	238685	50552.1	417562	366095	438535	409700	56239.2	12912.3	165566
Tb927.10.2370	1	1	29.27	0.175698	31.8825	Stumpy	Slender	LA RNA-binding protein, putative 17760177:17761184 forward MW:37660	176205	20389.6	28806.9	33931.3	3.95014e+06	3.2023e+06	52238	20389.6	32765.2	7994.92	1.00897e+06	1.26973e+06
Tb927.6.3650	2	2	60.76	0.176395	2.86464	Slender	Stumpy	Tb927.6.3650 ADP-ribosylation factor, putative 8392399:8392950 reverse MW:20071	3.53525e+06	701109	1.20434e+06	10615.2	1.82391e+06	64736.7	1.04806e+06	701109	1.36983e+06	2501.15	465874	25668.5
Tb927.10.11540	5	5	162.12	0.182142	1.93158	Stumpy	Slender	RPS3 40S ribosomal protein S3, putative 19965221:19965865 forward MW:24216	2.47584e+07	1.1391e+07	1.08507e+07	1.64232e+07	2.80306e+07	4.63308e+07	7.33991e+06	1.1391e+07	1.23417e+07	3.86964e+06	7.15973e+06	1.83704e+07
Tb927.5.800	2	2	75.3	0.183696	4.98961	Slender	Stumpy	CK1.2 casein kinase I, isoform 2 5831762:5832760 forward MW:38375	560725	252391	51297.1	11901.7	97704	63637.2	166233	252391	58345.8	2804.28	24956.1	25232.5
Tb927.10.1100	1	1	34.63	0.192129	36.1502	Slender	Stumpy	Tb927.10.1100 60S ribosomal protein L9, putative 17444531:17445100 reverse MW:21857	27507.5	1.49425e+06	1.55433e+06	0	15363.7	69728.1	8154.89	1.49425e+06	1.76791e+06	0	3924.28	27647.6
Tb927.11.14900	1	1	37.86	0.197824	38.0203	Stumpy	Slender	Tb927.11.14900 coatomer epsilon subunit, putative 25252909:25253883 reverse MW:34594	0.175602	22950.9	24822.7	158658	36301.2	1.62142e+06	0.0520592	22950.9	28233.6	37383.2	9272.26	642901
Tb927.11.10790	3	3	147.21	0.19831	1.63605	Stumpy	Slender	Tb927.11.10790 40S ribosomal protein SA, putative 24184118:24184852 forward MW:27610	4.56794e+07	1.20084e+07	1.16292e+07	3.99706e+07	3.19565e+07	4.14786e+07	1.35422e+07	1.20084e+07	1.32271e+07	9.41791e+06	8.16249e+06	1.64465e+07
Tb927.11.11360	11	11	407.66	0.199675	2.09856	Stumpy	Slender	RACK1 receptor for activated C kinase 1 24333188:24334144 forward MW:34690	1.4592e+08	3.52001e+07	3.95575e+07	7.22282e+07	1.79375e+08	2.11504e+08	4.32597e+07	3.52001e+07	4.4993e+07	1.70185e+07	4.58168e+07	8.38626e+07
Tb927.6.4840	7	7	228.49	0.201088	3.08639	Stumpy	Slender	METK1 S-adenosylmethionine synthetase, putative 8649174:8650367 forward MW:43540	1.63444e+07	2.42913e+06	1.8624e+06	5.54048e+06	2.08926e+07	3.72576e+07	4.84548e+06	2.42913e+06	2.11831e+06	1.30545e+06	5.33649e+06	1.47728e+07
Tb927.11.3240	1	1	25.21	0.201628	2.18365	Slender	Stumpy	TCP-1-zeta T-complex protein 1, zeta subunit, putative 22222505:22224139 forward MW:59580	1.7625e+06	561280	559226	35626.3	1.28239e+06	2254.55	522514	561280	636068	8394.29	327556	893.943
Tb927.8.5600	2	1	65.67	0.203579	10.476	Stumpy	Slender	Tb927.8.5600 transaldolase, putative 12791732:12792730 forward MW:36627	13742.5	672807	248949	8.79576e+06	478215	526291	4074.11	672807	283157	2.07246e+06	122148	208677
Tb927.9.6230;Tb927.9.6210	8	8	319.44	0.205375	1.78539	Stumpy	Slender	AK arginine kinase 14639383:14640495 forward MW:41597	1.18127e+08	2.11218e+07	2.48359e+07	8.06459e+07	7.7948e+07	1.34362e+08	3.50201e+07	2.11218e+07	2.82486e+07	1.90019e+07	1.99099e+07	5.32752e+07
Tb927.6.4280	5	4	186.66	0.206395	2.05934	Stumpy	Slender	GAPDH glyceraldehyde 3-phosphate dehydrogenase, glycosomal 8523132:8524211 reverse MW:39048	6.82663e+07	6.47806e+06	6.0206e+06	3.62409e+07	3.77392e+07	9.2342e+07	2.02383e+07	6.47806e+06	6.84788e+06	8.53912e+06	9.63955e+06	3.66141e+07
Tb927.6.2200	1	1	24.8	0.207748	13.5118	Stumpy	Slender	Tb927.6.2200 hypothetical protein, conserved 8003129:8003722 forward MW:21125	468281	852400	775940	469170	5.03428e+06	2.28256e+07	138827	852400	882560	110546	1.28588e+06	9.05049e+06
Tb927.4.2030	1	1	37.41	0.208566	1.75133	Stumpy	Slender	ALBA4 ALBA-Domain Protein 4422298:4422951 reverse MW:22704	1.05528e+07	87934.8	32798.7	2.71832e+06	1.2407e+07	3.56755e+06	3.1285e+06	87934.8	37305.5	640494	3.16906e+06	1.41455e+06
Tb927.9.12550;Tb927.9.12610	13	12	496.05	0.208827	3.09152	Stumpy	Slender	glk1 glycerol kinase, glycosomal 15578026:15579564 forward MW:56336	8.89645e+07	1.97317e+07	2.04171e+07	3.28575e+07	1.59967e+08	2.06332e+08	2.63745e+07	1.97317e+07	2.32225e+07	7.74191e+06	4.08596e+07	8.18116e+07
Tb927.11.16280	1	1	37.37	0.209168	1.78411	Stumpy	Slender	Tb927.11.16280 60S ribosomal protein L2, putative 25617518:25618300 reverse MW:28314	1.90468e+07	4.92267e+06	4.60903e+06	1.08328e+07	1.72708e+07	2.28835e+07	5.64664e+06	4.92267e+06	5.24235e+06	2.55244e+06	4.4114e+06	9.07343e+06
Tb927.10.1590	1	1	25.22	0.210558	2.17979	Slender	Stumpy	Tb927.10.1590 ribosomal protein L36, putative 17587593:17587922 reverse MW:12374	697742	1.85156e+06	2.40441e+06	1.30734e+06	619600	345629	206853	1.85156e+06	2.7348e+06	308036	158261	137044
Tb927.7.2650	1	1	23.81	0.218202	1.98762	Slender	Stumpy	Tb927.7.2650 hypothetical protein, conserved 9604230:9605843 reverse MW:62172	323384	757418	862146	816620	57328.4	103575	95870.8	757418	980611	192413	14643.1	41068
Tb927.4.1270	1	1	41.18	0.219632	1.95451	Stumpy	Slender	Tb927.4.1270 ruvB-like DNA helicase, putative 4248405:4249784 reverse MW:49905	1.81338e+06	798962	883122	1.89751e+06	3.77515e+06	1.15927e+06	537595	798962	1.00447e+06	447093	964269	459655
Tb927.11.3030	1	1	38.91	0.220083	13.6436	Stumpy	Slender	PRS phosphoribosylpyrophosphate synthetase, putative 22171305:22172375 reverse MW:39402	0	280367	259378	793679	3.29958e+06	3.27083e+06	0	280367	295018	187007	842797	1.2969e+06
Tb927.7.1110	2	2	49.35	0.22323	2.14353	Slender	Stumpy	Tb927.7.1110 asparagine synthetase a, putative 9211507:9212562 forward MW:39597	3.83946e+06	1.9753e+06	1.37826e+06	1.19954e+06	275036	1.8811e+06	1.13825e+06	1.9753e+06	1.56764e+06	282637	70251.2	745867
Tb927.10.560;Tb927.1.3180	3	3	105.84	0.227541	1.84292	Stumpy	Slender	Tb927.10.560 40S ribosomal proteins S11, putative 17299916:17300440 forward MW:20087	2.39481e+07	5.43437e+06	4.33257e+06	2.90867e+07	1.17367e+07	2.13106e+07	7.09967e+06	5.43437e+06	4.9279e+06	6.85344e+06	2.99786e+06	8.44977e+06
Tb927.5.2570	1	1	24.74	0.228793	19.3657	Stumpy	Slender	EIF3B translation initiation factor, putative 6384925:6387015 forward MW:79812	11551.1	33691.3	27847.2	41289.8	36353.6	1.33779e+06	3424.44	33691.3	31673.6	9728.73	9285.63	530441
Tb927.3.3580	1	1	41.29	0.233606	17.0595	Slender	Stumpy	LPG3 lipophosphoglycan biosynthetic protein, putative 3265298:3267619 forward MW:87767	1.07294e+06	4555.91	570.302	0	0	63194.7	318086	4555.91	648.666	0	0	25057
Tb927.7.1120	1	1	42.41	0.236648	4.18614	Stumpy	Slender	TDPX1 trypanothione/tryparedoxin dependent peroxidase 1, cytosolic 9213797:9214297 forward MW:18588	76623.3	730234	1.67469e+06	7.7934e+06	774075	1.82062e+06	22715.8	730234	1.9048e+06	1.83629e+06	197718	721884
Tb927.6.5040	3	3	113.05	0.23749	2.03701	Slender	Stumpy	Tb927.6.5040 ribosomal protein L15, putative 8685294:8685908 forward MW:24434	2.51825e+07	1.00706e+07	9.45131e+06	1.74991e+06	1.55508e+07	4.64543e+06	7.46563e+06	1.00706e+07	1.075e+07	412316	3.97206e+06	1.84194e+06
Tb11.v5.0774	1	1	33.81	0.244023	3.60443	Stumpy	Slender	Tb11.v5.0774 dihydrolipoamide acetyltransferase precursor, putative 30546556:30547149 forward MW:21210	6.45515e+06	668797	608538	1.32583e+06	1.53748e+07	1.11706e+07	1.9137e+06	668797	692156	312393	3.92711e+06	4.42921e+06
Tb927.7.4060	1	1	64.76	0.246133	5.0732	Stumpy	Slender	Tb927.7.4060 calpain-like cysteine peptidase, putative 9998793:9999140 forward MW:12873	6.72235e+06	1.34112e+06	1.22829e+06	1.55525e+06	2.45407e+07	2.10431e+07	1.99291e+06	1.34112e+06	1.39707e+06	366449	6.26831e+06	8.34369e+06
Tb927.9.11470	1	1	45.46	0.246915	1.22956	Slender	Stumpy	Tb927.9.11470 60S ribosomal protein L27a 15399740:15400177 forward MW:16266	6.60651e+06	2.52874e+06	2.12739e+06	9.03171e+06	86905.7	41294.1	1.95857e+06	2.52874e+06	2.41971e+06	2.12806e+06	22197.9	16373.4
Tb927.6.4980	1	1	67.36	0.247547	2.76138	Stumpy	Slender	RPS14 40S ribosomal protein S14 8674819:8675253 forward MW:15513	7.89355e+06	23127.1	7514.08	275677	1.14421e+07	1.0164e+07	2.34013e+06	23127.1	8546.57	64955.2	2.92259e+06	4.03007e+06
Tb927.10.15120	2	2	66.51	0.252781	1.8285	Stumpy	Slender	Tb927.10.15120 40S ribosomal protein S13, putative 20844608:20845063 forward MW:17309	1.78162e+07	5.25379e+06	4.18131e+06	8.96442e+06	1.49032e+07	2.59612e+07	5.28179e+06	5.25379e+06	4.75586e+06	2.1122e+06	3.80666e+06	1.02938e+07
Tb11.v5.0697	1	1	39.29	0.256542	3.24899	Stumpy	Slender	Tb11.v5.0697 aminopeptidase P1, putative 30029109:30030941 forward MW:68036	420902	135260	150293	304589	264957	1.72572e+06	124781	135260	170945	71767.6	67676.7	684257
Tb927.11.6870	5	5	216.12	0.256672	1.63453	Slender	Stumpy	Tb927.11.6870 14-3-3 protein 23232996:23233754 reverse MW:29196	6.51311e+07	1.66728e+08	1.27929e+08	1.0549e+08	5.08182e+07	6.38084e+07	1.93088e+07	1.66728e+08	1.45508e+08	2.48557e+07	1.29803e+07	2.53004e+07
Tb927.3.5180	1	1	39.81	0.265869	150.266	Slender	Stumpy	Tb927.3.5180 cofilin/actin depolymerizing factor, putative 3712526:3712936 forward MW:15119	603216	1124.87	1279.22	3089.83	940.485	0	178830	1124.87	1454.99	728.029	240.224	0
Tb927.11.15370	3	3	96.87	0.265937	3.39935	Slender	Stumpy	TbKap123 hypothetical protein, conserved 25370510:25373728 reverse MW:117884	2.19282e+06	933775	973783	267833	61.9514	938330	650087	933775	1.10759e+06	63107.1	15.824	372053
Tb927.10.5460	1	1	61.12	0.26764	8.04866	Slender	Stumpy	Tb927.10.5460 60S ribosomal protein L24, putative 18527421:18527798 forward MW:14625	127140	1.68339e+06	1.26051e+06	0	275202	106356	37692	1.68339e+06	1.43372e+06	0	70293.6	42170.9
Tb927.11.14090	4	4	118.27	0.269342	4.74823	Stumpy	Slender	Tb927.11.14090 hypothetical protein, conserved 25028392:25029834 forward MW:51675	4.96396e+06	1.62528e+06	2.47609e+06	1.78003e+06	1.14915e+07	2.97727e+07	1.47162e+06	1.62528e+06	2.81632e+06	419412	2.93523e+06	1.1805e+07
Tb927.10.5360	1	1	45.91	0.269459	5.22261	Slender	Stumpy	Tb927.10.5360 40S ribosomal protein S10, putative 18501148:18501666 forward MW:19286	384973	975467	1.26085e+06	0	136856	365056	114129	975467	1.4341e+06	0	34956.4	144747
Tb927.3.2960	6	6	257.9	0.272451	1.54501	Stumpy	Slender	IAGNH inosine-adenosine-guanosine-nucleosidehydrolase 3022217:3023200 reverse MW:35848	8.32582e+07	1.65739e+07	2.16358e+07	4.33836e+07	7.74539e+07	6.68321e+07	2.46828e+07	1.65739e+07	2.46087e+07	1.02221e+07	1.97837e+07	2.64993e+07
Tb927.11.14190	2	2	46.82	0.276383	9.58853	Slender	Stumpy	Tb927.11.14190 hypothetical protein, conserved 25058409:25061183 forward MW:100475	4.8628e+06	284903	164644	373265	126884	53883.3	1.44163e+06	284903	187267	87948.9	32409.4	21365
Tb927.11.13780	1	1	20.2	0.281565	3.80783	Slender	Stumpy	Tb927.11.13780 profilin 24970228:24970680 forward MW:16122	8.61829e+06	718461	1.62223e+06	621739	2.22505e+06	31226.7	2.55498e+06	718461	1.84514e+06	146495	568333	12381.6
Tb927.11.1980	1	1	30.15	0.282381	5.27738	Slender	Stumpy	ZC3H41 zinc finger protein family member, putative 21871510:21873063 forward MW:58460	13310	332146	231483	84050.4	23420.5	1851.91	3945.89	332146	263290	19804	5982.18	734.291
Tb927.1.3200	2	2	51.28	0.285316	1.76652	Stumpy	Slender	Tb927.1.3200 SGT1-like protein, putative 690155:690820 forward MW:24493	4.94592e+06	1.83594e+06	1.01029e+06	2.69352e+06	7.53972e+06	3.53176e+06	1.46627e+06	1.83594e+06	1.14912e+06	634650	1.92583e+06	1.40036e+06
Tb927.11.3730	3	3	152.1	0.286248	1.66029	Stumpy	Slender	LeuRS leucyl-tRNA synthetase, putative 22396038:22399262 forward MW:121826	1.03529e+06	1.03588e+06	647091	1.06971e+06	931038	2.51236e+06	306924	1.03588e+06	736006	252045	237811	996165
Tb927.11.11250	6	6	239.87	0.290973	1.76644	Slender	Stumpy	cMDH cytosolic malate dehydrogenase 24308856:24309842 forward MW:35151	6.22312e+06	2.38228e+06	2.43817e+06	972148	2.47781e+06	2.80192e+06	1.84491e+06	2.38228e+06	2.77319e+06	229058	632895	1.11098e+06
Tb11.v5.0543;Tb927.10.10930;Tb927.10.10970;Tb927.10.10980	30	30	1660.38	0.292531	2.0129	Slender	Stumpy	Tb11.v5.0543 Heat shock protein 83, putative 28886665:28888779 forward MW:80764	1.67769e+09	5.78088e+08	4.37521e+08	7.67292e+08	2.56572e+08	3.14154e+08	4.97368e+08	5.78088e+08	4.9764e+08	1.8079e+08	6.55351e+07	1.24564e+08
Tb927.11.2050	4	4	175.32	0.292816	1.68639	Stumpy	Slender	Tb927.11.2050 60S acidic ribosomal subunit protein, putative 21888616:21889590 forward MW:34627	1.03148e+07	8.70864e+06	8.70944e+06	2.67005e+07	9.05891e+06	1.10091e+07	3.05792e+06	8.70864e+06	9.90619e+06	6.29119e+06	2.31387e+06	4.36516e+06
Tb927.11.7060	1	1	24.65	0.294716	1.15466	Stumpy	Slender	VSP1 acidocalcisomal pyrophosphatase 23280710:23281954 reverse MW:47330	659650	0	0	748533	11597.8	1538	195560	0	0	176370	2962.38	609.825
Tb927.4.450	1	1	31.1	0.295508	3.38249	Stumpy	Slender	TbCoatomerAlpha coatomer alpha subunit, putative 4043064:4046642 reverse MW:132856	468426	6066.92	20405.1	487672	39114.8	1.1472e+06	138870	6066.92	23208.9	114906	9990.92	454872
Tb927.5.2940	9	9	493.53	0.296525	1.54964	Slender	Stumpy	Tb927.5.2940 stress-induced protein sti1, putative 6486523:6488175 forward MW:62328	5.43416e+07	2.8242e+07	2.65597e+07	5.31976e+07	8.45771e+06	8.77605e+06	1.61102e+07	2.8242e+07	3.02092e+07	1.25345e+07	2.16031e+06	3.47975e+06
Tb11.v5.1035;Tb11.v5.1034;Tb927.11.11290	23	20	1551.56	0.302766	1.35556	Stumpy	Slender	Tb11.v5.1035 heat shock protein 70 (hsp70), putative 31998170:32000239 forward MW:75236	5.45212e+08	2.0309e+08	1.9891e+08	5.02628e+08	3.49751e+08	4.31628e+08	1.61634e+08	2.0309e+08	2.26242e+08	1.1843e+08	8.93353e+07	1.71143e+08
Tb927.9.16160	1	1	28.74	0.304452	26.5855	Slender	Stumpy	Tb927.9.16160 variant surface glycoprotein (VSG, pseudogene), putative 16183712:16184767 forward MW:38864	5.11298e+09	9.83376e+08	1.96425e+07	1.5017e+08	3.52038e+07	4.46764e+07	1.5158e+09	9.83376e+08	2.23415e+07	3.53832e+07	8.99195e+06	1.77145e+07
Tb927.7.1040	3	3	106.7	0.309825	2.40964	Stumpy	Slender	Tb927.7.1040 40S ribosomal protein S16, putative 9191723:9192172 forward MW:16998	1.90333e+07	9.04626e+06	8.36992e+06	7.66084e+06	4.43411e+07	3.58284e+07	5.64263e+06	9.04626e+06	9.52001e+06	1.80505e+06	1.13258e+07	1.42062e+07
Tb927.3.2600	1	1	28.79	0.310407	1.60388	Stumpy	Slender	Tb927.3.2600 ATP-dependent DEAD/H RNA helicase, putative 2911142:2917654 reverse MW:244997	139738	559910	353202	418632	867512	402499	41426.9	559910	401735	98638.5	221584	159593
Tb927.3.1010	1	1	38.3	0.313854	4.82184	Stumpy	Slender	Tb927.3.1010 hypothetical protein, conserved 2505529:2507331 forward MW:64339	0	776721	226649	160991	1.726e+06	2.9511e+06	0	776721	257792	37932.8	440864	1.17013e+06
Tb927.11.6180	2	2	80.94	0.317537	1.66969	Stumpy	Slender	Tb927.11.6180 60S ribosomal protein L28, putative 23039676:23040116 reverse MW:16861	2.26847e+07	2.69587e+06	6.26606e+06	8.75416e+06	1.85658e+07	2.55201e+07	6.72511e+06	2.69587e+06	7.12706e+06	2.06266e+06	4.74218e+06	1.01188e+07
Tb927.9.15110	3	3	130.97	0.318372	3.00167	Stumpy	Slender	Tb927.9.15110 60S ribosomal protein L5, putative 15969041:15969967 forward MW:34636	1.25374e+07	7.48012e+06	6.53412e+06	4.93586e+06	3.29941e+07	4.17694e+07	3.71685e+06	7.48012e+06	7.43196e+06	1.16299e+06	8.42753e+06	1.65618e+07
Tb927.10.3990	4	4	125.93	0.318957	1.54517	Slender	Stumpy	DHH1 DHH1 18209085:18210305 reverse MW:46469	1.36688e+07	6.99705e+06	8.13825e+06	2.16247e+06	7.47779e+06	9.0011e+06	4.05226e+06	6.99705e+06	9.25651e+06	509523	1.91002e+06	3.56899e+06
Tb927.1.3830	2	2	59.13	0.321182	2.14422	Stumpy	Slender	PGI glucose-6-phosphate isomerase, glycosomal 816419:818242 forward MW:67615	4.00133e+06	484156	429940	1.00742e+06	2.66007e+06	6.87228e+06	1.18624e+06	484156	489018	237369	679450	2.7249e+06
Tb927.8.6150	2	2	92.02	0.328167	1.36941	Slender	Stumpy	Tb927.8.6150 40S ribosomal protein S8, putative 12924329:12924991 forward MW:24937	2.3636e+06	4.29361e+06	3.81032e+06	6.51692e+06	127851	999034	700716	4.29361e+06	4.33388e+06	1.53552e+06	32656.5	396122
Tb927.9.17420	1	1	23.11	0.351012	3.45708	Slender	Stumpy	Tb927.9.17420 variant surface glycoprotein (VSG, pseudogene), putative 16526777:16528277 reverse MW:52452	3.39289e+06	569085	193972	0	284056	918100	1.00586e+06	569085	220626	0	72555.2	364032
Tb927.11.760	1	1	48.15	0.35171	1.90834	Slender	Stumpy	Tb927.11.760 protein phosphatase 2C, putative 21485876:21487102 forward MW:45599	3.7757e+06	1.09752e+06	1.13777e+06	1.27333e+06	381576	1.49495e+06	1.11935e+06	1.09752e+06	1.29411e+06	300024	97464.2	592756
Tb927.7.1730	4	4	114.37	0.353635	1.65627	Stumpy	Slender	Tb927.7.1730 60S ribosomal protein L7, putative 9352540:9353268 forward MW:27713	7.51923e+06	1.98698e+06	2.49157e+06	2.89576e+06	7.89022e+06	9.08565e+06	2.22916e+06	1.98698e+06	2.83393e+06	682302	2.01536e+06	3.60251e+06
Tb927.10.8020	3	3	98.07	0.361189	1.66558	Stumpy	Slender	POP prolyl oligopeptidase, putative 19150112:19152208 reverse MW:77626	2.96261e+06	512539	466845	867604	2.22221e+06	3.47589e+06	878298	512539	530993	204426	567609	1.37821e+06
Tb11.v5.0199	2	2	60.01	0.366851	5.00731	Stumpy	Slender	Tb11.v5.0199 universal minicircle sequence binding protein, putative 26819319:26819960 reverse MW:21836	1.50699e+06	1.83657e+06	1.06605e+06	607780	1.52927e+07	6.17982e+06	446764	1.83657e+06	1.21254e+06	143206	3.90615e+06	2.45033e+06
Tb927.8.2200	1	1	20.93	0.372272	45.5043	Stumpy	Slender	Tb927.8.2200 terbinafine resistance locus protein (yip1), putative 11805402:11805971 forward MW:20717	16708.7	0	0	0.290431	301822	458495	4953.47	0	0	0.0684316	77092.9	181796
Tb11.v5.0868	1	1	46.6	0.373901	Infinity	Stumpy	Slender	Tb11.v5.0868 mitotubule-associated protein Gb4, putative 31048509:31051463 reverse MW:110570	0	0	0	1.52865e+06	0	0	0	0	0	360181	0	0
Tb927.10.9250	1	1	49.41	0.375732	2.21082	Stumpy	Slender	Tb927.10.9250 G-actin binding protein, putative 19444592:19445401 forward MW:29333	1.77747e+06	57045.8	47361	113515	2.37554e+06	1.67143e+06	526949	57045.8	53868.8	26746.6	606773	662731
Tb927.10.3710;Tb11.v5.0761	3	3	98.52	0.376102	4.318	Stumpy	Slender	Tb927.10.3710 proteasome activator protein PA26 18118892:18119587 reverse MW:25258	402463	627923	987961	698453	7.40545e+06	611330	119314	627923	1.12371e+06	164570	1.89154e+06	242396
Tb927.2.5280	1	1	22.23	0.378767	2.37193	Slender	Stumpy	30J2.90 trans-sialidase, putative 2003863:2005971 forward MW:77248	1.27454e+06	359312	150119	120970	545080	86068.2	377851	359312	170746	28503.1	139227	34126.5
Tb927.5.3830	1	1	37.22	0.382812	41.947	Stumpy	Slender	Tb927.5.3830 dihydroorotate oxidase 6752836:6753777 forward MW:34112	3710.97	141836	137612	1.18777e+07	0	0	1100.16	141836	156521	2.79862e+06	0	0
Tb927.11.7460	4	4	191.35	0.382968	2.50529	Stumpy	Slender	Tb927.11.7460 glucose-regulated protein 78, putative 23414996:23416957 reverse MW:71436	9.19221e+06	1.77112e+06	1.92794e+06	2.07893e+06	9.005e+06	2.12125e+07	2.72513e+06	1.77112e+06	2.19285e+06	489839	2.3001e+06	8.41086e+06
Tb927.10.5770	3	3	128.38	0.397726	1.24275	Stumpy	Slender	VCP valosin-containing protein homolog 18583600:18585942 reverse MW:85827	2.49523e+07	5.61875e+06	4.68085e+06	1.24362e+07	1.40627e+07	1.73103e+07	7.39739e+06	5.61875e+06	5.32403e+06	2.93023e+06	3.59197e+06	6.86362e+06
Tb927.11.16130	4	4	253.65	0.400689	2.25926	Stumpy	Slender	NDPK nucleoside diphosphate kinase 25569178:25569639 reverse MW:16857	1.67064e+08	2.69968e+07	3.13956e+07	3.10397e+07	2.31608e+08	2.46717e+08	4.9528e+07	2.69968e+07	3.57096e+07	7.31361e+06	5.91587e+07	9.78246e+07
Tb927.10.14150	2	2	49.77	0.400943	1.99808	Slender	Stumpy	Tb927.10.14150 nuclear segregation protein, putative 20590208:20591647 reverse MW:55311	3.80225e+06	998413	774675	372244	1.68602e+06	732091	1.12722e+06	998413	881122	87708.4	430652	290278
Tb11.v5.0757	2	2	100.23	0.402375	1.58158	Slender	Stumpy	Tb11.v5.0757 stress-inducible protein STI1-like, putative 30474307:30475080 reverse MW:28412	6.86153e+06	1.55833e+06	1.95806e+06	1013.06	2.32949e+06	4.23126e+06	2.03418e+06	1.55833e+06	2.22712e+06	238.698	595010	1.67772e+06
Tb927.10.1060	2	2	97.07	0.406208	5.37055	Stumpy	Slender	TCP-1-delta T-complex protein 1, delta subunit, putative 17438599:17440209 reverse MW:58362	354188	1.0527e+06	1.50382e+06	8.08327e+06	268298	7.28051e+06	105003	1.0527e+06	1.71045e+06	1.90459e+06	68530.2	2.88676e+06
Tb927.9.11270	2	2	86.34	0.410222	2.96878	Slender	Stumpy	TCP-1-eta T-complex protein 1, eta subunit, putative 15389853:15391559 forward MW:61472	5.56806e+06	795553	497429	61539	1.26526e+06	984264	1.65071e+06	795553	565779	14499.9	323181	390266
Tb927.8.2050	1	1	31.58	0.419929	4.9895	Stumpy	Slender	Tb927.8.2050 GDP-mannose pyrophosphorylase 11771373:11772482 forward MW:40704	19969.7	269890	230290	306276	64797.8	2.22422e+06	5920.23	269890	261934	72164.9	16551	881913
Tb927.11.18680	1	1	23.76	0.422108	62.84	Slender	Stumpy	DYNLL1 dynein light chain LC8, putative 32838428:32838700 reverse MW:10429	8.50955e+06	133300	11301.7	32927.2	79357.8	25432.3	2.52275e+06	133300	12854.6	7758.34	20270	10084
Tb927.8.6730	1	1	22.92	0.43128	1.81225	Slender	Stumpy	Tb927.8.6730 hypothetical protein, conserved 13077708:13079492 reverse MW:65434	995989	206923	274105	492846	295741	26430.2	295272	206923	311769	116125	75539.9	10479.7
Tb927.9.5730	1	1	23.4	0.432911	3.8138	Stumpy	Slender	28G16.410 nucleosome assembly protein-like protein 14595318:14596586 forward MW:47585	1.46125e+06	348198	292479	187982	3.73431e+06	4.09403e+06	433203	348198	332668	44292.5	953839	1.6233e+06
Tb927.8.1600	2	2	64.54	0.439816	1.02705	Stumpy	Slender	Tb927.8.1600 lysyl-tRNA synthetase, putative 11660139:11661893 forward MW:66787	1.28945e+06	355328	557732	1.99466e+06	263445	3988.19	382273	355328	634368	469983	67290.6	1581.34
Tb11.v5.0154;Tb927.7.4700	2	2	96.33	0.440754	1.0965	Slender	Stumpy	Tb11.v5.0154 hypothetical protein, conserved 26682443:26684539 reverse MW:77690	3.36886e+06	552793	570358	16933.8	3.86011e+06	219629	998735	552793	648730	3989.95	985971	87084.1
Tb927.4.2740	3	3	97.9	0.445415	1.59382	Stumpy	Slender	Tb927.4.2740 hypothetical protein, conserved 4634899:4635351 forward MW:16327	1.57764e+07	3.4977e+06	5.51973e+06	4.90253e+06	1.92751e+07	1.53394e+07	4.6771e+06	3.4977e+06	6.27818e+06	1.15514e+06	4.92334e+06	6.08214e+06
Tb11.v5.0409	2	2	54.37	0.452107	5.12309	Stumpy	Slender	Tb11.v5.0409 guanine deaminase, putative 28051489:28053039 reverse MW:55321	1.25959e+06	457928	472806	176839	5.83367e+06	5.21074e+06	373421	457928	537773	41667.1	1.49007e+06	2.06609e+06
Tb927.10.5030	1	1	139.2	0.455581	3.80326	Stumpy	Slender	Tb927.10.5030 ubiquitin/ribosomal protein S27a, putative 18399669:18400124 forward MW:16705	2.97969e+06	25369.2	63808.5	93011.3	688770	1.08899e+07	883360	25369.2	72576.2	21915.4	175929	4.31791e+06
Tb927.5.1000	1	1	31.98	0.456513	1.70769	Stumpy	Slender	Tb927.5.1000 ubiquitin-conjugating enzyme E2, putative 5887623:5888069 forward MW:16766	4.72835e+06	445914	231618	7.12328e+06	911754	1.19653e+06	1.40177e+06	445914	263444	1.67839e+06	232885	474431
Tb927.7.1320	4	4	139.84	0.459084	3.01372	Stumpy	Slender	HSP10 10 kDa heat shock protein, putative 9264946:9265248 forward MW:10670	1.53978e+07	2.38153e+06	3.9144e+06	2.02154e+06	3.51384e+07	2.82188e+07	4.56484e+06	2.38153e+06	4.45227e+06	476318	8.97524e+06	1.11889e+07
Tb927.10.1080	1	1	56.77	0.460972	1.42242	Slender	Stumpy	RPS23 40S ribosomal protein S23, putative 17442826:17443257 reverse MW:15928	4.63414e+06	681892	1.11299e+06	3.71797e+06	775565	26248.8	1.37384e+06	681892	1.26592e+06	876032	198099	10407.8
Tb927.10.2440	1	1	31.5	0.469875	39.4464	Slender	Stumpy	MCA4 metacaspase MCA4 17783665:17784726 reverse MW:38969	533682	0	0	609.529	11430.8	1488.94	158216	0	0	143.618	2919.72	590.371
Tb927.7.4420	1	1	35.34	0.470228	1.06308	Stumpy	Slender	Tb927.7.4420 proteasome alpha 3 subunit, putative 10098847:10099707 reverse MW:32154	6.0957e+06	362855	482890	1668.77	185484	7.19219e+06	1.80714e+06	362855	549243	393.196	47377.3	2.85174e+06
Tb927.9.3920	1	1	42.61	0.473019	4.50146	Stumpy	Slender	1L12.125 ribosomal protein S7, putative 14374694:14375302 forward MW:23811	220888	12097.5	4729.57	4699.58	461774	603592	65484.7	12097.5	5379.44	1107.32	117949	239327
Tb927.8.740	1	1	32.89	0.47359	67.2059	Stumpy	Slender	Tb927.8.740 nucleolar RNA-binding protein, truncated 11334847:11335266 reverse MW:12302	252191	15703.5	16661.6	19722.9	46071.5	1.9058e+07	74764.6	15703.5	18951.1	4647.12	11767.8	7.55661e+06
Tb927.10.6070	1	1	57.96	0.480882	18.1507	Stumpy	Slender	ZFP universal minicircle sequence binding protein (UMSBP), putative 18685493:18685915 reverse MW:14566	442231	341016	287565	36430.7	1.13634e+07	8.03611e+06	131104	341016	327079	8583.83	2.9025e+06	3.18636e+06
Tb927.10.13500	1	1	60.25	0.48183	2.29957	Stumpy	Slender	Tb927.10.13500 60S ribosomal protein L10a 20448472:20449116 reverse MW:24597	5.33715e+06	3.3375e+06	4.17713e+06	1.88763e+06	1.29104e+07	1.47556e+07	1.58226e+06	3.3375e+06	4.7511e+06	444765	3.29764e+06	5.85068e+06
Tb927.11.3310	1	1	29.34	0.484964	1.36629	Slender	Stumpy	Tb927.11.3310 ubiquitin-conjugating enzyme, putative 22266524:22266940 forward MW:15654	1.23898e+07	4.14957e+06	6.16924e+06	571449	8.69019e+06	7.35907e+06	3.6731e+06	4.14957e+06	7.01695e+06	134645	2.21969e+06	2.91791e+06
Tb927.4.760	1	1	25.2	0.486005	1.87688	Slender	Stumpy	Tb927.4.760 gamma-adaptin 1, putative 4120529:4122934 reverse MW:87345	58756.8	297478	308774	61232.4	168634	124449	17419.1	297478	351201	14427.6	43073.5	49344.7
Tb11.v5.0142	2	2	121.97	0.487203	1.16834	Stumpy	Slender	Tb11.v5.0142 variant surface protein (VSG), putative 26636891:26637592 reverse MW:24855	1.36056e+08	2.42971e+07	2.85824e+07	1.02924e+08	5.91657e+07	5.86522e+07	4.03354e+07	2.42971e+07	3.25098e+07	2.4251e+07	1.51124e+07	2.32559e+07
Tb927.11.880	6	6	223.73	0.489485	1.79178	Slender	Stumpy	CYPA cyclophilin a 21521685:21522218 forward MW:18717	1.99413e+08	4.28629e+07	5.72664e+07	2.96443e+07	7.18604e+07	6.56708e+07	5.9118e+07	4.28629e+07	6.51352e+07	6.98483e+06	1.8355e+07	2.60388e+07
Tb927.11.15910	2	2	71.12	0.492316	1.75379	Stumpy	Slender	Tb927.11.15910 iron superoxide dismutase 25509088:25509684 reverse MW:22047	8.45433e+06	914274	2.50702e+06	1.57508e+06	8.31045e+06	1.09419e+07	2.50638e+06	914274	2.8515e+06	371121	2.1227e+06	4.33851e+06
Tb927.11.13750	1	1	44.19	0.492358	1.36419	Stumpy	Slender	RAB4 small GTPase, putative 24966695:24967291 forward MW:22057	8.30596e+06	2.17678e+06	1.81012e+06	2.5489e+06	8.23161e+06	5.9893e+06	2.46239e+06	2.17678e+06	2.05884e+06	600574	2.10256e+06	2.37479e+06
Tb927.9.12110	2	2	72.66	0.494412	1.83918	Slender	Stumpy	gnD 6-phosphogluconate dehydrogenase, decarboxylating 15504293:15505732 forward MW:52166	9.95634e+06	2.04822e+06	2.52977e+06	1.12802e+06	3.7243e+06	3.0503e+06	2.95167e+06	2.04822e+06	2.87738e+06	265784	951281	1.20946e+06
Tb927.10.3840	4	4	172.11	0.496377	1.95132	Stumpy	Slender	Tb927.10.3840 60S ribosomal protein L18a, putative 18164487:18165026 reverse MW:20904	1.80486e+07	6.0707e+06	6.35515e+06	4.46454e+06	2.6107e+07	2.88938e+07	5.35071e+06	6.0707e+06	7.2284e+06	1.05194e+06	6.6684e+06	1.14565e+07
Tb927.6.4670	1	1	35.05	0.496384	2.2111	Stumpy	Slender	TbMORN1 MORN repeat-containing protein 8607736:8608812 forward MW:40686	3.53543e+06	585553	267819	3.43766e+06	358690	5.90775e+06	1.04812e+06	585553	304619	809984	91618.5	2.34245e+06
Tb927.7.3620	1	1	24.65	0.497967	1.71861	Slender	Stumpy	Tb927.7.3620 tyrosyl-tRNA synthetase, putative 9864239:9866332 reverse MW:76658	0	439731	546903	347132	65610.9	161346	0	439731	622051	81791.6	16758.7	63974.7
Tb927.11.1890	2	2	84.01	0.499758	1.73945	Stumpy	Slender	Tb927.11.1890 hypothetical protein, conserved 21851906:21852886 reverse MW:36025	110089	3.60631e+06	247498	512846	612349	5.76983e+06	32637	3.60631e+06	281507	120837	156409	2.28777e+06
Tb927.9.7520	5	5	164.44	0.502434	3.36222	Stumpy	Slender	Tb927.9.7520 hypothetical protein, conserved 14844670:14845710 reverse MW:38016	6.11198e+06	3.33244e+06	3.79711e+06	1.34275e+06	1.99554e+07	2.32228e+07	1.81196e+06	3.33244e+06	4.31886e+06	316380	5.09711e+06	9.20795e+06
Tb927.11.20620	1	1	20.36	0.502746	3.09899	Stumpy	Slender	Tb927.11.20620 variant surface glycoprotein (VSG, pseudogene), putative 32788800:32790514 reverse MW:61635	3.97217e+08	9.35435e+07	2.10054e+07	2.85014e+07	6.50255e+08	9.07202e+08	1.17759e+08	9.35435e+07	2.38917e+07	6.71552e+06	1.66092e+08	3.5971e+08
Tb927.10.6940	1	1	30.83	0.503277	5.41112	Stumpy	Slender	Tb927.10.6940 Dipeptidyl-peptidase 8-like, putative 18899955:18902507 forward MW:93684	240511	75218.4	10925.4	36536.8	83244.6	1.64779e+06	71302.2	75218.4	12426.6	8608.83	21262.8	653357
Tb927.11.16970	1	1	20.11	0.505514	1.50025	Stumpy	Slender	Tb927.11.16970 protein phosphatase 4, putative 25823155:25824066 reverse MW:34432	934637	534909	547606	415136	1.46144e+06	1.14965e+06	277083	534909	622851	97814.7	373289	455842
Tb927.8.6180	1	1	45.17	0.506641	1.29396	Slender	Stumpy	Tb927.8.6180 60S ribosomal protein L26, putative 12929481:12929912 forward MW:16424	1.90154e+07	3.84672e+06	3.8967e+06	50678.6	7.72262e+06	1.29065e+07	5.63731e+06	3.84672e+06	4.43213e+06	11940.9	1.97255e+06	5.11751e+06
Tb927.11.12850	2	2	52.75	0.508129	1.80001	Stumpy	Slender	OPB oligopeptidase b 24745149:24747296 reverse MW:80573	3.96597e+06	2.91912e+06	2.47819e+06	9.51805e+06	1.69226e+06	5.64371e+06	1.17576e+06	2.91912e+06	2.81871e+06	2.24265e+06	432245	2.23776e+06
Tb927.11.1990	1	1	31.75	0.510543	1.50336	Slender	Stumpy	Tb927.11.1990 arginyl-tRNA synthetase, putative 21875628:21877706 forward MW:78433	1.31794e+06	345439	264169	83813.8	973455	224894	390719	345439	300468	19748.3	248645	89171.7
Tb927.8.4210	1	1	47.58	0.523983	1.12915	Slender	Stumpy	Tb927.8.4210 hypothetical protein, conserved 12377605:12378864 reverse MW:46139	3.20975e+06	623531	662984	3.60214e+06	227382	152461	951564	623531	754083	848740	58079.2	60451.6
Tb927.4.2000	2	2	64.95	0.528759	1.12927	Slender	Stumpy	Tb927.4.2000 ruvB-like DNA helicase, putative 4417192:4418616 reverse MW:52611	2.11131e+06	662017	607283	1.89126e+06	1.08489e+06	17467.6	625920	662017	690728	445619	277109	6926.01
Tb11.v5.0578	1	1	23.47	0.536043	2.64795	Stumpy	Slender	Tb11.v5.0578 hypothetical protein, conserved 29163120:29164589 reverse MW:53449	144867	305451	97621.2	109126	171548	1.17024e+06	42947.5	305451	111035	25712.3	43817.7	464007
Tb927.10.11390	3	3	190.11	0.538257	4.78565	Stumpy	Slender	Tb927.10.11390 60S ribosomal protein L6, putative 19930207:19930785 forward MW:21185	377592	1.15136e+06	1.82016e+06	1.59789e+07	17803.2	31021.8	111941	1.15136e+06	2.07026e+06	3.76495e+06	4547.38	12300.3
Tb927.8.4430	3	3	125.72	0.538404	1.21581	Stumpy	Slender	Tb927.8.4430 uridine phosphorylase 12444159:12445184 reverse MW:36925	2.9973e+07	7.0041e+06	1.15941e+07	2.1108e+07	2.61493e+07	1.1796e+07	8.88581e+06	7.0041e+06	1.31872e+07	4.97348e+06	6.67919e+06	4.67719e+06
Tb927.10.4640	1	1	20.29	0.538767	48.5134	Stumpy	Slender	Tb927.10.4640 eukaryotic translation initiation factor 3 subunit L, putative 18330605:18332071 reverse MW:55650	111531	22067.6	32214.3	7.87997e+06	5081.68	159080	33064.5	22067.6	36640.8	1.85669e+06	1297.99	63075.9
Tb927.10.14600	3	3	85.99	0.546823	1.44328	Stumpy	Slender	RPS2 40S ribosomal protein S2, putative 20727988:20728788 reverse MW:28642	1.72174e+07	3.78945e+06	3.76213e+06	3.87326e+06	1.37166e+07	1.81586e+07	5.10428e+06	3.78945e+06	4.27907e+06	912621	3.50358e+06	7.2e+06
Tb927.6.1570	3	3	83.54	0.55008	3.61846	Slender	Stumpy	Tb927.6.1570 2-hydroxy-3-oxopropionate reductase, putative 7848077:7848979 reverse MW:31753	4.21841e+07	2.29475e+06	2.86707e+06	1.93444e+06	1.90741e+06	9.2427e+06	1.25059e+07	2.29475e+06	3.26103e+06	455795	487201	3.66478e+06
Tb927.1.2340;Tb11.v5.0468	16	16	1056	0.550942	1.35357	Slender	Stumpy	Tb927.1.2340 alpha tubulin 572442:573797 forward MW:49787	1.1794e+09	4.20081e+08	4.13996e+08	9.13495e+08	3.58512e+08	2.1552e+08	3.49645e+08	4.20081e+08	4.70882e+08	2.15238e+08	9.15731e+07	8.5455e+07
Tb927.9.8850	1	1	38.25	0.551734	1.40568	Slender	Stumpy	Tb927.9.8850 actin A 15035433:15036563 reverse MW:41896	505103	2.55332e+06	1.87575e+06	2.36535e+06	955929	188891	149743	2.55332e+06	2.13349e+06	557325	244169	74896.2
Tb927.9.11380	3	3	152.31	0.561504	1.00293	Stumpy	Slender	Tb927.9.11380 60S ribosomal protein L23, putative 15398482:15398901 forward MW:14962	9.41685e+06	5.1496e+06	4.61688e+06	1.53165e+07	1.31398e+06	2.60902e+06	2.79173e+06	5.1496e+06	5.25127e+06	3.60888e+06	335623	1.03449e+06
Tb11.v5.0538	1	1	29.08	0.565838	5.15743	Slender	Stumpy	Tb11.v5.0538 69 kDa paraflagellar rod protein, putative 28867587:28869389 reverse MW:69598	8818.25	708445	696195	10709.1	131638	131715	2614.27	708445	791857	2523.29	33623.8	52225.6
Tb927.8.5460	1	1	49.6	0.572196	1.09989	Slender	Stumpy	Tb-44 flagellar calcium-binding protein 12746121:12747344 forward MW:45719	12085.2	2.88332e+06	2.55061e+06	1.20523e+06	744036	3.00218e+06	3582.8	2.88332e+06	2.90109e+06	283976	190046	1.19038e+06
Tb927.10.10850	1	1	20.76	0.583552	7.36032	Slender	Stumpy	AGO1 argonaute-like protein 19788332:19791043 reverse MW:99186	600446	393.326	1834.72	0	5673.46	76208	178009	393.326	2086.82	0	1449.15	30216.9
Tb927.2.3320	1	1	32.1	0.587171	1.83437	Slender	Stumpy	10C8.460 65 kDa invariant surface glycoprotein 1680438:1681751 forward MW:48153	331971	0	0	0	127555	53417.5	98416.3	0	0	0	32580.7	21180.3
Tb11.v5.0641	1	1	33.37	0.593535	9.69156	Stumpy	Slender	Tb11.v5.0641 major vault protein, putative 29655837:29657063 reverse MW:45420	182496	256700	278423	26419	1.4856e+06	5.44284e+06	54103	256700	316681	6224.87	379460	2.15811e+06
Tb927.11.6140	1	1	20.72	0.59642	2.64021	Stumpy	Slender	Tb927.11.6140 40S ribosomal protein S15A, putative 23028962:23029354 reverse MW:14645	3.86654e+06	89698.2	147596	51427.5	4.69012e+06	6.09345e+06	1.14628e+06	89698.2	167876	12117.4	1.19797e+06	2.41608e+06
Tb927.9.9780	1	1	51.45	0.601388	1.57877	Slender	Stumpy	Tb927.9.9780 peptidyl-prolyl cis-trans isomerase (cyclophilin- 40), putative 15165503:15166567 reverse MW:38095	9.11656e+06	326937	145658	1.55729e+06	732674	3.78384e+06	2.7027e+06	326937	165672	366930	187144	1.50031e+06
Tb927.11.15420	1	1	25.33	0.603011	3.29944	Stumpy	Slender	Tb927.11.15420 hypothetical protein, conserved 25392684:25393301 reverse MW:23057	0	241510	283548	0	0	1.7324e+06	0	241510	322510	0	0	686904
Tb927.6.4140	1	1	56.2	0.614535	2.90774	Stumpy	Slender	PFC4 paraflagellar rod component, putative 8499343:8499690 reverse MW:13008	2.09819e+06	2.06222e+06	3.47975e+06	1.59081e+07	755305	5.55217e+06	622031	2.06222e+06	3.95789e+06	3.74828e+06	192924	2.20147e+06
Tb927.3.1120	2	2	99.06	0.633697	1.30474	Stumpy	Slender	rtb2 GTP-binding nuclear protein rtb2, putative 2532210:2532863 forward MW:24406	2.11548e+07	4.13048e+06	4.02507e+06	3.8215e+06	1.49699e+07	1.9451e+07	6.27158e+06	4.13048e+06	4.57815e+06	900426	3.82369e+06	7.71244e+06
Tb927.10.4110	2	1	72.77	0.63723	2.19987	Slender	Stumpy	RPL30 60S ribosomal protein L30 18234982:18235299 reverse MW:11512	8.03105e+06	1.16823e+06	1.08669e+06	1.7978e+06	1.44819e+06	1.42973e+06	2.38089e+06	1.16823e+06	1.23601e+06	423600	369904	566897
Tb11.v5.0668	5	5	146.87	0.639994	1.51841	Slender	Stumpy	Tb11.v5.0668 protein disulfide isomerase 29848695:29850188 forward MW:55639	3.74222e+07	7.27265e+06	8.40898e+06	3.06151e+06	1.13326e+07	2.05791e+07	1.10942e+07	7.27265e+06	9.56443e+06	721356	2.89463e+06	8.15972e+06
Tb927.10.3280	1	1	23.51	0.641808	1.54347	Slender	Stumpy	Tb927.10.3280 60S ribosomal proteins L38, putative 18000247:18000495 forward MW:9566	7.69191e+06	1.20314e+06	1.0687e+06	179721	2.84164e+06	3.43408e+06	2.28035e+06	1.20314e+06	1.21555e+06	42346.1	725826	1.36163e+06
Tb927.3.3630	1	1	28.81	0.642297	1.12987	Slender	Stumpy	EF-TS elongation factor ts, putative 3276982:3277806 forward MW:29732	1.51847e+06	2.77501e+06	2.54741e+06	3.07435e+06	1.98611e+06	994139	450167	2.77501e+06	2.89745e+06	724382	507303	394181
Tb927.8.900	1	1	33.29	0.650745	2.53169	Stumpy	Slender	TSR1 splicing factor TSR1 11399004:11399990 reverse MW:37470	613926	24244.8	99596	18350.6	987407	862041	182005	24244.8	113281	4323.79	252209	341804
Tb927.11.8440	2	2	77.04	0.657037	1.22276	Slender	Stumpy	Tb927.11.8440 haloacid dehalogenase-like hydrolase, putative 23660270:23661133 forward MW:31585	5.01611e+06	1.72791e+06	2.2602e+06	910595	2.5339e+06	3.91934e+06	1.48708e+06	1.72791e+06	2.57077e+06	214555	647222	1.55404e+06
Tb927.3.4750	5	5	176.41	0.657406	1.07365	Stumpy	Slender	Tb927.3.4750 aminopeptidase, putative 3598361:3600976 reverse MW:97252	6.6987e+06	1.71585e+06	1.20512e+06	443042	732683	9.15242e+06	1.9859e+06	1.71585e+06	1.37071e+06	104390	187146	3.62898e+06
Tb927.2.5060	1	1	21.88	0.660091	1.95472	Stumpy	Slender	30M24.50 GTP binding protein, putative 1959933:1961117 reverse MW:44350	195932	175620	174003	1217.4	444367	620823	58086.2	175620	197913	286.846	113502	246160
Tb11.v5.0732	6	6	282.93	0.660097	2.09093	Stumpy	Slender	Tb11.v5.0732 hexokinase, putative 30278479:30279729 reverse MW:44815	3.41752e+07	1.31715e+07	1.47872e+07	5.78193e+06	5.82444e+07	6.58911e+07	1.01316e+07	1.31715e+07	1.6819e+07	1.36234e+06	1.48771e+07	2.61262e+07
Tb927.6.4370	1	1	54.52	0.662158	1.29282	Slender	Stumpy	Tb927.6.4370 eukaryotic translation initiation factor 3 subunit 7-like protein 8534423:8535943 reverse MW:57974	1.11604e+06	66332.8	42168.9	399.686	346785	600000	330862	66332.8	47963.2	94.1743	88577.6	237903
Tb927.6.4480	2	2	54.22	0.668115	1.19095	Slender	Stumpy	ValRS valyl-tRNA synthetase, putative 8561835:8564762 reverse MW:110923	1.54761e+06	863100	623419	454663	857294	1.23569e+06	458806	863100	709082	107128	218975	489959
Tb927.10.12680	3	3	85.67	0.671892	1.36906	Stumpy	Slender	Tb927.10.12680 60S ribosomal protein L34, putative 20233156:20233668 reverse MW:19366	5.6616e+07	1.83546e+07	2.08199e+07	1.42923e+07	6.27357e+07	5.4115e+07	1.67844e+07	1.83546e+07	2.36807e+07	3.36755e+06	1.60243e+07	2.14569e+07
Tb927.4.2310	1	1	40.53	0.673349	1.01297	Slender	Stumpy	Tb927.4.2310 asparaginyl-tRNA synthetase, putative 4513087:4515090 forward MW:75463	930773	317686	235698	27769.8	749431	687960	275938	317686	268084	6543.15	191424	272780
Tb927.4.1860	2	2	71.67	0.67633	1.71583	Stumpy	Slender	Tb927.4.1860 ribosomal protein S19, putative 4376897:4377400 reverse MW:18846	5.13387e+06	7.22247e+06	5.94572e+06	5.17265e+06	3.98992e+06	2.22407e+07	1.52199e+06	7.22247e+06	6.76271e+06	1.21878e+06	1.01913e+06	8.81857e+06
Tb927.3.3560	4	4	146.68	0.676434	1.06166	Stumpy	Slender	Tb927.3.3560 hypothetical protein, conserved 3260388:3262262 forward MW:69088	1.94704e+07	5.73787e+06	5.16895e+06	1.50714e+07	9.73307e+06	7.44579e+06	5.77221e+06	5.73787e+06	5.8792e+06	3.55113e+06	2.48607e+06	2.95229e+06
Tb11.v5.0810	1	1	31.24	0.676658	2.9009	Stumpy	Slender	Tb11.v5.0810 glutamyl-tRNA synthetase, putative 30739120:30740535 reverse MW:53514	40092.8	395049	397083	37814.7	597624	1.77877e+06	11886	395049	451645	8909.93	152648	705290
Tb927.8.3530	5	5	304.67	0.676782	1.30212	Stumpy	Slender	Tb927.8.3530 glycerol-3-phosphate dehydrogenase [NAD+], glycosomal 12186225:12187289 reverse MW:37805	4.23486e+07	1.64487e+07	1.72419e+07	1.33447e+07	5.07695e+07	3.48977e+07	1.25547e+07	1.64487e+07	1.96111e+07	3.14429e+06	1.29678e+07	1.38371e+07
Tb927.7.7460	1	1	33.09	0.684385	1.38174	Stumpy	Slender	Tb927.7.7460 hypothetical protein, conserved 11065198:11065776 reverse MW:22358	6420.17	325993	344652	909456	24365.7	1705.82	1903.33	325993	392010	214287	6223.63	676.366
Tb927.10.11970	1	1	22.94	0.689871	12.3597	Stumpy	Slender	GlnAT glutamine aminotransferase (GlnAT) 20067760:20069049 forward MW:48335	415851	207815	168596	63630.9	177060	9.5514e+06	123284	207815	191762	14992.8	45225.6	3.78718e+06
Tb927.3.3190	1	1	23.01	0.699284	1.68382	Slender	Stumpy	Tb927.3.3190 serine/threonine-protein kinase, putative 3081781:3083292 reverse MW:56153	26810.2	800045	810011	465104	8301.3	498707	7948.16	800045	921313	109588	2120.36	197740
Tb927.11.13090	2	2	118.33	0.699513	1.57952	Slender	Stumpy	Tb927.11.13090 elongation factor 1 gamma, putative 24794340:24795554 reverse MW:46303	9.47705e+06	1.652e+06	2.00937e+06	4.93847e+06	1.97587e+06	1.40364e+06	2.80958e+06	1.652e+06	2.28548e+06	1.16361e+06	504688	556552
Tb11.v5.0200	1	1	26.84	0.707547	3.38302	Stumpy	Slender	Tb11.v5.0200 proteasome beta 5 subunit, putative 26822084:26823016 reverse MW:34416	63451.1	4707.29	3550.41	0	79122.6	163470	18810.8	4707.29	4038.26	0	20209.9	64816.8
Tb927.1.700	1	1	65.05	0.710046	11.7675	Slender	Stumpy	PGKC phosphoglycerate kinase 232504:233826 reverse MW:47246	0	1.02828e+06	1.14581e+06	38898.7	60764.9	85090	0	1.02828e+06	1.30326e+06	9165.35	15520.9	33738.7
Tb927.11.7170	4	4	129.05	0.716133	1.87347	Stumpy	Slender	Tb927.11.7170 seryl-tRNA synthetase 23303458:23304897 reverse MW:53857	7.49173e+06	4.09134e+06	3.73486e+06	1.5242e+06	1.24353e+07	1.47382e+07	2.22101e+06	4.09134e+06	4.24806e+06	359133	3.17628e+06	5.84379e+06
Tb927.8.6660	4	4	107.6	0.720079	1.01044	Stumpy	Slender	PFC1 paraflagellar rod component, putative 13057433:13059256 reverse MW:69056	3.95115e+06	1.97141e+06	1.68574e+06	402660	3.6041e+06	3.68101e+06	1.17136e+06	1.97141e+06	1.91737e+06	94875	920579	1.45954e+06
Tb927.11.9700	1	1	64.12	0.722294	18.0181	Slender	Stumpy	Tb927.11.9700 nascent polypeptide associated complex alpha subunit, putative 23929553:23929858 reverse MW:11405	0	124404	478256	0	3565.74	29881.7	0	124404	543972	0	910.78	11848.3
Tb11.v5.0275	1	1	30.26	0.725127	38.0409	Stumpy	Slender	Tb11.v5.0275 major vault protein, putative 27103974:27106562 forward MW:96200	0	54204.8	11899.8	0	258095	2.25659e+06	0	54204.8	13534.9	0	65924	894748
Tb927.11.16760	4	4	181.71	0.734779	1.2088	Slender	Stumpy	TCP-1-alpha T-complex protein 1, alpha subunit, putative 25755747:25757264 reverse MW:54624	9.40503e+06	3.66859e+06	4.05877e+06	4.25417e+06	3.54812e+06	6.37076e+06	2.78822e+06	3.66859e+06	4.61648e+06	1.00237e+06	906280	2.52604e+06
Tb927.5.1090	1	1	33.01	0.73672	1.35977	Slender	Stumpy	Tb927.5.1090 threonyl-tRNA synthetase, putative 5911990:5914389 forward MW:90984	4.27415e+06	538391	356763	298368	249228	3.25402e+06	1.26712e+06	538391	405785	70301.6	63659.2	1.29024e+06
Tb927.7.2100	2	2	55.94	0.764357	4.02459	Stumpy	Slender	Tb927.7.2100 GMP synthase, putative 9456158:9458134 reverse MW:71795	2.77177e+06	828290	695730	1.61011e+07	409811	777894	821723	828290	791329	3.79376e+06	104676	308439
Tb927.3.3490	1	1	33.57	0.769844	1.17843	Slender	Stumpy	TDP1 high mobility group protein, putative 3244241:3245056 forward MW:30866	1.74506e+06	56502.8	34535.4	76060.2	137911	1.34412e+06	517343	56502.8	39280.8	17921.4	35226	532949
Tb11.v5.0587	1	1	35.64	0.773396	1.36365	Slender	Stumpy	Tb11.v5.0587 protein kinase A regulatory subunit, putative 29239415:29240914 forward MW:56734	1.66308e+06	475005	403308	912959	380895	569816	493039	475005	458726	215112	97290.3	225935
Tb927.7.5790	1	1	45.37	0.787867	6.93845	Slender	Stumpy	Tb927.7.5790 protein disulfide isomerase, putative 10486035:10486442 forward MW:15400	1.63256e+06	4700.1	4944.69	306.437	169040	67336	483991	4700.1	5624.12	72.2028	43177.1	26699.1
Tb927.10.2840	1	1	47.82	0.792547	1.48864	Stumpy	Slender	Tb927.10.2840 ribosomal protein S25, putative 17878880:17879221 forward MW:12560	1.40481e+07	2.63774e+06	2.88316e+06	126817	1.24459e+07	1.65586e+07	4.16472e+06	2.63774e+06	3.27933e+06	29880.7	3.179e+06	6.56556e+06
Tb927.10.11700	1	1	23.04	0.80131	1.82011	Slender	Stumpy	Tb927.10.11700 guanylate kinase, putative 20012004:20012540 forward MW:20106	1.80861e+06	124498	268935	84570.7	594768	530499	536181	124498	305889	19926.6	151919	210346
Tb927.6.1880	1	1	20.98	0.808898	11.823	Stumpy	Slender	Tb927.6.1880 aspartyl-tRNA synthetase, putative 7928518:7930200 reverse MW:62990	87019.7	63363.7	36930.4	25473.4	12956.8	2.17618e+06	25798	63363.7	42004.9	6002.06	3309.5	862868
Tb927.9.10770	5	5	245.91	0.812435	1.00159	Stumpy	Slender	PABP2 Polyadenylate-binding protein 2 (Poly(A)-binding protein 2) (Poly(A)-binding protein II) (PABII) (Polyadenylate-binding nuclear protein 1) (Nuclear poly(A)-binding protein 1) (PABP2), putative 15310197:15311864 reverse MW:62148	3.34144e+07	8.16699e+06	9.77309e+06	1.10941e+07	1.31329e+07	2.72089e+07	9.90608e+06	8.16699e+06	1.1116e+07	2.61401e+06	3.35447e+06	1.07885e+07
Tb927.9.4680	7	7	362.86	0.816781	1.05542	Stumpy	Slender	1L12.525 ATP-dependent DEAD box helicase, putative 14474598:14475812 forward MW:45362	2.88992e+07	1.50438e+07	1.66463e+07	2.88629e+07	1.61161e+07	1.89679e+07	8.56747e+06	1.50438e+07	1.89337e+07	6.80071e+06	4.11647e+06	7.52087e+06
Tb927.7.710	7	4	349.92	0.820989	2.16045	Stumpy	Slender	HSP70 heat shock 70 kDa protein, putative 9079741:9081660 reverse MW:70212	7.29849e+06	1.65537e+06	1.7613e+06	402683	9.97558e+06	1.27713e+07	2.16372e+06	1.65537e+06	2.00332e+06	94880.5	2.54802e+06	5.06389e+06
Tb11.v5.0190	1	1	20.65	0.828957	1.33506	Stumpy	Slender	Tb11.v5.0190 protein kinase, putative 26780070:26781554 reverse MW:54969	693928	241026	215968	945669	31425.8	559460	205722	241026	245644	222819	8026.94	221829
Tb11.v5.0469;Tb927.1.2410	16	16	940.88	0.829167	1.01763	Stumpy	Slender	Tb11.v5.0469 beta tubulin, putative 28424348:28425676 forward MW:49704	3.09325e+08	3.15234e+08	2.76036e+08	4.82855e+08	1.77456e+08	2.56158e+08	9.17028e+07	3.15234e+08	3.13965e+08	1.13771e+08	4.53269e+07	1.01568e+08
Tb11.v5.0636	5	4	215.78	0.831638	1.04531	Stumpy	Slender	Tb11.v5.0636 C-terminal motor kinesin, putative 29619567:29622029 forward MW:90801	9.96142e+06	1.05448e+07	7.06466e+06	7.57706e+06	9.24062e+06	1.20023e+07	2.95317e+06	1.05448e+07	8.0354e+06	1.78531e+06	2.36029e+06	4.75899e+06
Tb927.1.2230	1	1	41.53	0.833974	1.22196	Stumpy	Slender	Tb927.1.2230 calpain-like protein fragment, putative 562244:562615 forward MW:13535	168315	503973	796858	1.47409e+06	177590	143550	49899	503973	906353	347327	45361.1	56918.2
Tb927.11.8970	4	4	180.42	0.837824	1.49432	Stumpy	Slender	Tb927.11.8970 ribose 5-phosphate isomerase, putative 23759419:23759886 forward MW:16957	1.76827e+07	6.06779e+06	7.7546e+06	3.49334e+07	5.98931e+06	6.15595e+06	5.24221e+06	6.06779e+06	8.82015e+06	8.23104e+06	1.52982e+06	2.44087e+06
Tb927.10.7330	1	1	67.78	0.842874	2.35058	Stumpy	Slender	Tb927.10.7330 40S ribosomal protein S24E, putative 19003410:19003823 reverse MW:15683	2.24709e+06	3.488e+06	3.49129e+06	1.94872e+07	1.83413e+06	365970	666174	3.488e+06	3.97102e+06	4.5916e+06	468484	145109
Tb927.4.5010	1	1	50.4	0.843493	1.11983	Slender	Stumpy	Tb927.4.5010 calreticulin, putative 5283874:5285061 reverse MW:45042	3.08466e+06	161700	251659	144168	898675	2.08086e+06	914482	161700	286239	33968.9	229544	825071
Tb927.8.2640	1	1	34.48	0.843511	1.97526	Stumpy	Slender	UBA1 ubiquitin-activating enzyme E1, putative 11907946:11911113 forward MW:116407	347152	180898	338511	57293.9	977249	677144	102917	180898	385025	13499.6	249614	268491
Tb927.8.3750	1	1	56.94	0.86758	9.76522	Stumpy	Slender	Tb927.8.3750 nucleolar protein, putative 12249541:12250992 reverse MW:54359	144759	56346.4	23513.7	23.2769	997411	1.19602e+06	42915.2	56346.4	26744.6	5.48452	254764	474227
Tb927.11.15480	1	1	40.15	0.872539	3.03254	Slender	Stumpy	Tb927.11.15480 heat shock protein Hsp20, putative 25411684:25412310 reverse MW:23084	7.22376e+06	35784.2	70436.4	2.1135e+06	170829	132782	2.14156e+06	35784.2	80114.8	497985	43634	52648.6
Tb927.10.8190	3	3	101.97	0.874507	1.056	Stumpy	Slender	TCP-1-theta T-complex protein 1, theta subunit, putative 19189328:19190941 reverse MW:58081	1.36175e+06	3.14961e+06	2.86459e+06	2.17612e+06	1.74783e+06	3.86508e+06	403704	3.14961e+06	3.25821e+06	512738	446441	1.53252e+06
Tb927.9.5210	2	2	46.43	0.875982	1.60074	Stumpy	Slender	28G16.175 glutaminyl-tRNA synthetase, putative 14528560:14530293 forward MW:67279	719312	161966	179613	55172.8	613135	1.0299e+06	213248	161966	204293	12999.9	156610	408363
Tb927.3.3310	5	5	192.2	0.890292	1.17223	Stumpy	Slender	Tb927.3.3310 60S ribosomal protein L13, putative 3109518:3110174 reverse MW:25428	8.71504e+07	4.27845e+07	3.03454e+07	1.01222e+07	9.03022e+07	8.74613e+07	2.58367e+07	4.27845e+07	3.45151e+07	2.38501e+06	2.30655e+07	3.46789e+07
Tb927.9.9060	1	1	26.01	0.8975	6.47002	Slender	Stumpy	Tb927.9.9060 Lsm12 protein, putative 15058599:15059171 reverse MW:21060	1.93775e+06	194859	6231.61	100507	76178.4	153891	574466	194859	7087.88	23681.4	19457.9	61018.8
Tb927.9.11330	1	1	21.03	0.899401	9.41128	Stumpy	Slender	Tb927.9.11330 proteasome beta 2 subunit, putative 15393305:15394072 forward MW:27402	299010	1077.74	11008.7	0	347703	2.58011e+06	88644.7	1077.74	12521.3	0	88812.2	1.02303e+06
Tb927.10.2810	1	1	21	0.903591	2.11604	Stumpy	Slender	Tb927.10.2810 hypothetical protein, conserved 17873882:17874898 forward MW:38589	472688	123133	152997	1.45105e+06	89409	44066.2	140133	123133	174020	341897	22837.3	17472.5
Tb11.v5.0181	2	2	66.23	0.906151	1.42679	Stumpy	Slender	Tb11.v5.0181 60S ribosomal protein L19, putative 26756297:26757079 forward MW:29409	1.87543e+07	6.56196e+06	4.01293e+06	1.83874e+06	1.54685e+07	2.45394e+07	5.55992e+06	6.56196e+06	4.56434e+06	433246	3.95104e+06	9.73e+06
Tb927.4.1790	4	4	131.15	0.912127	1.20558	Slender	Stumpy	Tb927.4.1790 ribosomal protein L3, putative 4360310:4361599 reverse MW:48692	6.18693e+07	1.30447e+07	8.20819e+06	5.24284e+06	2.27499e+07	4.09551e+07	1.83418e+07	1.30447e+07	9.33606e+06	1.23532e+06	5.81091e+06	1.62389e+07
Tb927.11.9980	1	1	21.5	0.916305	11.9891	Stumpy	Slender	Tb927.11.9980 2-oxoglutarate dehydrogenase E1 component, putative 23982974:23985991 forward MW:112952	7011.13	102170	85297.2	2.31545e+06	4679.51	11488.3	2078.52	102170	97017.7	545569	1195.27	4555.18
Tb927.11.3380	1	1	31.73	0.922003	3.29119	Slender	Stumpy	Tb927.11.3380 Ran-binding protein 1, putative 22289089:22289562 forward MW:17703	1.57279e+06	11800.5	68609.1	12305	238647	251360	466272	11800.5	78036.5	2899.3	60956.6	99665.4
Tb927.10.12710	15	15	528.81	0.922582	1.27088	Slender	Stumpy	Tb927.10.12710 heat shock protein 110, putative 20238402:20240837 reverse MW:90865	2.35484e+08	6.87688e+07	5.7113e+07	1.16488e+08	7.0604e+07	9.72522e+07	6.98119e+07	6.87688e+07	6.49608e+07	2.74469e+07	1.80341e+07	3.8561e+07
Tb927.7.5210	1	1	26.64	0.925281	11.711	Stumpy	Slender	Tb927.7.5210 hypothetical protein, conserved 10295914:10298610 forward MW:100480	14446.1	122.071	100341	63146	0	1.28255e+06	4282.72	122.071	114128	14878.5	0	508539
Tb927.10.14180	1	1	24.95	0.927585	2.08131	Slender	Stumpy	Tb927.10.14180 protein transport protein SEC13, putative 20597097:20598221 reverse MW:41675	1.66934e+07	1.73279e+06	1.34147e+06	2.59655e+06	3.74467e+06	3.15648e+06	4.94895e+06	1.73279e+06	1.52579e+06	611801	956483	1.25156e+06
Tb927.5.1460	4	3	151.81	0.933558	1.22561	Stumpy	Slender	Tb927.5.1460 hypothetical protein, conserved 6023874:6024854 reverse MW:36762	5.59975e+06	2.14509e+06	1.95424e+06	590962	5.57251e+06	5.72384e+06	1.66011e+06	2.14509e+06	2.22277e+06	139243	1.42336e+06	2.26954e+06
Tb927.3.3450	2	2	63.09	0.944297	1.64765	Slender	Stumpy	Tb927.3.3450 ADP-ribosylation factor-like protein 3A, putative 3238193:3238729 forward MW:19880	3.16688e+07	1.89831e+06	3.00818e+06	1.61418e+07	3.56943e+06	2.48723e+06	9.38855e+06	1.89831e+06	3.42153e+06	3.80334e+06	911724	986199
Tb927.10.8040	1	1	38.79	0.95413	3.87676	Stumpy	Slender	BAD1 adaptin complex 1 subunit, putative 19155035:19157122 reverse MW:76280	406244	172155	91765.6	2.5086e+06	39468.1	50000.4	120435	172155	104375	591077	10081.2	19825.4
Tb927.1.2570	2	2	72.83	0.961204	2.40942	Stumpy	Slender	beta-coP coatomer beta subunit 603482:606430 forward MW:110051	77041	214271	443256	1.64712e+06	70835.1	51930	22839.6	214271	504162	388095	18093.1	20590.5
Tb927.11.14000	4	4	172.26	0.962283	1.54453	Stumpy	Slender	NRBD1 NRBD1 25006639:25007427 forward MW:28776	4.57412e+06	5.48439e+06	7.93998e+06	3.46222e+06	2.97219e+06	2.13648e+07	1.35605e+06	5.48439e+06	9.03099e+06	815770	759174	8.47126e+06
Tb927.5.2330	1	1	21.2	0.964278	1.21418	Stumpy	Slender	Tb927.5.2330 hypothetical protein, conserved 6289218:6302471 forward MW:484916	3.23087e+06	821434	1.16446e+06	392956	3.11133e+06	2.82981e+06	957828	821434	1.32446e+06	92588.6	794711	1.12204e+06
Tb927.10.4560	19	19	1021.32	0.96729	1.00747	Slender	Stumpy	Tb927.10.4560 elongation factor 2 18316810:18319350 reverse MW:94335	3.21383e+08	1.88522e+08	1.6122e+08	3.24264e+08	1.54304e+08	1.87582e+08	9.52773e+07	1.88522e+08	1.83372e+08	7.64034e+07	3.94132e+07	7.43771e+07
Tb927.10.5810	1	1	47.25	0.976366	1.19566	Slender	Stumpy	Tb927.10.5810 hypothetical protein, conserved 18594357:18595658 reverse MW:48258	0	2.70624e+06	4.06885e+06	5.65567e+06	10577.3	163.147	0	2.70624e+06	4.62794e+06	1.33259e+06	2701.72	64.6888

## Sheet: 3hr vs 6hrs
											Normalized abundance						Raw abundance
											3hr			6hr			3hr			6hr
Accession	Peptide count	Unique peptides	Confidence score	Anova (p)	logfc	Log2FC	Max fold change	Highest mean condition	Lowest mean condition	Description	181107_o2_04_in181106_Tbrucei_3hr-01_neat	181107_o2_06_in181106_Tbrucei_3hr-03_neat	181107_o2_09_in181106_Tbrucei_3hr-02_neat	181107_o2_02_in181106_Tbrucei_6hr-03_neat	181107_o2_05_in181106_Tbrucei_6hr-02_neat_181107185939	181107_o2_10_in181106_Tbrucei_6hr-01_neat	181107_o2_04_in181106_Tbrucei_3hr-01_neat	181107_o2_06_in181106_Tbrucei_3hr-03_neat	181107_o2_09_in181106_Tbrucei_3hr-02_neat	181107_o2_02_in181106_Tbrucei_6hr-03_neat	181107_o2_05_in181106_Tbrucei_6hr-02_neat_181107185939	181107_o2_10_in181106_Tbrucei_6hr-01_neat
Tb927.1.2570	2	2	57.87	0.00104276	8.39728	8.39728	337.157	3hr	6hr	beta-coP coatomer beta subunit 603482:606430 forward MW:110051	340633	126273	104334	1238.23	298.105	157.954	424968	118129	152586	846.875	217.718	119.39
Tb927.11.11230	2	2	76.08	0.0493853	7.1652	7.1652	143.529	3hr	6hr	Tb927.11.11230 60S ribosomal protein L14, putative 24306859:24307428 forward MW:21469	111039	38365.6	92120.7	1002.4	0	680.364	138530	35891.2	134725	685.582	0	514.254
Tb927.8.2200	2	2	42.81	0.00156397	6.49422	6.49422	90.1475	3hr	6hr	Tb927.8.2200 terbinafine resistance locus protein (yip1), putative 11805402:11805971 forward MW:20717	259156	123355	140855	3378.87	1934.36	492.44	323318	115399	205998	2310.95	1412.74	372.211
Tb927.8.1510	2	2	55.85	0.0115417	6.39425	6.39425	84.1128	3hr	6hr	Tb927.8.1510 ATP-dependent DEAD/H RNA helicase, putative 11619557:11622590 forward MW:62440	245962	64193.5	77859.1	188.654	4331.56	92.8156	306858	60053.3	113868	129.028	3163.52	70.1548
Tb927.7.6090	2	2	67.4	0.000609368	6.39097	6.39097	83.9219	3hr	6hr	Tb927.7.6090 hypothetical protein, conserved 10582499:10584787 reverse MW:88164	781733	399524	613523	2673.28	10358.1	8354.91	975277	373756	897266	1828.37	7564.97	6315.07
Tb927.3.5050	2	2	60.75	7.91513e-05	5.78656	5.78656	55.1986	3hr	6hr	Tb927.3.5050 60S ribosomal protein L4 3676337:3677461 forward MW:41856	1.26566e+06	584064	777052	14455	18587.3	14545.3	1.57901e+06	546394	1.13643e+06	9886.39	13575.1	10994.1
Tb927.11.2610	2	2	91.05	0.00536245	5.52939	5.52939	46.1862	3hr	6hr	Tb927.11.2610 hypothetical protein, conserved 22063850:22065235 reverse MW:50887	802749	233786	343495	10571.1	17192	2116.57	1.0015e+06	218708	502355	7230.03	12556	1599.81
Tb927.1.700	3	3	121.52	0.00320307	5.36947	5.36947	41.3402	3hr	6hr	PGKC phosphoglycerate kinase 232504:233826 reverse MW:47246	2.8659e+06	944671	1.17927e+06	70799.2	37173.6	12729.2	3.57545e+06	883743	1.72466e+06	48422.5	27149.4	9621.37
Tb927.11.14000	2	2	53.85	0.00583945	5.15974	5.15974	35.7467	3hr	6hr	NRBD1 NRBD1 25006639:25007427 forward MW:28776	60103.4	51982.1	78581.3	2364.8	287.562	2681.46	74984	48629.4	114924	1617.39	210.019	2026.79
Tb927.11.1450	2	2	45.91	0.00057943	5.105	5.105	34.4157	3hr	6hr	Tb927.11.1450 2-oxoglutarate dehydrogenase E1 component, putative 21724108:21727134 forward MW:113387	96272.8	32596.1	60345.8	2435.76	1533.24	1528.91	120108	30493.7	88254.7	1665.91	1119.79	1155.63
Tb927.11.3730	2	2	93.85	0.000700969	4.74755	4.74755	26.8629	3hr	6hr	LeuRS leucyl-tRNA synthetase, putative 22396038:22399262 forward MW:121826	950546	461362	586780	13235.2	30818	30349.9	1.18588e+06	431606	858156	9052.13	22507.7	22940
Tb927.8.1870	2	2	93.98	0.00911854	4.59158	4.59158	24.1103	3hr	6hr	tGLP1 Golgi/lysosome glycoprotein 1 11739241:11741091 reverse MW:67597	1.09034e+06	868919	1.0727e+06	6241.21	66938.1	52573.9	1.36028e+06	812876	1.5688e+06	4268.62	48887.6	39738
Tb927.6.700	2	2	53.16	0.0181182	4.56355	4.56355	23.6463	3hr	6hr	Tb927.6.700 alanyl-tRNA synthetase, putative 7598322:7601222 reverse MW:105914	117793	41144	73265.1	2582.23	6913.15	324.403	146956	38490.4	107149	1766.09	5048.96	245.2
Tb927.10.1060	4	4	132.59	0.00027688	4.25721	4.25721	19.1226	3hr	6hr	TCP-1-delta T-complex protein 1, delta subunit, putative 17438599:17440209 reverse MW:58362	743150	326353	470049	25392.3	28978.2	26138.9	927142	305305	687439	17366.9	21164	19757.1
Tb927.10.11390	2	2	68.94	0.0112437	4.16577	4.16577	17.9482	3hr	6hr	Tb927.10.11390 60S ribosomal protein L6, putative 19930207:19930785 forward MW:21185	414273	94239.6	447642	21440.5	24336.1	7496.4	516840	88161.4	654669	14664	17773.7	5666.16
Tb927.4.1270	2	2	60.41	0.00256984	4.05208	4.05208	16.5881	3hr	6hr	Tb927.4.1270 ruvB-like DNA helicase, putative 4248405:4249784 reverse MW:49905	649181	372393	483612	50608.4	27729.7	12400.6	809908	348375	707274	34613.2	20252.1	9372.99
Tb927.9.2470	4	4	156.12	0.00810138	4.00934	4.00934	16.1039	3hr	6hr	NOP86 nucleolar protein 14138639:14140921 reverse MW:86204	734752	417086	331774	9058.99	65198.9	17869.7	916664	390186	485213	6195.82	47617.4	13506.9
Tb927.4.1300	2	2	60.91	0.0150225	3.92714	3.92714	15.212	3hr	6hr	Tb927.4.1300 amidinotransferase, putative 4253497:4254621 reverse MW:42015	835104	187605	773514	17752.5	79416.9	20910.1	1.04186e+06	175505	1.13125e+06	12141.7	58001.4	15804.9
Tb927.11.2050	3	3	141.29	0.00128185	3.90329	3.90329	14.9626	3hr	6hr	Tb927.11.2050 60S acidic ribosomal subunit protein, putative 21888616:21889590 forward MW:34627	5.03778e+06	2.14833e+06	2.45773e+06	168748	307052	168728	6.28505e+06	2.00977e+06	3.59439e+06	115414	224253	127533
Tb927.8.6180	3	3	114.38	0.00130942	3.74897	3.74897	13.4448	3hr	6hr	Tb927.8.6180 60S ribosomal protein L26, putative 12929481:12929912 forward MW:16424	3.50683e+06	1.5565e+06	1.85396e+06	246052	142683	125761	4.37506e+06	1.45611e+06	2.71139e+06	168285	104207	95056.8
Tb927.8.1600	4	4	197.63	0.00347481	3.70892	3.70892	13.0766	3hr	6hr	Tb927.8.1600 lysyl-tRNA synthetase, putative 11660139:11661893 forward MW:66787	1.23421e+06	631435	989106	36128.4	50375.8	131806	1.53978e+06	590709	1.44655e+06	24709.7	36791.5	99625.5
Tb927.9.5190	3	3	142.78	0.000718463	3.68661	3.68661	12.876	3hr	6hr	28G16.165 proliferative cell nuclear antigen (PCNA), putative 14526732:14527610 forward MW:32315	615423	315162	573391	52895.8	31264.5	32644.3	767791	294836	838574	36177.6	22833.7	24674.2
Tb927.3.5180	2	2	96.07	0.00747617	3.64655	3.64655	12.5233	3hr	6hr	Tb927.3.5180 cofilin/actin depolymerizing factor, putative 3712526:3712936 forward MW:15119	539792	176101	425448	28186.3	49678.7	13272.2	673435	164743	622211	19277.7	36282.4	10031.8
Tb927.4.3550	3	3	83.37	0.000164199	3.59559	3.59559	12.0887	3hr	6hr	Tb927.4.3550 60S ribosomal protein L13a, putative 4823596:4824264 reverse MW:25712	3.90549e+06	2.71802e+06	3.33234e+06	199651	303534	320378	4.87242e+06	2.54272e+06	4.87348e+06	136550	221684	242158
Tb927.6.3650	2	2	58.1	9.55136e-05	3.5871	3.5871	12.0178	3hr	6hr	Tb927.6.3650 ADP-ribosylation factor, putative 8392399:8392950 reverse MW:20071	863265	547377	544713	57930.1	53280.6	51494.8	1.07699e+06	512073	796632	39620.8	38913	38922.4
Tb927.9.11380	2	2	127.8	0.021878	3.47054	3.47054	11.085	3hr	6hr	Tb927.9.11380 60S ribosomal protein L23, putative 15398482:15398901 forward MW:14962	494500	159130	490989	53679.8	41466.8	8111.87	616929	148867	718063	36713.9	30284.9	6131.36
Tb927.11.10790	3	3	115.12	0.00216598	3.45844	3.45844	10.9924	3hr	6hr	Tb927.11.10790 40S ribosomal protein SA, putative 24184118:24184852 forward MW:27610	4.53283e+06	1.93239e+06	3.56659e+06	190529	413428	308653	5.65508e+06	1.80776e+06	5.21608e+06	130311	301943	233295
Tb927.8.1330	3	3	219.16	0.00238753	3.41453	3.41453	10.6629	3hr	6hr	Tb927.8.1330 60S ribosomal protein L7a, putative 11556970:11557800 reverse MW:30879	6.10286e+06	3.04048e+06	4.63049e+06	225773	539518	526455	7.61382e+06	2.84438e+06	6.77201e+06	154415	394032	397922
Tb11.v5.0414	2	2	87.38	0.00401475	3.34621	3.34621	10.1697	3hr	6hr	Tb11.v5.0414 ATP-dependent DEAD/H RNA helicase, putative 28095665:28096975 reverse MW:49227	1.34388e+06	809247	521771	113499	102363	47163.9	1.6766e+06	757053	763080	77626.6	74759.7	35648.9
Tb927.9.8070	7	7	398.82	0.000675512	3.33136	3.33136	10.0656	3hr	6hr	QM 60S ribosomal protein L10, putative 14945775:14946416 reverse MW:24736	5.94745e+06	2.92892e+06	3.07744e+06	386256	443504	357832	7.41993e+06	2.74001e+06	4.5007e+06	264177	323909	270467
Tb927.4.2180	2	2	48.07	0.00202393	3.32539	3.32539	10.024	3hr	6hr	Tb927.4.2180 60S ribosomal protein L35a, putative 4472489:4472938 forward MW:17021	2.04577e+06	1.46759e+06	1.27701e+06	263655	113069	101165	2.55226e+06	1.37293e+06	1.8676e+06	180324	82579.1	76466
Tb927.11.11690	2	2	75.01	0.00170406	3.29278	3.29278	9.79997	3hr	6hr	Tb927.11.11690 vacuolar ATP synthase subunit b, putative 24432998:24434485 forward MW:55620	1.51294e+06	807805	718511	109927	131666	68536	1.88752e+06	755705	1.05081e+06	75183.8	96161.1	51803
Tb927.9.7520	2	2	100.82	0.00130604	3.292	3.292	9.7947	3hr	6hr	Tb927.9.7520 hypothetical protein, conserved 14844670:14845710 reverse MW:38016	1.63048e+06	859908	965419	159692	78498.3	114634	2.03416e+06	804447	1.41191e+06	109220	57330.5	86646.2
Tb927.9.9290	4	4	183.77	0.00196056	3.27966	3.27966	9.71129	3hr	6hr	PABP1 Polyadenylate-binding protein 1 (Poly(A)-binding protein 1) (PABP 1) 15088316:15090016 reverse MW:63029	1.02114e+06	624793	757071	47232.9	128766	71446	1.27396e+06	584496	1.1072e+06	32304.5	94042.8	54002.5
Tb927.9.15070	3	3	120.79	0.0084439	3.26635	3.26635	9.62208	3hr	6hr	Tb927.9.15070 hypothetical protein, conserved 15962130:15964343 forward MW:82307	492738	272701	340023	37592.2	64379.8	12916	614731	255112	497277	25710.8	47019.2	9762.56
Tb927.4.1790	5	5	348.13	0.00432617	3.2054	3.2054	9.22406	3hr	6hr	Tb927.4.1790 ribosomal protein L3, putative 4360310:4361599 reverse MW:48692	5.57569e+06	3.71162e+06	2.14542e+06	393429	244075	601943	6.95613e+06	3.47224e+06	3.13764e+06	269082	178258	454979
Tb927.9.13650	2	2	127.1	0.00379706	3.19614	3.19614	9.16506	3hr	6hr	Tb927.9.13650 ADP-ribosylation factor, putative 15781235:15781783 reverse MW:20652	1.56484e+06	887460	899141	166933	140623	58119.9	1.95227e+06	830222	1.31498e+06	114172	102703	43930
Tb927.5.4170	3	3	185.36	0.00376348	3.15872	3.15872	8.93039	3hr	6hr	Tb927.5.4170 histone H4, putative 6830361:6830663 reverse MW:11142	2.80031e+06	1.32639e+06	2.2005e+06	214179	363606	130718	3.49361e+06	1.24084e+06	3.2182e+06	146486	265556	98803.5
Tb927.10.14630	3	3	97.46	0.00930474	3.14932	3.14932	8.87239	3hr	6hr	Tb927.10.14630 fibrillarin, putative 20735246:20735932 reverse MW:24997	1.12923e+06	526076	482514	105818	102863	32271.1	1.4088e+06	492146	705669	72373.2	75125	24392.1
Tb927.6.4140	2	2	83.98	0.000440537	3.09883	3.09883	8.56722	3hr	6hr	PFC4 paraflagellar rod component, putative 8499343:8499690 reverse MW:13008	7.1079e+06	4.25401e+06	4.74681e+06	535588	793479	551207	8.8677e+06	3.97964e+06	6.94212e+06	366311	579511	416631
Tb927.7.1040	3	3	88.21	0.00333494	3.04053	3.04053	8.22793	3hr	6hr	Tb927.7.1040 40S ribosomal protein S16, putative 9191723:9192172 forward MW:16998	589775	484070	359726	95994.7	45780.1	32457.5	735793	452849	526093	65654.7	33435.1	24533
Tb11.v5.0713	4	3	135.77	0.000671834	3.03764	3.03764	8.21149	3hr	6hr	Tb11.v5.0713 retrotransposon hot spot (RHS) protein, putative 30150220:30152286 forward MW:78344	3.4051e+06	3.14307e+06	2.58971e+06	252320	341298	519199	4.24815e+06	2.94035e+06	3.78741e+06	172572	249264	392437
Tb927.11.17000	6	6	207.71	0.00869414	2.96194	2.96194	7.79169	3hr	6hr	Tb927.11.17000 leucine-rich repeat protein (LRRP), putative 25829391:25832390 reverse MW:109718	5.40217e+06	2.2071e+06	1.87985e+06	632052	314504	271294	6.73965e+06	2.06475e+06	2.74924e+06	432286	229695	205058
Tb927.8.4330	3	3	105.83	0.00839567	2.93519	2.93519	7.64859	3hr	6hr	RAB11 small GTP-binding protein Rab11 12415338:12415988 reverse MW:23527	813476	294373	380687	50998.9	103590	40026.8	1.01488e+06	275387	556748	34880.3	75656	30254.3
Tb11.v5.0636	9	8	467.05	0.0031193	2.91746	2.91746	7.55513	3hr	6hr	Tb11.v5.0636 C-terminal motor kinesin, putative 29619567:29622029 forward MW:90801	8.15852e+06	3.68944e+06	3.72968e+06	735269	840353	486242	1.01784e+07	3.45149e+06	5.45459e+06	502881	613744	367526
Tb927.9.10770	7	7	453.08	0.000346057	2.90088	2.90088	7.46884	3hr	6hr	PABP2 Polyadenylate-binding protein 2 (Poly(A)-binding protein 2) (Poly(A)-binding protein II) (PABII) (Polyadenylate-binding nuclear protein 1) (Nuclear poly(A)-binding protein 1) (PABP2), putative 15310197:15311864 reverse MW:62148	7.22072e+06	4.02194e+06	5.55472e+06	712934	818963	717098	9.00844e+06	3.76254e+06	8.12368e+06	487605	598122	542019
Tb927.7.2650	2	2	108.15	0.00989571	2.85906	2.85906	7.25541	3hr	6hr	Tb927.7.2650 hypothetical protein, conserved 9604230:9605843 reverse MW:62172	927070	383025	363381	60473.4	124908	45271.2	1.1566e+06	358322	531438	41360.3	91225.1	34218.3
Tb11.v5.0761	2	2	75.09	0.00341511	2.85837	2.85837	7.25197	3hr	6hr	Tb11.v5.0761 proteasome activator protein pa26, putative 30497182:30497877 forward MW:25272	1.37314e+06	769613	1.28276e+06	142970	236334	93051.4	1.7131e+06	719976	1.87601e+06	97783.1	172605	70333
Tb11.v5.1057	2	2	62.21	0.000689243	2.85682	2.85682	7.24415	3hr	6hr	Tb11.v5.1057 protein kinase, putative 32108769:32110010 forward MW:47390	772826	567863	484368	111677	66523.2	73734.9	964165	531238	708380	76380.7	48584.6	55732.6
Tb927.9.15360	3	3	145.26	0.00365409	2.83176	2.83176	7.11944	3hr	6hr	Tb927.9.15360 40S ribosomal protein S6, putative 15994264:15995016 forward MW:28476	2.9828e+06	1.6358e+06	1.19029e+06	232507	218570	364841	3.72129e+06	1.5303e+06	1.74077e+06	159021	159631	275766
Tb11.v5.0501	4	4	151.01	0.0211928	2.81637	2.81637	7.04387	3hr	6hr	Tb11.v5.0501 40S ribosomal protein S3A, putative 28593120:28593890 forward MW:29422	1.36622e+06	655056	362018	200392	76861.3	61096.4	1.70447e+06	612807	529444	137056	56135	46179.8
Tb927.1.3180	2	2	83.33	0.00534214	2.80821	2.80821	7.00417	3hr	6hr	Tb927.1.3180 40S ribosomal protein S11, putative 688963:689487 forward MW:20059	2.52157e+06	1.83545e+06	1.04991e+06	391631	203373	176955	3.14587e+06	1.71707e+06	1.53547e+06	267853	148532	133752
Tb927.2.5980	2	2	102.63	0.00347147	2.78498	2.78498	6.89228	3hr	6hr	HSP104 ATP-dependent Clp protease subunit, heat shock protein 104 (HSP104), putative 2149130:2151742 forward MW:97039	247804	145767	209893	45634.6	24386.1	17535.8	309156	136365	306965	31211.4	17810.2	13254.5
Tb927.9.9780	2	2	75.94	0.0123752	2.7744	2.7744	6.8419	3hr	6hr	Tb927.9.9780 peptidyl-prolyl cis-trans isomerase (cyclophilin- 40), putative 15165503:15166567 reverse MW:38095	318747	268552	370039	14984.7	64002.9	60935.4	397663	251231	541176	10248.6	46743.9	46058.1
Tb927.11.3380	2	2	74.59	0.00487648	2.74873	2.74873	6.72127	3hr	6hr	Tb927.11.3380 Ran-binding protein 1, putative 22289089:22289562 forward MW:17703	633920	352958	360529	95900.1	68469.6	36099.3	790868	330194	527267	65590.1	50006.2	27285.7
Tb927.10.12710	9	9	354.81	0.00127938	2.7385	2.7385	6.67375	3hr	6hr	Tb927.10.12710 heat shock protein 110, putative 20238402:20240837 reverse MW:90865	8.96941e+06	5.47239e+06	7.39649e+06	1.19722e+06	1.3463e+06	728755	1.11901e+07	5.11944e+06	1.08172e+07	818826	983255	550830
Tb927.9.10100	3	3	118.56	0.00390687	2.7369	2.7369	6.66636	3hr	6hr	Tb927.9.10100 hypothetical protein, conserved 15203133:15207482 reverse MW:160655	2.69835e+06	1.62944e+06	1.49243e+06	383479	326797	162797	3.36642e+06	1.52435e+06	2.18265e+06	262277	238673	123050
Tb11.v5.0243	2	2	55.45	0.009616	2.73553	2.73553	6.66002	3hr	6hr	Tb11.v5.0243 40S ribosomal protein S18, putative 27014614:27015075 reverse MW:17510	1.66149e+06	1.0347e+06	717211	154132	274167	84221.4	2.07284e+06	967962	1.04891e+06	105417	200235	63658.9
Tb11.v5.0469	9	9	567.13	0.00847417	2.7218	2.7218	6.59695	3hr	6hr	Tb11.v5.0469 beta tubulin, putative 28424348:28425676 forward MW:49704	1.13075e+08	4.62221e+07	4.54266e+07	1.28403e+07	1.2011e+07	6.18178e+06	1.4107e+08	4.32409e+07	6.64356e+07	8.782e+06	8.77214e+06	4.67251e+06
Tb927.11.16130	5	5	300.49	0.0020966	2.71615	2.71615	6.57118	3hr	6hr	NDPK nucleoside diphosphate kinase 25569178:25569639 reverse MW:16857	2.23783e+07	1.389e+07	2.26346e+07	1.93917e+06	2.94573e+06	4.07892e+06	2.79187e+07	1.29942e+07	3.31027e+07	1.32628e+06	2.15139e+06	3.08306e+06
Tb927.3.3270	9	9	314.34	0.0123213	2.69795	2.69795	6.48878	3hr	6hr	TbPFK ATP-dependent phosphofructokinase 3099438:3100901 reverse MW:53518	5.16879e+06	2.29794e+06	2.22348e+06	726634	533007	233737	6.44849e+06	2.14973e+06	3.2518e+06	496975	389277	176670
Tb927.6.2060	2	2	59	0.00195213	2.69149	2.69149	6.45979	3hr	6hr	Tb927.6.2060 histidyl-tRNA synthetase 7975244:7976677 reverse MW:53346	249737	175100	207100	19507.9	33396.6	44921.7	311567	163807	302880	13342.2	24390.9	33954.1
Tb11.v5.1059	5	5	162.74	0.00156511	2.68829	2.68829	6.44547	3hr	6hr	Tb11.v5.1059 40S ribosomal protein S4, putative 32117520:32118341 reverse MW:30644	2.97862e+06	2.03396e+06	1.85098e+06	502381	300793	261691	3.71607e+06	1.90278e+06	2.70702e+06	343599	219682	197799
Tb927.11.11250	4	4	156.47	0.00250847	2.68774	2.68774	6.44302	3hr	6hr	cMDH cytosolic malate dehydrogenase 24308856:24309842 forward MW:35151	1.70439e+06	723032	1.21737e+06	196580	154129	214987	2.12637e+06	676399	1.78038e+06	134449	112566	162498
Tb927.9.4680	6	6	337.54	0.0026128	2.68504	2.68504	6.43098	3hr	6hr	1L12.525 ATP-dependent DEAD box helicase, putative 14474598:14475812 forward MW:45362	3.05317e+06	1.36448e+06	2.30285e+06	295983	450653	298383	3.80908e+06	1.27647e+06	3.36787e+06	202435	329130	225533
Tb927.10.11540	2	2	94.78	0.0157956	2.67917	2.67917	6.40486	3hr	6hr	RPS3 40S ribosomal protein S3, putative 19965221:19965865 forward MW:24216	473055	287551	221205	101102	26096.7	26092.9	590175	269005	323508	69147.7	19059.5	19722.4
Tb927.4.3950	2	2	61.54	0.0294477	2.66802	2.66802	6.35556	3hr	6hr	CAP5.5 cytoskeleton-associated protein CAP5.5, putative 4957809:4960370 reverse MW:94654	637867	311015	192567	98205.6	60619.5	20773.4	795792	290956	281625	67166.8	44272.9	15701.6
Tb927.3.3450	3	3	142.93	0.00245193	2.65682	2.65682	6.3064	3hr	6hr	Tb927.3.3450 ADP-ribosylation factor-like protein 3A, putative 3238193:3238729 forward MW:19880	4.40719e+06	2.22566e+06	2.20747e+06	420106	597159	384535	5.49834e+06	2.08211e+06	3.22838e+06	287328	436130	290651
Tb927.10.14140	9	9	446.41	0.000277669	2.62152	2.62152	6.15396	3hr	6hr	PYK1 pyruvate kinase 1 20587438:20588937 reverse MW:54424	3.57546e+07	2.47418e+07	3.03813e+07	5.72129e+06	5.07951e+06	3.96656e+06	4.46069e+07	2.3146e+07	4.44321e+07	3.91302e+06	3.70978e+06	2.99813e+06
Tb927.10.6050	12	12	555.6	0.00399437	2.60404	2.60404	6.07988	3hr	6hr	CHC clathrin heavy chain 18674242:18679353 reverse MW:190628	1.71425e+07	8.65427e+06	1.00665e+07	1.76458e+06	2.82049e+06	1.3136e+06	2.13866e+07	8.0961e+06	1.47221e+07	1.20687e+06	2.05992e+06	992885
Tb927.6.1880	3	3	96.08	0.00495005	2.59831	2.59831	6.05578	3hr	6hr	Tb927.6.1880 aspartyl-tRNA synthetase, putative 7928518:7930200 reverse MW:62990	1.05256e+06	706839	618682	68815.4	175642	148239	1.31316e+06	661251	904812	47065.7	128279	112047
Tb927.7.7040	3	3	180.12	0.00465976	2.59756	2.59756	6.05263	3hr	6hr	MTAP methylthioadenosine phosphorylase, putative 10936115:10937044 reverse MW:33443	1.69605e+06	813943	1.13315e+06	249090	233290	119532	2.11597e+06	761447	1.65722e+06	170363	170381	90348.1
Tb927.11.1900	3	3	127.8	0.00966309	2.58574	2.58574	6.00323	3hr	6hr	Tb927.11.1900 T-complex protein 1, beta subunit, putative 21853483:21855072 reverse MW:58058	682996	309669	444043	49468.8	53277.1	136577	852093	289697	649405	33833.7	38910.4	103232
Tb927.9.8000	2	2	128.48	0.0050806	2.57007	2.57007	5.93838	3hr	6hr	Tb927.9.8000 ubiquitin-conjugating enzyme E2, putative 14934143:14934595 reverse MW:17132	2.27997e+06	1.17169e+06	1.00312e+06	310110	167790	272266	2.84445e+06	1.09612e+06	1.46705e+06	212097	122544	205792
Tb927.7.2820	2	2	72.07	0.0130474	2.54889	2.54889	5.85185	3hr	6hr	Tb927.7.2820 histone H2A, putative 9652477:9652881 forward MW:14211	2.18119e+06	1.34631e+06	1.58191e+06	403153	361770	108204	2.72121e+06	1.25948e+06	2.31352e+06	275733	264215	81786.3
Tb927.2.470;Tb927.2.340	10	3	438.27	0.00273911	2.52054	2.52054	5.73797	3hr	6hr	3B10.190 retrotransposon hot spot protein 4 (RHS4), putative 1151553:1154135 reverse MW:98318	3.38641e+06	1.6687e+06	1.86009e+06	419522	483039	302604	4.22483e+06	1.56108e+06	2.72034e+06	286928	352783	228724
Tb927.6.3740	8	8	466.47	0.00244997	2.48623	2.48623	5.60311	3hr	6hr	Tb927.6.3740 heat shock 70 kDa protein, mitochondrial precursor, putative 8417473:8419446 reverse MW:71475	1.82378e+07	1.11862e+07	1.21809e+07	2.64561e+06	3.18603e+06	1.59367e+06	2.27531e+07	1.04647e+07	1.78143e+07	1.80944e+06	2.32689e+06	1.20458e+06
Tb927.3.3310	2	2	81.02	0.00700852	2.483	2.483	5.59059	3hr	6hr	Tb927.3.3310 60S ribosomal protein L13, putative 3109518:3110174 reverse MW:25428	1.13116e+06	656580	474284	197968	108107	98538.5	1.41122e+06	614233	693632	135398	78954.8	74480.5
Tb927.10.7930	3	3	147.8	0.00238855	2.4694	2.4694	5.53813	3hr	6hr	PGAM 2,3-bisphosphoglycerate-independent phosphoglycerate mutase 19134087:19135742 reverse MW:60604	5.77867e+06	4.21546e+06	4.6398e+06	566318	1.29215e+06	783931	7.20936e+06	3.94358e+06	6.78562e+06	387328	943707	592535
Tb927.10.7090	2	2	56.73	0.0109097	2.46803	2.46803	5.53289	3hr	6hr	AOX alternative oxidase 18936309:18937298 forward MW:37590	1.04204e+06	724365	458668	132276	200344	69534.4	1.30003e+06	677646	670794	90468.8	146320	52557.6
Tb927.7.710	5	3	298.47	0.00194773	2.4462	2.4462	5.44978	3hr	6hr	HSP70 heat shock 70 kDa protein, putative 9079741:9081660 reverse MW:70212	1.41808e+06	715989	961889	220941	148201	198947	1.76917e+06	669810	1.40675e+06	151110	108238	150374
Tb927.3.1120	3	3	116.91	0.0012953	2.43475	2.43475	5.4067	3hr	6hr	rtb2 GTP-binding nuclear protein rtb2, putative 2532210:2532863 forward MW:24406	3.68269e+06	2.35117e+06	2.38115e+06	577927	600899	377578	4.59446e+06	2.19953e+06	3.48239e+06	395268	438861	285393
Tb927.11.11360	10	10	592.5	0.000396766	2.40014	2.40014	5.27856	3hr	6hr	RACK1 receptor for activated C kinase 1 24333188:24334144 forward MW:34690	3.42898e+07	2.06271e+07	2.72884e+07	5.27816e+06	4.88131e+06	5.41397e+06	4.27794e+07	1.92967e+07	3.99088e+07	3.60995e+06	3.56502e+06	4.09216e+06
Tb927.10.3990	4	4	205.33	0.00503305	2.37187	2.37187	5.17612	3hr	6hr	DHH1 DHH1 18209085:18210305 reverse MW:46469	4.73784e+06	2.55217e+06	2.51065e+06	601593	867163	424681	5.91085e+06	2.38756e+06	3.67178e+06	411454	633325	320995
Tb11.v5.1035	18	16	1478.89	0.00170104	2.34748	2.34748	5.08933	3hr	6hr	Tb11.v5.1035 heat shock protein 70 (hsp70), putative 31998170:32000239 forward MW:75236	7.85729e+07	4.23431e+07	5.84168e+07	1.30035e+07	1.31137e+07	9.11988e+06	9.80261e+07	3.96121e+07	8.54335e+07	8.8936e+06	9.57744e+06	6.89327e+06
Tb927.8.3530	6	6	325.36	0.00324186	2.33181	2.33181	5.03438	3hr	6hr	Tb927.8.3530 glycerol-3-phosphate dehydrogenase [NAD+], glycosomal 12186225:12187289 reverse MW:37805	1.79368e+07	9.36683e+06	9.12493e+06	2.97992e+06	2.25445e+06	2.00158e+06	2.23776e+07	8.76271e+06	1.3345e+07	2.03809e+06	1.64652e+06	1.5129e+06
Tb927.10.5520	2	2	114.41	0.00201148	2.33155	2.33155	5.03347	3hr	6hr	Tb927.10.5520 hypothetical protein, conserved 18538551:18539522 forward MW:36138	1.33661e+06	931328	833012	171416	282663	161988	1.66753e+06	871261	1.21827e+06	117239	206441	122438
Tb11.v5.0435	9	9	515.17	0.00184471	2.29192	2.29192	4.89709	3hr	6hr	Tb11.v5.0435 adenylosuccinate synthetase, putative 28247872:28249680 forward MW:66675	2.29007e+07	1.32169e+07	1.89991e+07	4.26737e+06	4.22672e+06	2.76089e+06	2.85705e+07	1.23645e+07	2.77858e+07	2.91863e+06	3.08695e+06	2.08682e+06
Tb927.10.11300	3	3	179.36	0.0037066	2.28183	2.28183	4.86294	3hr	6hr	PFC16 paraflagellar rod component, putative 19913317:19913697 forward MW:14328	5.9812e+06	3.94926e+06	4.12209e+06	1.43387e+06	669636	786221	7.46204e+06	3.69454e+06	6.02848e+06	980680	489062	594266
Tb927.10.4560	15	15	725.98	0.00509969	2.28092	2.28092	4.85989	3hr	6hr	Tb927.10.4560 elongation factor 2 18316810:18319350 reverse MW:94335	4.1923e+07	1.87088e+07	2.1889e+07	5.47296e+06	6.94056e+06	4.56644e+06	5.23024e+07	1.75021e+07	3.20123e+07	3.74318e+06	5.06898e+06	3.45155e+06
Tb11.v5.0196	4	4	201.65	0.00145236	2.25223	2.25223	4.76419	3hr	6hr	Tb11.v5.0196 hypothetical protein, conserved 26806423:26807223 reverse MW:29335	2.45762e+06	1.42935e+06	2.00292e+06	389838	337347	509099	3.06608e+06	1.33716e+06	2.92924e+06	266626	246379	384803
Tb11.v5.0265	3	3	73.41	0.0121515	2.23742	2.23742	4.71553	3hr	6hr	Tb11.v5.0265 hypothetical protein, conserved 27075568:27076173 reverse MW:22315	1.41044e+06	879111	1.48985e+06	125638	303675	372168	1.75964e+06	822412	2.17888e+06	85928.7	221786	281304
Tb927.3.3560	3	3	130.77	0.00279726	2.23167	2.23167	4.69677	3hr	6hr	Tb927.3.3560 hypothetical protein, conserved 3260388:3262262 forward MW:69088	1.89458e+06	911246	1.05384e+06	262005	299116	260649	2.36364e+06	852474	1.54122e+06	179196	218456	197012
Tb927.4.450	2	2	73.01	0.00641746	2.22569	2.22569	4.67734	3hr	6hr	TbCoatomerAlpha coatomer alpha subunit, putative 4043064:4046642 reverse MW:132856	209078	120105	201841	22326.3	48604.3	42600.7	260843	112359	295190	15269.9	35497.7	32199.8
Tb927.9.11270	2	2	56.92	0.000550726	2.21364	2.21364	4.63843	3hr	6hr	TCP-1-eta T-complex protein 1, eta subunit, putative 15389853:15391559 forward MW:61472	1.34173e+06	885085	841000	232704	214144	214543	1.67392e+06	828000	1.22995e+06	159156	156398	162162
Tb927.9.5770	8	8	424.2	0.00247281	2.20926	2.20926	4.62439	3hr	6hr	TRYP1 tryparedoxin peroxidase 14597624:14598223 forward MW:22424	6.40036e+07	3.20864e+07	4.6734e+07	1.05636e+07	1.18081e+07	8.51316e+06	7.98497e+07	3.00169e+07	6.83476e+07	7.22492e+06	8.62395e+06	6.43468e+06
Tb927.3.3760	4	4	167.06	0.00288826	2.17325	2.17325	4.5104	3hr	6hr	TRYP1 tryparedoxin 3309084:3309518 forward MW:15921	2.12228e+07	1.34971e+07	1.36956e+07	4.90067e+06	3.14824e+06	2.68528e+06	2.64772e+07	1.26266e+07	2.00295e+07	3.35177e+06	2.29929e+06	2.02967e+06
Tb927.11.3570	9	9	425.03	0.000453345	2.16156	2.16156	4.47399	3hr	6hr	Tb927.11.3570 aminopeptidase, putative 22354577:22357192 forward MW:98100	8.01107e+06	5.03853e+06	7.02896e+06	1.42709e+06	1.54305e+06	1.51772e+06	9.99447e+06	4.71356e+06	1.02797e+07	976042	1.12695e+06	1.14717e+06
Tb927.5.1460	2	2	97.09	0.0104925	2.15638	2.15638	4.45795	3hr	6hr	Tb927.5.1460 hypothetical protein, conserved 6023874:6024854 reverse MW:36762	2.37313e+06	1.1306e+06	1.20306e+06	522077	253155	280586	2.96068e+06	1.05768e+06	1.75945e+06	357070	184889	212081
Tb927.10.16100	2	2	80.74	0.030461	2.14902	2.14902	4.43526	3hr	6hr	Tb927.10.16100 FK506-binding protein (FKBP)-type peptidyl-prolyl isomerase, putative 21112224:21113501 forward MW:47604	1.79952e+06	594571	715389	375081	162488	163513	2.24506e+06	556223	1.04624e+06	256533	118672	123592
Tb927.10.230	2	2	182.42	0.0125103	2.1442	2.1442	4.42047	3hr	6hr	Tb927.10.230 proteasome alpha 5 subunit, putative 17230461:17231201 forward MW:27176	1.85617e+06	1.07966e+06	1.17826e+06	459904	155518	315270	2.31573e+06	1.01003e+06	1.72319e+06	314548	113582	238297
Tb927.11.2650	5	5	210.16	0.00288835	2.12388	2.12388	4.35866	3hr	6hr	Tb927.11.2650 heat shock protein 84, putative 22074666:22076927 reverse MW:84201	1.61509e+06	955110	942103	335909	260970	208944	2.01496e+06	893509	1.37781e+06	229742	190597	157931
Tb927.3.1790	2	2	93.58	0.00421014	2.10724	2.10724	4.30866	3hr	6hr	Tb927.3.1790 pyruvate dehydrogenase E1 beta subunit, putative 2722738:2723784 reverse MW:37566	1.83247e+06	1.34464e+06	1.80125e+06	256962	571408	327062	2.28615e+06	1.25792e+06	2.6343e+06	175747	417323	247210
Tb927.1.2340	11	11	735.99	0.0152006	2.10337	2.10337	4.29712	3hr	6hr	Tb927.1.2340 alpha tubulin 572442:573797 forward MW:49787	1.43553e+08	6.19616e+07	6.322e+07	2.56118e+07	2.37817e+07	1.31448e+07	1.79094e+08	5.79653e+07	9.24581e+07	1.7517e+07	1.73687e+07	9.93551e+06
Tb927.7.1730	4	4	148.63	0.022107	2.08864	2.08864	4.25347	3hr	6hr	Tb927.7.1730 60S ribosomal protein L7, putative 9352540:9353268 forward MW:27713	5.73927e+06	2.92622e+06	3.57757e+06	1.09036e+06	1.37615e+06	411858	7.16022e+06	2.73749e+06	5.23214e+06	745744	1.00506e+06	311303
Tb927.10.5360	2	2	72.07	0.00300944	2.03056	2.03056	4.08562	3hr	6hr	Tb927.10.5360 40S ribosomal protein S10, putative 18501148:18501666 forward MW:19286	794041	438202	603124	131037	126513	191675	990631	409940	882058	89621.7	92397.8	144878
Tb927.5.3800	2	2	62.31	0.00120387	2.0271	2.0271	4.07586	3hr	6hr	Tb927.5.3800 glutamine hydrolysing (not ammonia-dependent) carbomoyl phosphate synthase, putative 6741154:6746655 forward MW:204098	500951	339140	289699	84885.9	97559.2	94745.4	624978	317266	423679	58057	71251.5	71613.4
Tb927.11.9980	7	7	306.7	0.0101294	1.9874	1.9874	3.96523	3hr	6hr	Tb927.11.9980 2-oxoglutarate dehydrogenase E1 component, putative 23982974:23985991 forward MW:112952	2.25951e+06	1.57421e+06	2.46155e+06	282326	678221	627071	2.81893e+06	1.47268e+06	3.59998e+06	193094	495333	473972
Tb11.v5.0543	8	8	518.94	0.00777865	1.98363	1.98363	3.95486	3hr	6hr	Tb11.v5.0543 Heat shock protein 83, putative 28886665:28888779 forward MW:80764	2.72579e+07	1.31238e+07	1.24053e+07	5.12572e+06	3.92474e+06	4.29689e+06	3.40064e+07	1.22773e+07	1.81426e+07	3.50569e+06	2.8664e+06	3.24781e+06
Tb11.v5.1046	4	4	188.93	0.0138708	1.979	1.979	3.9422	3hr	6hr	Tb11.v5.1046 elongation factor 1-alpha, putative 32071397:32072746 reverse MW:49106	1.18798e+07	5.30939e+06	5.85936e+06	2.16502e+06	2.40275e+06	1.27885e+06	1.48211e+07	4.96695e+06	8.56921e+06	1.48075e+06	1.75483e+06	966622
Tb927.11.9640	2	2	103.26	0.00596588	1.96135	1.96135	3.89427	3hr	6hr	Tb927.11.9640 glycyl-tRNA synthetase, putative 23917511:23919385 reverse MW:70176	1.00985e+06	687366	657689	287225	184139	133346	1.25987e+06	643033	961858	196445	134484	100790
Tb927.4.1860	3	3	135.61	0.00734443	1.94626	1.94626	3.85373	3hr	6hr	Tb927.4.1860 ribosomal protein S19, putative 4376897:4377400 reverse MW:18846	8.75554e+06	4.34055e+06	4.00031e+06	1.6564e+06	1.43176e+06	1.34817e+06	1.09233e+07	4.0606e+06	5.85038e+06	1.13288e+06	1.04567e+06	1.01902e+06
Tb927.3.3410	3	3	158.31	0.00145898	1.93495	1.93495	3.82365	3hr	6hr	Tb927.3.3410 aspartyl aminopeptidase, putative 3129784:3131139 reverse MW:49327	2.6036e+06	1.92574e+06	2.41852e+06	462299	771864	582914	3.24821e+06	1.80154e+06	3.53705e+06	316185	563724	440596
Tb927.10.5770	3	3	147.35	0.00369082	1.90272	1.90272	3.73917	3hr	6hr	VCP valosin-containing protein homolog 18583600:18585942 reverse MW:85827	1.94713e+06	1.40849e+06	1.1695e+06	529713	371531	308946	2.42921e+06	1.31765e+06	1.71037e+06	362293	271345	233518
Tb927.9.3920	2	2	81.83	0.0052209	1.89873	1.89873	3.72884	3hr	6hr	1L12.125 ribosomal protein S7, putative 14374694:14375302 forward MW:23811	865062	554296	427512	197414	161871	136008	1.07924e+06	518546	625228	135019	118221	102802
Tb927.5.3820	7	7	339.83	0.000676953	1.89382	1.89382	3.71618	3hr	6hr	Tb927.5.3820 aspartate carbamoyltransferase, putative 6751043:6752026 forward MW:35911	5.01301e+06	3.17597e+06	4.08467e+06	1.15373e+06	1.03233e+06	1.1167e+06	6.25414e+06	2.97113e+06	5.97376e+06	789083	753954	844058
Tb11.v5.1055	2	2	42.92	0.0405506	1.88762	1.88762	3.70024	3hr	6hr	Tb11.v5.1055 73 kDa paraflagellar rod protein, putative 32097442:32099211 reverse MW:68684	600055	254984	220963	114971	126041	49780.3	748619	238539	323154	78633.5	92053	37626.5
Tb927.6.4280	6	5	220.84	0.0148044	1.863	1.863	3.63763	3hr	6hr	GAPDH glyceraldehyde 3-phosphate dehydrogenase, glycosomal 8523132:8524211 reverse MW:39048	2.20461e+07	1.50884e+07	9.04493e+06	5.71226e+06	3.48949e+06	3.49316e+06	2.75043e+07	1.41152e+07	1.3228e+07	3.90685e+06	2.54852e+06	2.64031e+06
Tb927.8.5460	2	2	73.16	0.0201593	1.85941	1.85941	3.6286	3hr	6hr	Tb-44 flagellar calcium-binding protein 12746121:12747344 forward MW:45719	1.12077e+06	408115	635330	228262	223134	145036	1.39825e+06	381793	929159	156118	162964	109626
Tb927.11.4700	7	7	241.16	0.0165612	1.85377	1.85377	3.61442	3hr	6hr	Tb927.11.4700 prostaglandin f synthase 22654070:22654900 forward MW:30992	3.39034e+06	1.96486e+06	3.49131e+06	519302	628136	1.30012e+06	4.22973e+06	1.83813e+06	5.10598e+06	355172	458753	982697
Tb11.v5.0256	2	2	57.96	0.0233146	1.84987	1.84987	3.60468	3hr	6hr	Tb11.v5.0256 proteasome beta 3 subunit, putative 27045995:27046612 reverse MW:22484	523300	299965	367871	194582	72094.1	63765.6	652860	280619	538005	133082	52653.3	48197.3
Tb927.6.2420	2	2	72.24	0.027002	1.84644	1.84644	3.59611	3hr	6hr	Tb927.6.2420 p22 protein precursor 8047967:8048650 forward MW:25349	216189	96848	306191	61858	51497.1	58838.5	269714	90601.6	447799	42307.2	37610.5	44473.2
Tb11.v5.0650	18	18	1241.67	0.000850476	1.83097	1.83097	3.55777	3hr	6hr	Tb11.v5.0650 enolase, putative 29710014:29711303 forward MW:46592	1.70106e+08	1.12278e+08	1.55507e+08	3.62422e+07	4.29122e+07	4.39259e+07	2.12221e+08	1.05037e+08	2.27426e+08	2.47875e+07	3.13405e+07	3.32014e+07
Tb927.11.6870	3	3	138.29	0.00137791	1.82897	1.82897	3.55284	3hr	6hr	Tb927.11.6870 14-3-3 protein 23232996:23233754 reverse MW:29196	1.59095e+06	1.01286e+06	1.05353e+06	388183	323339	317889	1.98484e+06	947535	1.54076e+06	265494	236148	240277
Tb927.9.12650	4	4	228.15	0.00315989	1.79011	1.79011	3.45841	3hr	6hr	UBA2 ubiquitin-activating enzyme E1, putative 15595961:15599605 forward MW:134656	2.10491e+06	1.57851e+06	1.79927e+06	602078	626211	357036	2.62605e+06	1.47671e+06	2.63141e+06	411786	457348	269866
Tb927.10.12260	2	2	103.14	0.0193035	1.77619	1.77619	3.42521	3hr	6hr	Tb927.10.12260 cytosolic nonspecific dipeptidase, putative 20133117:20134544 forward MW:51579	9.30029e+06	5.03298e+06	8.44553e+06	1.38355e+06	3.50469e+06	1.76209e+06	1.16029e+07	4.70837e+06	1.23514e+07	946269	2.55962e+06	1.33188e+06
Tb927.3.2960	3	3	126.35	0.000181778	1.77474	1.77474	3.42175	3hr	6hr	IAGNH inosine-adenosine-guanosine-nucleosidehydrolase 3022217:3023200 reverse MW:35848	6.38798e+06	4.74189e+06	5.99637e+06	1.66722e+06	1.63227e+06	1.70562e+06	7.96954e+06	4.43606e+06	8.76959e+06	1.14028e+06	1.19212e+06	1.28919e+06
Tb11.v5.0774	3	3	107.98	0.008911	1.76177	1.76177	3.39114	3hr	6hr	Tb11.v5.0774 dihydrolipoamide acetyltransferase precursor, putative 30546556:30547149 forward MW:21210	3.11781e+06	1.95703e+06	2.10052e+06	901414	773579	440920	3.88973e+06	1.8308e+06	3.07197e+06	616514	564977	333270
Tb927.10.3660	6	6	271.17	0.00770464	1.75733	1.75733	3.38071	3hr	6hr	Tb927.10.3660 aspartate aminotransferase 18105659:18106870 reverse MW:44788	1.12841e+07	6.73344e+06	6.88329e+06	3.31617e+06	2.25655e+06	1.79285e+06	1.40779e+07	6.29916e+06	1.00667e+07	2.26807e+06	1.64805e+06	1.35512e+06
Tb927.11.6590	6	6	378.19	0.00327609	1.7534	1.7534	3.37153	3hr	6hr	Tb927.11.6590 aminopeptidase, putative 23150400:23151965 reverse MW:55359	8.21264e+06	5.45283e+06	6.80508e+06	2.6852e+06	1.63406e+06	1.75233e+06	1.0246e+07	5.10114e+06	9.95231e+06	1.83652e+06	1.19342e+06	1.3245e+06
Tb927.11.9590	10	9	423.86	0.00528217	1.74577	1.74577	3.35373	3hr	6hr	Tb927.11.9590 S-adenosylhomocysteine hydrolase, putative 23907805:23909118 reverse MW:48448	1.48424e+07	8.1141e+06	1.26932e+07	4.26491e+06	3.53593e+06	2.82902e+06	1.85171e+07	7.59077e+06	1.85636e+07	2.91695e+06	2.58243e+06	2.13832e+06
Tb927.10.16120	2	2	62.75	0.0481105	1.72684	1.72684	3.31002	3hr	6hr	Tb927.10.16120 inosine-5'-monophosphate dehydrogenase 21118151:21119494 forward MW:48482	741467	315792	280762	215651	106592	81990.2	925041	295424	410610	147492	77848.7	61972.4
Tb927.11.7020	2	2	137.31	0.0206548	1.71588	1.71588	3.28498	3hr	6hr	PSA4 proteasome alpha 7 subunit, putative 23274733:23275476 reverse MW:27865	3.02947e+06	1.39586e+06	1.62208e+06	808539	397460	634929	3.77952e+06	1.30583e+06	2.37226e+06	552993	290281	479911
Tb927.11.12850	2	2	53.65	0.00408223	1.70449	1.70449	3.25914	3hr	6hr	OPB oligopeptidase b 24745149:24747296 reverse MW:80573	479195	383066	461083	171644	144351	90046	597835	358360	674326	117394	105425	68061.4
Tb927.9.7770	3	3	199.94	0.00741081	1.6944	1.6944	3.23642	3hr	6hr	SpSyn spermidine synthase 14885674:14886570 reverse MW:32926	8.48766e+06	4.7017e+06	6.77331e+06	1.91584e+06	2.68765e+06	1.56464e+06	1.05891e+07	4.39846e+06	9.90585e+06	1.31032e+06	1.9629e+06	1.18264e+06
Tb927.6.2360	4	4	137.05	0.000824323	1.68635	1.68635	3.2184	3hr	6hr	Tb927.6.2360 adenosine kinase, putative 8031862:8032899 forward MW:37958	2.39101e+06	1.63244e+06	1.84331e+06	666270	540416	616194	2.98298e+06	1.52716e+06	2.69581e+06	455690	394688	465751
Tb927.9.5900	6	6	208.58	0.00711712	1.68499	1.68499	3.21539	3hr	6hr	GDH glutamate dehydrogenase 14605225:14608203 forward MW:112114	1.72271e+06	1.07026e+06	1.31534e+06	570664	409900	297139	2.14922e+06	1.00123e+06	1.92367e+06	390301	299367	224593
Tb927.2.560	6	4	205.15	0.020137	1.68045	1.68045	3.20527	3hr	6hr	3B10.235 retrotransposon hot spot protein 4 (RHS4), putative 1173404:1175941 reverse MW:95913	2.50078e+06	1.47942e+06	1.35811e+06	316490	698851	650139	3.11993e+06	1.384e+06	1.98621e+06	216460	510400	491408
Tb927.2.4370	7	7	315.97	0.00476152	1.63974	1.63974	3.1161	3hr	6hr	TRYS trypanothione synthetase 1835679:1837562 reverse MW:71613	6.38529e+06	3.80525e+06	4.99004e+06	1.45977e+06	2.06874e+06	1.34315e+06	7.96617e+06	3.55983e+06	7.29785e+06	998399	1.51088e+06	1.01522e+06
Tb11.v5.0516	6	5	234.23	5.93542e-05	1.62968	1.62968	3.09445	3hr	6hr	Tb11.v5.0516 glyceraldehyde 3-phosphate dehydrogenase, cytosolic, putative 28669403:28670398 forward MW:35611	8.01547e+06	7.17877e+06	8.16931e+06	2.7493e+06	2.48094e+06	2.31991e+06	9.99997e+06	6.71576e+06	1.19475e+07	1.88036e+06	1.81193e+06	1.75351e+06
Tb927.8.1990	2	2	77.91	0.0364444	1.60155	1.60155	3.03468	3hr	6hr	TRYP2 peroxidoxin 11762901:11763581 forward MW:25631	646909	406465	567351	295903	156282	81882.5	807073	380250	829741	202380	114139	61891
Tb927.1.3830	3	3	108.45	0.0210525	1.58851	1.58851	3.00738	3hr	6hr	PGI glucose-6-phosphate isomerase, glycosomal 816419:818242 forward MW:67615	1.53418e+06	789325	1.08266e+06	469526	437396	225683	1.91402e+06	738416	1.58337e+06	321128	319448	170582
Tb927.5.1000	2	2	73.92	0.0184896	1.57842	1.57842	2.98642	3hr	6hr	Tb927.5.1000 ubiquitin-conjugating enzyme E2, putative 5887623:5888069 forward MW:16766	1.97475e+06	838269	1.34391e+06	385744	437103	569096	2.46367e+06	784203	1.96544e+06	263826	319234	430152
Tb927.7.2100	3	3	79.36	0.0314132	1.57774	1.57774	2.98501	3hr	6hr	Tb927.7.2100 GMP synthase, putative 9456158:9458134 reverse MW:71795	576425	362447	425739	263552	108300	85301.7	719138	339071	622635	180254	79096.3	64475.4
Tb927.11.9530	5	5	255.13	0.0103349	1.57771	1.57771	2.98495	3hr	6hr	Tb927.11.9530 14-3-3-I protein 23897941:23898729 reverse MW:30310	2.23543e+06	1.35842e+06	2.27713e+06	894719	545438	526705	2.78889e+06	1.2708e+06	3.33026e+06	611935	398356	398110
Tb927.11.7170	5	5	336.23	0.0188676	1.53547	1.53547	2.89882	3hr	6hr	Tb927.11.7170 seryl-tRNA synthetase 23303458:23304897 reverse MW:53857	3.05707e+06	1.72768e+06	2.15562e+06	1.11477e+06	779748	499678	3.81394e+06	1.61625e+06	3.15255e+06	762439	569482	377682
Tb927.11.1890	3	3	156.38	0.00772282	1.53144	1.53144	2.89075	3hr	6hr	Tb927.11.1890 hypothetical protein, conserved 21851906:21852886 reverse MW:36025	1.56915e+06	933891	903240	417358	313020	447961	1.95765e+06	873659	1.32097e+06	285448	228611	338592
Tb11.v5.0732	5	5	245.11	0.0142893	1.51771	1.51771	2.86337	3hr	6hr	Tb11.v5.0732 hexokinase, putative 30278479:30279729 reverse MW:44815	3.38018e+06	2.39127e+06	2.38553e+06	563574	1.14097e+06	1.14419e+06	4.21706e+06	2.23704e+06	3.4888e+06	385451	833295	864841
Tb927.3.4750	6	6	224.56	0.00487455	1.50966	1.50966	2.84743	3hr	6hr	Tb927.3.4750 aminopeptidase, putative 3598361:3600976 reverse MW:97252	1.30064e+06	974175	1.18084e+06	529346	389772	294485	1.62265e+06	911344	1.72696e+06	362042	284666	222587
Tb927.9.6290	7	7	336.07	0.000903153	1.49532	1.49532	2.81928	3hr	6hr	AK arginine kinase 14643138:14644208 forward MW:40197	2.35129e+07	1.60739e+07	2.06462e+07	7.56316e+06	6.81381e+06	6.98776e+06	2.93343e+07	1.50372e+07	3.01947e+07	5.17275e+06	4.97641e+06	5.2817e+06
Tb11.v5.0531	13	13	833.86	0.0196157	1.47235	1.47235	2.77474	3hr	6hr	Tb11.v5.0531 fructose-bisphosphate aldolase, glycosomal, putative 28799399:28800517 forward MW:41071	3.47127e+07	2.14404e+07	1.84876e+07	1.26911e+07	7.10174e+06	7.10718e+06	4.33069e+07	2.00576e+07	2.70378e+07	8.67997e+06	5.18669e+06	5.37197e+06
Tb927.3.1380	5	5	228.16	0.00931833	1.46818	1.46818	2.76672	3hr	6hr	Tb927.3.1380 ATP synthase beta chain, mitochondrial precursor 2603103:2604662 forward MW:55776	3.39869e+06	2.05325e+06	2.36577e+06	765328	805589	1.25471e+06	4.24015e+06	1.92083e+06	3.45989e+06	523439	588355	948373
Tb927.10.8020	4	4	201.68	0.00218349	1.46768	1.46768	2.76576	3hr	6hr	POP prolyl oligopeptidase, putative 19150112:19152208 reverse MW:77626	869197	716158	797078	335290	310505	215608	1.0844e+06	669968	1.16571e+06	229318	226775	162968
Tb927.4.100	4	2	106.37	0.0370175	1.45091	1.45091	2.7338	3hr	6hr	Tb927.4.100 retrotransposon hot spot protein (RHS, pseudogene), putative 3913527:3914978 reverse MW:55107	1.05297e+06	714835	558739	352753	149450	348827	1.31367e+06	668731	817146	241262	109149	263661
Tb927.10.11970	3	3	119.47	0.0441065	1.4041	1.4041	2.64652	3hr	6hr	GlnAT glutamine aminotransferase (GlnAT) 20067760:20069049 forward MW:48335	4.69087e+06	2.67511e+06	2.87585e+06	2.17477e+06	877743	817415	5.85225e+06	2.50258e+06	4.20588e+06	1.48741e+06	641052	617844
Tb927.1.3950	3	3	117.61	0.0168674	1.39443	1.39443	2.62885	3hr	6hr	ALAT alanine aminotransferase 840877:842391 forward MW:55705	3.58129e+06	2.69904e+06	2.72515e+06	1.6845e+06	1.00148e+06	739648	4.46795e+06	2.52496e+06	3.98549e+06	1.1521e+06	731425	559064
Tb927.6.400	4	4	126.4	0.0143035	1.37116	1.37116	2.58679	3hr	6hr	Tb927.6.400 peptidase M20/M25/M40, putative 7495243:7496670 forward MW:52185	5.82438e+06	3.41651e+06	3.68676e+06	2.21795e+06	1.41593e+06	1.36368e+06	7.26639e+06	3.19616e+06	5.39182e+06	1.51695e+06	1.03411e+06	1.03074e+06
Tb927.10.10280	2	2	60.62	0.0373971	1.30986	1.30986	2.47917	3hr	6hr	Tb927.10.10280 microtubule-associated protein, putative 19677474:19684589 reverse MW:267600	1.08669e+07	1.01669e+07	5.55019e+06	2.43174e+06	3.35442e+06	4.93677e+06	1.35574e+07	9.51117e+06	8.11706e+06	1.66317e+06	2.44987e+06	3.73147e+06
Tb927.11.7460	7	7	280.3	0.0328813	1.30295	1.30295	2.46733	3hr	6hr	Tb927.11.7460 glucose-regulated protein 78, putative 23414996:23416957 reverse MW:71436	7.8148e+06	5.38816e+06	9.23128e+06	2.25517e+06	4.66319e+06	2.17415e+06	9.74961e+06	5.04064e+06	1.35006e+07	1.5424e+06	3.40572e+06	1.64334e+06
Tb927.10.6400	7	7	515.35	0.00272182	1.2861	1.2861	2.43867	3hr	6hr	HSP60 chaperonin HSP60, mitochondrial precursor 18770315:18772003 reverse MW:59504	1.688e+07	1.27088e+07	1.50634e+07	5.45378e+06	7.48071e+06	5.37552e+06	2.10592e+07	1.18891e+07	2.20299e+07	3.73006e+06	5.46347e+06	4.06309e+06
Tb927.11.14090	3	3	138.71	0.0351854	1.21561	1.21561	2.32238	3hr	6hr	Tb927.11.14090 hypothetical protein, conserved 25028392:25029834 forward MW:51675	2.85419e+06	1.49976e+06	2.05116e+06	1.02163e+06	1.13344e+06	602925	3.56084e+06	1.40303e+06	2.99979e+06	698732	827799	455721
Tb927.9.12550	15	15	801.91	0.0150573	1.14686	1.14686	2.21431	3hr	6hr	glk1 glycerol kinase, glycosomal 15578026:15579564 forward MW:56336	3.00475e+07	1.84758e+07	2.62007e+07	1.41431e+07	1.04601e+07	9.14265e+06	3.74867e+07	1.72842e+07	3.83181e+07	9.67307e+06	7.63947e+06	6.91048e+06
Tb927.10.7410	7	7	448.87	0.0256547	1.06851	1.06851	2.09726	3hr	6hr	Tb927.10.7410 succinyl-CoA ligase [GDP-forming] beta-chain, putative 19022726:19023985 reverse MW:44906	8.78736e+06	5.59417e+06	7.96644e+06	4.71611e+06	3.28533e+06	2.65434e+06	1.0963e+07	5.23337e+06	1.16508e+07	3.22554e+06	2.39941e+06	2.00629e+06
Tb927.10.12700	2	2	82.84	0.0293346	0.865635	0.865635	1.82214	3hr	6hr	Tb927.10.12700 pyruvate dehydrogenase E1 alpha subunit, putative 20236315:20237451 reverse MW:42512	945113	604019	705378	467156	451854	318275	1.17911e+06	565062	1.0316e+06	319507	330008	240569
Tb927.11.5450	2	2	107.13	0.0261273	0.783351	0.783351	1.72112	3hr	6hr	Tb927.11.5450 malic enzyme 22847556:22849271 forward MW:63120	1.4543e+06	1.21352e+06	1.61304e+06	626382	998785	862080	1.81436e+06	1.13525e+06	2.35904e+06	428408	729454	651604
Tb927.10.390	1	1	118.38	5.9482e-08	#VALUE!	#VALUE!	Infinity	3hr	6hr	Tb927.10.390 hypothetical protein, conserved 17257235:17257684 forward MW:16343	137330	89754.1	109876	0	0	0	171330	83965.3	160692	0	0	0
Tb11.v5.0757	1	1	46.75	3.52996e-06	#VALUE!	#VALUE!	Infinity	3hr	6hr	Tb11.v5.0757 stress-inducible protein STI1-like, putative 30474307:30475080 reverse MW:28412	182176	102081	56316.6	0	0	0	227280	95496.8	82362.1	0	0	0
Tb927.7.5170	1	1	20.26	3.76273e-06	#VALUE!	#VALUE!	Infinity	3hr	6hr	Tb927.7.5170 60S ribosomal protein L23a 10286441:10286935 forward MW:18170	56097	19253.9	29048.8	0	0	0	69985.6	18012.1	42483.4	0	0	0
Tb927.9.8700	1	1	43.77	1.36391e-05	#VALUE!	#VALUE!	Infinity	3hr	6hr	Tb927.9.8700 hypothetical protein, conserved 15012439:15013482 reverse MW:38062	34945.5	8867.18	13758.5	0	0	0	43597.4	8295.28	20121.5	0	0	0
Tb927.10.1510	1	1	29.39	1.41703e-05	#VALUE!	#VALUE!	Infinity	3hr	6hr	NOT1 NOT1 17559447:17566427 reverse MW:259132	13165	3603.53	7764.7	0	0	0	16424.5	3371.12	11355.7	0	0	0
Tb927.8.900	1	1	29.23	1.43671e-05	#VALUE!	#VALUE!	Infinity	3hr	6hr	TSR1 splicing factor TSR1 11399004:11399990 reverse MW:37470	102987	52462.8	21539.8	0	0	0	128485	49079.1	31501.6	0	0	0
Tb927.3.4000	1	1	39.11	1.87765e-05	#VALUE!	#VALUE!	Infinity	3hr	6hr	Tb927.3.4000 clathrin coat assembly protein ap19, putative 3379730:3380209 forward MW:18409	27812.2	6849.88	9265.62	0	0	0	34698	6408.09	13550.8	0	0	0
Tb927.11.5290	1	1	33.47	3.014e-05	#VALUE!	#VALUE!	Infinity	3hr	6hr	MCP9 mitochondrial carrier protein 22806118:22806966 forward MW:29883	40858.6	23866.2	7455.59	0	0	0	50974.5	22326.9	10903.7	0	0	0
Tb927.11.16830	1	1	47.21	3.37008e-05	6.61912	6.61912	98.3	3hr	6hr	RABL5 Rab-like 5, small G protein 25781109:25781768 reverse MW:24466	120984	67554.5	99133.1	1121.6	716.827	1088.04	150937	63197.5	144980	767.11	523.528	822.393
Tb927.11.1980	1	1	42.07	0.000182117	#VALUE!	#VALUE!	Infinity	3hr	6hr	ZC3H41 zinc finger protein family member, putative 21871510:21873063 forward MW:58460	62961.6	4496.65	34615.8	0	0	0	78549.8	4206.63	50625	0	0	0
Tb927.10.7400	1	1	20.14	0.000218068	#VALUE!	#VALUE!	Infinity	3hr	6hr	Tb927.10.7400 predicted zinc finger protein 19019792:19021354 reverse MW:56367	25254.9	7006.17	1891.46	0	0	0	31507.6	6554.3	2766.23	0	0	0
Tb927.9.7590	1	1	95.36	0.000319577	4.69815	4.69815	25.9588	3hr	6hr	Tb927.9.7590 60S ribosomal protein L11, putative 14856810:14857394 reverse MW:22369	5.42377e+06	2.98968e+06	3.68084e+06	96707.1	164325	204871	6.7666e+06	2.79686e+06	5.38316e+06	66142	120013	154852
Tb11.v5.0629	1	1	29.59	0.000330945	3.36029	3.36029	10.2694	3hr	6hr	Tb11.v5.0629 fumarate hydratase, putative 29577465:29578841 forward MW:50089	58092.3	34484.2	52023.5	5036.85	5435.23	3608.53	72475	32260.1	76083.5	3444.91	3969.57	2727.51
Tb11.v5.0868	1	1	42.99	0.000358924	3.65454	3.65454	12.5929	3hr	6hr	Tb11.v5.0868 mitotubule-associated protein Gb4, putative 31048509:31051463 reverse MW:110570	264165	335568	316785	15698.8	23745.4	33336.4	329568	313925	463293	10737	17342.2	25197.4
Tb11.v5.0579	1	1	46.69	0.000391548	#VALUE!	#VALUE!	Infinity	3hr	6hr	Tb11.v5.0579 hypothetical protein, conserved 29171083:29172909 reverse MW:66548	129439	25401.2	4304.8	0	0	0	161486	23762.9	6295.69	0	0	0
Tb927.5.1090	1	1	23.21	0.000568949	6.95146	6.95146	123.765	3hr	6hr	Tb927.5.1090 threonyl-tRNA synthetase, putative 5911990:5914389 forward MW:90984	225971	69638.4	91920.6	710.108	640.84	1780.23	281917	65147	134432	485.672	468.032	1345.59
Tb927.9.5320	1	1	52.65	0.000660004	2.54548	2.54548	5.83804	3hr	6hr	28G16.220 nucleolar RNA binding protein, putative 14539724:14541007 forward MW:46865	696447	481737	515026	86958.1	125655	77417	868875	450666	753217	59474.2	91771.4	58515.7
Tb927.11.9420	1	1	85.48	0.000734792	4.70895	4.70895	26.1539	3hr	6hr	Tb927.11.9420 ATP synthase, putative 23878368:23879018 reverse MW:24788	653563	246473	235184	13729	13629.5	16047	815374	230576	343953	9389.81	9954.18	12129.1
Tb927.3.4940	1	1	22.43	0.000817085	3.32651	3.32651	10.0318	3hr	6hr	Tb927.3.4940 5-histidylcysteine sulfoxide synthase, putative 3641932:3644181 forward MW:85773	85820.6	75199.9	99986.1	5874.34	13206.2	6937.36	107068	70349.8	146228	4017.7	9645.03	5243.61
Tb927.11.6300	1	1	28.7	0.000825203	5.32219	5.32219	40.0073	3hr	6hr	Tb927.11.6300 40S ribosomal protein S5, putative 23069505:23070077 reverse MW:21386	324619	112316	240349	8261.63	5223.45	3443.9	404989	105072	351507	5650.47	3814.9	2603.08
Tb927.7.4420	1	1	50.37	0.000977317	2.09317	2.09317	4.26683	3hr	6hr	Tb927.7.4420 proteasome alpha 3 subunit, putative 10098847:10099707 reverse MW:32154	1.37499e+06	911828	922133	206411	258934	286722	1.71541e+06	853018	1.3486e+06	141173	189110	216719
Tb927.11.11820	1	1	32.33	0.00110145	4.45769	4.45769	21.9734	3hr	6hr	Tb927.11.11820 40S ribosomal protein S17, putative 24469596:24470024 forward MW:16222	226675	133179	154320	12732.7	6797.89	3869.12	282796	124589	225690	8708.45	4964.78	2924.48
Tb927.2.450	7	1	301.84	0.00114693	3.76137	3.76137	13.5608	3hr	6hr	3B10.180 retrotransposon hot spot protein 4 (RHS4), putative 1141823:1144396 reverse MW:97999	402391	165744	222956	23235	21432.4	13669.3	502016	155054	326070	15891.4	15653	10331.9
Tb927.7.2700	1	1	20.96	0.00125596	-5.69771	5.69771	51.9018	6hr	3hr	B5R NADH-cytochrome b5 reductase, putative 9629089:9629952 reverse MW:31856	997.087	1674.76	989.597	120966	28936.6	40132.7	1243.95	1566.74	1447.27	82733.8	21133.6	30334.3
Tb927.7.1120	1	1	33.99	0.00141074	2.51284	2.51284	5.70744	3hr	6hr	TDPX1 trypanothione/tryparedoxin dependent peroxidase 1, cytosolic 9213797:9214297 forward MW:18588	969379	645184	624992	178084	112421	101886	1.20938e+06	603572	914039	121799	82105.8	77010.9
Tb927.10.12680	1	1	20.11	0.00142826	4.1914	4.1914	18.2699	3hr	6hr	Tb927.10.12680 60S ribosomal protein L34, putative 20233156:20233668 reverse MW:19366	25677.9	40041.7	33907.3	1536.09	3047.18	869.787	32035.3	37459.1	49588.8	1050.6	2225.48	657.429
Tb927.10.3020	1	1	24.12	0.00185412	3.95045	3.95045	15.4598	3hr	6hr	Tb927.10.3020 hypothetical protein, conserved 17943172:17945493 forward MW:86709	17202.1	26371.9	12012.2	768.158	832.991	1994.38	21461	24671	17567.6	525.375	608.367	1507.46
Tb927.6.2640	1	1	25.85	0.00200013	3.80794	3.80794	14.0057	3hr	6hr	TbKap60 importin alpha subunit, putative 8098148:8099749 forward MW:58065	142485	54900.1	53410.5	4595.12	7683.02	5628.56	177762	51359.2	78111.9	3142.79	5611.23	4254.35
Tb927.8.3750	1	1	36.49	0.00225152	5.6606	5.6606	50.5836	3hr	6hr	Tb927.8.3750 nucleolar protein, putative 12249541:12250992 reverse MW:54359	536038	231679	338390	2187.85	5233.61	14445.4	668751	216737	494890	1496.36	3822.32	10918.6
Tb927.11.6390	1	1	52.96	0.00248607	3.04141	3.04141	8.23295	3hr	6hr	Tb927.11.6390 hypothetical protein, conserved 23093675:23094553 reverse MW:32852	583304	412097	315775	32849.8	80756.8	45652.8	727719	385518	461815	22467.3	58980	34506.7
Tb927.11.5440	1	1	46.83	0.00293291	6.44394	6.44394	87.0601	3hr	6hr	Tb927.11.5440 malic enzyme 22844091:22845785 forward MW:61507	420403	91608.9	288561	907.287	5664.33	2624	524487	85700.4	422015	620.531	4136.9	1983.35
Tb11.1380	1	1	61.26	0.0029784	2.19021	2.19021	4.56371	3hr	6hr	Tb11.1380 hypothetical protein, conserved 31649585:31650784 reverse MW:45634	341123	182623	247338	65393.1	62542.7	41024.3	425579	170845	361728	44725.1	45677.5	31008.2
Tb927.7.1110	1	1	57.49	0.0030521	2.93664	2.93664	7.65627	3hr	6hr	Tb927.7.1110 asparagine synthetase a, putative 9211507:9212562 forward MW:39597	603210	267663	308083	40821.2	72000.8	41163.5	752554	250400	450566	27919.3	52585.2	31113.5
Tb927.8.3150	1	1	35.08	0.00312884	3.09386	3.09386	8.53777	3hr	6hr	TCP-1-gamma T-complex protein 1, gamma subunit, putative 12066334:12068004 forward MW:60818	778948	265268	520612	52492	62716.4	68074.6	971801	248159	761386	35901.5	45804.4	51454.3
Tb927.9.8850	1	1	32.2	0.00322045	3.22294	3.22294	9.33685	3hr	6hr	Tb927.9.8850 actin A 15035433:15036563 reverse MW:41896	32257.7	31699.5	55436.7	6060.81	2132.5	4594.09	40244.2	29655	81075.2	4145.23	1557.46	3472.44
Tb927.6.4370	1	1	36.62	0.00349672	2.07502	2.07502	4.21349	3hr	6hr	Tb927.6.4370 eukaryotic translation initiation factor 3 subunit 7-like protein 8534423:8535943 reverse MW:57974	152123	78201.4	96165.2	21733.8	32003.4	23749.6	189786	73157.7	140640	14864.6	23373.4	17951.2
Tb927.9.5210	1	1	36.2	0.0035658	11.2488	11.2488	2433.43	3hr	6hr	28G16.175 glutaminyl-tRNA synthetase, putative 14528560:14530293 forward MW:67279	60968	48889.4	42412.8	0	0	62.5743	76062.6	45736.2	62027.9	0	0	47.2969
Tb927.11.14190	1	1	52.14	0.0036737	4.21071	4.21071	18.5161	3hr	6hr	Tb927.11.14190 hypothetical protein, conserved 25058409:25061183 forward MW:100475	445052	243695	284773	10607.5	7036.75	34932.5	555239	227977	416476	7254.94	5139.23	26403.8
Tb927.7.3620	1	1	64.64	0.00369349	2.02956	2.02956	4.08281	3hr	6hr	Tb927.7.3620 tyrosyl-tRNA synthetase, putative 9864239:9866332 reverse MW:76658	365926	169562	239441	62799	61503.4	65500.5	456523	158626	350178	42950.8	44918.4	49508.6
Tb927.11.10060	1	1	61.19	0.0038839	2.20231	2.20231	4.60216	3hr	6hr	Tb927.11.10060 Biotin--acetyl-CoA-carboxylase ligase, putative 23997965:23998708 forward MW:26487	460138	331655	308331	60782.9	119365	58897.4	574060	310264	450929	41571.9	87177	44517.7
Tb11.v5.0464	1	1	42.64	0.0041219	3.37659	3.37659	10.3861	3hr	6hr	Tb11.v5.0464 vesicular-fusion protein nsf, putative 28390176:28392353 reverse MW:79955	646688	466850	323278	77172.3	38900.8	22266.8	806797	436740	472788	52781.3	28410.8	16830.4
Tb11.v5.0567	2	1	61.32	0.0044196	3.89137	3.89137	14.8395	3hr	6hr	Tb11.v5.0567 retrotransposon hot spot (RHS) protein, putative 29092736:29094574 reverse MW:69442	132228	57946.2	70498.4	9276.17	5985	2304.9	164965	54208.9	103103	6344.35	4371.09	1742.16
Tb927.10.10010	1	1	24.2	0.00526128	5.9403	5.9403	61.4056	3hr	6hr	Tb927.10.10010 60S acidic ribosomal protein, putative 19621511:19622191 forward MW:25629	91801.5	26755.4	55693.3	568.479	2100.21	169.005	114530	25029.8	81450.5	388.806	1533.87	127.742
Tb927.3.5520	1	1	23.76	0.0054059	4.72104	4.72104	26.3739	3hr	6hr	RPN1 26S proteasome regulatory non-ATPase subunit 3801533:3804268 forward MW:99899	85040.7	22688.9	48952.9	1216.47	3943.86	780.485	106095	21225.5	71592.8	831.992	2880.36	589.931
Tb927.2.5160	1	1	46.02	0.00617477	4.30641	4.30641	19.786	3hr	6hr	30J2.30 chaperone protein DNAj, putative 1975526:1976728 forward MW:44327	1.58396e+06	830352	1.62058e+06	19669.4	143537	40720.4	1.97612e+06	776797	2.37007e+06	13452.7	104831	30778.6
Tb927.7.5930	1	1	33.77	0.00642216	1.72681	1.72681	3.30995	3hr	6hr	PAD1 Protein Associated with Differentiation 10513718:10515508 forward MW:66233	929838	574888	619078	289072	193620	158951	1.16005e+06	537810	905391	197709	141409	120143
Tb927.11.1710	1	1	37.24	0.00647235	6.25259	6.25259	76.2459	3hr	6hr	GBP21 mitochondrial RNA binding protein 1 21818152:21818772 reverse MW:23253	344832	81468.1	328383	1363.64	7967.47	566.908	430206	76213.7	480255	932.652	5818.97	428.498
Tb927.9.11470	1	1	40.92	0.00695034	4.62325	4.62325	24.6455	3hr	6hr	Tb927.9.11470 60S ribosomal protein L27a 15399740:15400177 forward MW:16266	1.62001e+06	514629	1.01859e+06	49994.6	67136.5	10812.4	2.0211e+06	481437	1.48967e+06	34193.3	49032.5	8172.59
Tb927.9.11580	1	1	26.81	0.00708182	3.19364	3.19364	9.14915	3hr	6hr	gim5A Gim5A protein 15414515:15415246 forward MW:26408	245841	150243	101492	22861	7807.04	23717	306707	140553	148430	15635.6	5701.8	17926.5
Tb927.10.290	1	1	60.51	0.00809351	3.56224	3.56224	11.8125	3hr	6hr	Tb927.10.290 proteasome alpha 2 subunit, putative 17237701:17238396 forward MW:25354	570677	172843	542649	18787.3	53916.1	36178.8	711967	161696	793615	12849.4	39377.1	27345.7
Tb927.10.15180	1	1	24.63	0.0081636	4.05859	4.05859	16.6631	3hr	6hr	Tb927.10.15180 nucleosome assembly protein, putative 20855143:20856243 forward MW:41302	146305	48017.8	43643.9	6064.03	6453.39	1763.57	182527	44920.8	63828.5	4147.44	4713.18	1333
Tb927.8.6150	1	1	31.29	0.00848062	2.2535	2.2535	4.76839	3hr	6hr	Tb927.8.6150 40S ribosomal protein S8, putative 12924329:12924991 forward MW:24937	1.5412e+06	940150	1.54153e+06	322574	374330	146750	1.92277e+06	879514	2.25446e+06	220622	273389	110921
Tb927.10.10850	1	1	30.25	0.00879334	1.87712	1.87712	3.67341	3hr	6hr	AGO1 argonaute-like protein 19788332:19791043 reverse MW:99186	198919	147400	134037	67470.6	34240.2	29055	248168	137894	196027	46145.9	25007	21961.2
Tb927.11.18680	1	1	40.86	0.00890639	4.36261	4.36261	20.572	3hr	6hr	DYNLL1 dynein light chain LC8, putative 32838428:32838700 reverse MW:10429	376653	160385	210247	28727.9	4197.15	3400.26	469906	150041	307483	19648.2	3065.35	2570.09
Tb927.11.11550	1	1	31.05	0.00904625	4.90546	4.90546	29.9703	3hr	6hr	Tb927.11.11550 DNA topoisomerase II, putative 24388757:24393124 forward MW:164650	16628.2	2491.48	3405.73	174.003	415.458	162.128	20745	2330.79	4980.82	119.008	303.426	122.545
Tb927.2.4710	1	1	65.3	0.00929556	3.70947	3.70947	13.0816	3hr	6hr	TRRM1 RNA-binding protein, putative 1898788:1900113 reverse MW:49984	469563	280580	232490	47578.2	6916.38	20620.7	585818	262484	340012	32540.7	5051.32	15586.2
Tb927.3.4720	3	1	167.48	0.00972691	2.11507	2.11507	4.33211	3hr	6hr	Tb927.3.4720 dynamin, putative 3593106:3595088 reverse MW:73323	1.88826e+06	855137	931115	305524	349021	193659	2.35576e+06	799984	1.36174e+06	208960	254904	146377
Tb927.3.5550	1	1	26.65	0.0105453	2.41077	2.41077	5.3176	3hr	6hr	TbRX1 small GTP-binding protein, putative 3816931:3817482 forward MW:20638	474477	299755	313362	99747.9	74641.6	30137.9	591950	280422	458286	68221.7	54513.8	22779.7
Tb927.5.780	1	1	22.47	0.0107584	1.61411	1.61411	3.06123	3hr	6hr	Tb927.5.780 hypothetical protein, conserved 5825716:5827278 forward MW:55350	288442	260765	237916	122493	50703.4	83930.1	359856	243946	347948	83777.8	37030.7	63438.6
Tb927.8.2540	1	1	23.04	0.0108731	3.66597	3.66597	12.6931	3hr	6hr	Tb927.8.2540 3-ketoacyl-CoA thiolase, putative 11878263:11879579 forward MW:46245	451232	110173	550817	22854.8	35987.6	28781.8	562950	103067	805561	15631.3	26283.2	21754.7
Tb927.6.5040	1	1	103.51	0.011091	2.42429	2.42429	5.36766	3hr	6hr	Tb927.6.5040 ribosomal protein L15, putative 8685294:8685908 forward MW:24434	1.36288e+06	664672	574299	250119	103392	131217	1.70031e+06	621803	839902	171067	75511.2	99180.4
Tb927.9.5040	1	1	62.11	0.0111584	3.61623	3.61623	12.263	3hr	6hr	PDEB1 cAMP-specific phosphodiesterase 14513434:14516226 forward MW:103652	183586	52409.2	70519.5	4624.75	4257.7	16112.7	229038	49029	103134	3163.05	3109.58	12178.8
Tb927.4.2240	2	1	65.37	0.0117675	2.8179	2.8179	7.05135	3hr	6hr	Tb927.4.2240 hypothetical protein, conserved 4493242:4494414 forward MW:44187	561105	379565	221225	90666.8	49043.3	25066.3	700025	355084	323538	62010.8	35818.3	18946.4
Tb927.1.2100	1	1	23.3	0.0123528	2.67642	2.67642	6.39269	3hr	6hr	Tb927.1.2100 calpain-like cysteine peptidase, putative 531583:535023 forward MW:126155	63638.6	22490.8	31375.6	3611.84	9867	4902.32	79394.4	21040.3	45886.3	2470.29	7206.28	3705.43
Tb927.3.4760	3	1	111.1	0.0126111	3.85445	3.85445	14.4646	3hr	6hr	Tb927.3.4760 dynamin, putative 3603130:3605112 reverse MW:73150	277918	112460	111549	19598.6	12324.5	2777.39	346726	105207	163139	13404.3	9001.06	2099.29
Tb927.5.2570	1	1	60.62	0.0126506	3.51932	3.51932	11.4663	3hr	6hr	EIF3B translation initiation factor, putative 6384925:6387015 forward MW:79812	1.11711e+06	638667	506592	20652.4	30743	145912	1.39369e+06	597476	740881	14125	22452.9	110287
Tb927.6.950	1	1	29.14	0.0126691	2.99292	2.99292	7.96083	3hr	6hr	Tb927.6.950 cysteinyl-tRNA synthetase, putative 7706634:7708991 reverse MW:89378	201740	91833	138805	18741.4	29343.8	6227.98	251687	85910.1	203000	12818	21431	4707.43
Tb927.11.16760	1	1	47.56	0.0133705	1.45704	1.45704	2.74544	3hr	6hr	TCP-1-alpha T-complex protein 1, alpha subunit, putative 25755747:25757264 reverse MW:54624	753822	420635	444232	167953	165142	256496	940455	393506	649681	114870	120610	193873
Tb927.11.15420	1	1	45.38	0.0136544	5.45598	5.45598	43.8947	3hr	6hr	Tb927.11.15420 hypothetical protein, conserved 25392684:25393301 reverse MW:23057	252350	157525	214656	8804.03	5126.13	297.761	314828	147365	313931	6021.44	3743.82	225.063
Tb927.11.15910	1	1	46.13	0.0139175	1.92721	1.92721	3.80319	3hr	6hr	Tb927.11.15910 iron superoxide dismutase 25509088:25509684 reverse MW:22047	792198	482041	732370	246567	91762.4	189283	988333	450951	1.07108e+06	168637	67017.8	143069
Tb927.11.16480	1	1	20.42	0.0142036	2.93252	2.93252	7.63442	3hr	6hr	Tb927.11.16480 enoyl-CoA hydratase/isomerase family protein, putative 25666581:25667669 reverse MW:40234	208988	81444.8	225456	9532.01	28759.9	29282.1	260730	76191.9	329725	6519.33	21004.6	22132.9
Tb927.10.3560	1	1	38.77	0.0142441	2.95456	2.95456	7.75193	3hr	6hr	Tb927.10.3560 arginine N-methyltransferase, putative 18074775:18075944 forward MW:42122	77756.7	26464.6	46122.1	11806.5	4606.39	2981.43	97007.9	24757.7	67452.7	8074.94	3364.24	2253.52
Tb927.3.2100	1	1	48.58	0.0145033	4.153	4.153	17.79	3hr	6hr	Tb927.3.2100 hypothetical protein, conserved 2811645:2812571 reverse MW:33996	151370	49614.1	75533.5	2049.12	12427	1067.34	188847	46414.2	110466	1401.48	9075.92	806.748
Tb927.9.1960	1	1	26.83	0.014737	2.00832	2.00832	4.02315	3hr	6hr	Tb927.9.1960 nitrilase, putative 14048871:14049692 reverse MW:30299	348024	183524	199037	87287.1	61117.5	33190.8	434189	171687	291087	59699.2	44636.6	25087.3
Tb11.v5.0409	1	1	59.57	0.0159883	3.99095	3.99095	15.9	3hr	6hr	Tb11.v5.0409 guanine deaminase, putative 28051489:28053039 reverse MW:55321	199643	63193	118859	1874.84	19485.2	2645.98	249071	59117.3	173829	1282.28	14230.9	1999.97
Tb927.10.14600	1	1	34.17	0.0165853	2.41531	2.41531	5.33433	3hr	6hr	RPS2 40S ribosomal protein S2, putative 20727988:20728788 reverse MW:28642	159668	102915	69706.7	32257.9	9197.35	20837.4	199199	96277.4	101945	22062.5	6717.21	15750
Tb927.10.2840	1	1	49.13	0.0173039	3.3002	3.3002	9.8505	3hr	6hr	Tb927.10.2840 ribosomal protein S25, putative 17878880:17879221 forward MW:12560	1.58888e+06	1.09895e+06	648416	254001	33551.2	51136	1.98226e+06	1.02807e+06	948296	173722	24503.8	38651.2
Tb927.5.3830	1	1	22.01	0.0173129	0.708105	0.708105	1.63366	3hr	6hr	Tb927.5.3830 dihydroorotate oxidase 6752836:6753777 forward MW:34112	2.0973e+06	2.06298e+06	1.69792e+06	1.27958e+06	1.35065e+06	955715	2.61656e+06	1.92993e+06	2.48318e+06	875159	986435	722378
Tb927.8.5060	1	1	28.36	0.0174648	4.07681	4.07681	16.8749	3hr	6hr	Tb927.8.5060 ADP-ribosylation factor, putative 12624724:12625293 forward MW:20632	58654.6	26709.9	34228.7	313.542	2014.04	4759.46	73176.4	24987.2	50058.9	214.444	1470.94	3597.44
Tb927.6.4770	1	1	35.11	0.0175281	2.25897	2.25897	4.7865	3hr	6hr	Tb927.6.4770 protein mkt1, putative 8632870:8635077 forward MW:83307	204404	88801.4	83448.1	22852.8	40179.1	15658.8	255011	83074	122041	15630	29344.5	11835.7
Tb927.8.4430	1	1	56.25	0.0177101	2.81505	2.81505	7.03741	3hr	6hr	Tb927.8.4430 uridine phosphorylase 12444159:12445184 reverse MW:36925	659954	253336	556768	62056.4	120277	26558.5	823347	236997	814263	42442.9	87843.2	20074.3
Tb927.10.5810	1	1	73.94	0.0178478	3.74279	3.74279	13.3873	3hr	6hr	Tb927.10.5810 hypothetical protein, conserved 18594357:18595658 reverse MW:48258	665227	327028	392751	5592.96	39203.8	58660.1	829926	305936	574391	3825.26	28632.1	44338.3
Tb927.11.13920	1	1	20.35	0.0179266	8.66714	8.66714	406.509	3hr	6hr	Tb927.11.13920 kinesin-II 85 Kd subunit, putative 24990668:24994015 forward MW:127470	165869	56202.1	47384.1	630.643	0	32.2091	206935	52577.3	69298.4	431.323	0	24.3453
Tb927.11.15720	1	1	28.55	0.0184185	-2.14761	2.14761	4.43094	6hr	3hr	Tb927.11.15720 hypothetical protein 25460713:25461234 reverse MW:20397	727960	604415	1.38653e+06	6.41901e+06	2.44918e+06	3.17913e+06	908190	565433	2.02777e+06	4.39022e+06	1.78874e+06	2.40295e+06
Tb927.10.200	1	1	32.46	0.0187991	6.32717	6.32717	80.2912	3hr	6hr	Tb927.10.200 vacuolar ATP synthase, putative 17227325:17227900 forward MW:19379	201350	31194.4	108759	35.6551	4104.55	110.622	251201	29182.5	159058	24.386	2997.72	83.6135
Tb927.10.6640	1	1	34.16	0.0190745	3.86062	3.86062	14.5266	3hr	6hr	Tb927.10.6640 COP-coated vesicle membrane protein erv25 precursor, putative 18833826:18834587 forward MW:28189	222130	33886.2	102748	3541.82	7287.63	13867.6	277125	31700.7	150267	2422.4	5322.46	10481.8
Tb927.10.7500	1	1	63.42	0.0196116	3.42574	3.42574	10.7461	3hr	6hr	NOP1 fibrillarin 19037538:19038440 reverse MW:31643	593611	309096	324165	19017.7	87725.6	7425.68	740579	289160	474085	13007	64069.6	5612.71
Tb927.10.220	1	1	58.07	0.0198409	3.46467	3.46467	11.04	3hr	6hr	Tb927.10.220 60S ribosomal protein L37a, putative 17229933:17230214 forward MW:10458	1.13954e+06	643061	345344	105126	72231.4	15391.3	1.42167e+06	601586	505060	71899.8	52753.6	11633.6
Tb927.11.3220	1	1	78.53	0.0203619	2.51114	2.51114	5.70069	3hr	6hr	mca1 metacaspase 22212176:22213294 reverse MW:40180	474384	268282	206319	45494.9	98995.4	21978.1	591833	250979	301738	31115.8	72300.4	16612.2
Tb927.11.3240	1	1	43.79	0.0207048	3.64891	3.64891	12.5439	3hr	6hr	TCP-1-zeta T-complex protein 1, zeta subunit, putative 22222505:22224139 forward MW:59580	749783	215712	480183	8027.49	63280.6	43941.7	935416	201799	702259	5490.33	46216.4	33213.4
Tb927.10.1100	1	1	66.6	0.0214536	4.62926	4.62926	24.7484	3hr	6hr	Tb927.10.1100 60S ribosomal protein L9, putative 17444531:17445100 reverse MW:21857	1.16524e+06	400379	410899	44973.3	32488.9	2402.31	1.45373e+06	374556	600933	30759.1	23728	1815.79
Tb927.10.8170	1	1	29.78	0.0215541	1.53994	1.53994	2.90783	3hr	6hr	Tb927.10.8170 nuclear pore complex protein (NUP155), putative 19180552:19184529 reverse MW:144369	1.16105e+06	1.93762e+06	994612	684450	357875	365351	1.44851e+06	1.81265e+06	1.4546e+06	468124	261371	276151
Tb927.8.740	1	1	33.56	0.0220904	2.4963	2.4963	5.64236	3hr	6hr	Tb927.8.740 nucleolar RNA-binding protein, truncated 11334847:11335266 reverse MW:12302	2.59603e+06	676754	907819	322578	219161	199192	3.23876e+06	633106	1.32767e+06	220625	160063	150559
Tb927.7.190	1	1	20.26	0.0230917	1.12924	1.12924	2.18743	3hr	6hr	THOP1 thimet oligopeptidase, putative 8957701:8959758 forward MW:77473	73816.6	71593.6	47331.4	34389	33240.8	20483.4	92092.3	66976.1	69221.3	23520.1	24277.2	15482.4
Tb927.11.7560	1	1	47.4	0.0238321	2.35719	2.35719	5.12373	3hr	6hr	Tb927.11.7560 predicted WD40 repeat protein 23435827:23437716 reverse MW:67696	257654	179620	156290	81037.6	17021.4	17787.1	321445	168035	228571	55425	12431.5	13444.4
Tb927.10.12840	1	1	48.21	0.0238836	3.04344	3.04344	8.24455	3hr	6hr	MCP12 mitochondrial carrier protein 20273041:20273955 reverse MW:33131	352561	191195	99060.5	50491.8	18895.5	8581.44	439849	178864	144874	34533.4	13800.1	6486.29
Tb927.10.8190	1	1	26.77	0.0251187	1.57212	1.57212	2.97342	3hr	6hr	TCP-1-theta T-complex protein 1, theta subunit, putative 19189328:19190941 reverse MW:58081	801382	420459	434959	277232	153404	126566	999790	393340	636119	189610	112037	95665.4
Tb927.11.7060	1	1	23.01	0.0257668	3.56778	3.56778	11.8579	3hr	6hr	VSP1 acidocalcisomal pyrophosphatase 23280710:23281954 reverse MW:47330	82072.9	39640.3	61572.7	7883.98	6905.69	667.176	102393	37083.7	90049	5392.18	5043.51	504.286
Tb11.v5.0820	1	1	21.48	0.0260028	2.89888	2.89888	7.45846	3hr	6hr	Tb11.v5.0820 branched-chain amino acid aminotransferase, putative 30810961:30811989 reverse MW:37756	100667	81435.6	56930.9	22206.7	2199.08	7642.94	125591	76183.3	83260.5	15188	1606.08	5776.92
Tb927.8.5290	1	1	21.35	0.0269958	-1.47088	1.47088	2.77191	6hr	3hr	Tb927.8.5290 hypothetical protein, conserved 12704075:12705928 forward MW:67435	28343.4	48189.1	50144.3	172351	97973	80813.1	35360.7	45081.1	73335.1	117878	71553.7	61082.6
Tb927.10.14790	1	1	22.53	0.0273213	6.8065	6.8065	111.933	3hr	6hr	Tb927.10.14790 aminopeptidase, putative 20759200:20760348 reverse MW:42690	52743.5	30097.7	36898.8	0	0	1069.74	65801.9	28156.5	53963.8	0	0	808.567
Tb927.11.13090	1	1	30.05	0.0275435	7.04821	7.04821	132.35	3hr	6hr	Tb927.11.13090 elongation factor 1 gamma, putative 24794340:24795554 reverse MW:46303	19607.3	24384.6	76445.6	0	0	909.996	24461.7	22811.9	111800	0	0	687.821
Tb927.10.13500	1	1	71.96	0.0277356	2.33121	2.33121	5.03229	3hr	6hr	Tb927.10.13500 60S ribosomal protein L10a 20448472:20449116 reverse MW:24597	2.83746e+06	842848	1.09967e+06	434460	338006	177394	3.53996e+06	788487	1.60824e+06	297145	246860	134084
Tb927.10.12360	1	1	32.95	0.0280479	7.48826	7.48826	179.552	3hr	6hr	Tb927.10.12360 hypothetical protein, conserved 20151635:20152147 reverse MW:18601	343511	151039	99276.7	12.9571	0	3294.3	428558	141297	145190	8.86191	0	2490
Tb927.9.9860	1	1	23.1	0.0280686	2.06058	2.06058	4.17154	3hr	6hr	Tb927.9.9860 hypothetical protein, conserved 15172384:15174546 reverse MW:79858	118507	33071	59320.8	17944.6	19523.4	13088.4	147847	30938	86755.6	12273.1	14258.8	9892.88
Tb927.10.1500	1	1	29.63	0.0300776	5.55891	5.55891	47.141	3hr	6hr	MetRS methionyl-tRNA synthetase, putative 17554742:17557063 reverse MW:86911	151390	44533.6	120379	3448	3208.82	52.8897	188872	41661.4	176052	2358.23	2343.54	39.9767
Tb927.9.8740	1	1	35.87	0.0301626	2.94578	2.94578	7.70493	3hr	6hr	DRBD3 RNA-binding protein 15019243:15020226 reverse MW:36985	862977	168289	409680	92134.3	66907.5	27974.4	1.07663e+06	157435	599150	63014.4	48865.3	21144.5
Tb927.10.5460	1	1	27.29	0.0307309	4.46599	4.46599	22.1003	3hr	6hr	Tb927.10.5460 60S ribosomal protein L24, putative 18527421:18527798 forward MW:14625	303363	93846.6	81216.2	11653.3	9458.04	536.563	378471	87793.9	118777	7970.2	6907.59	405.562
Tb927.1.120	9	1	414.28	0.0311807	1.96648	1.96648	3.90813	3hr	6hr	Tb927.1.120 retrotransposon hot spot protein 4 (RHS4), putative 60266:62836 reverse MW:98026	347983	167710	189735	111664	35776.9	33061.7	434138	156894	277483	76371.7	26129.3	24989.7
Tb927.11.1560	1	1	28.16	0.0331067	1.66295	1.66295	3.16662	3hr	6hr	Tb927.11.1560 1,2-Dihydroxy-3-keto-5-methylthiopentene dioxygenase, putative 21785216:21786211 reverse MW:37611	340989	203729	298602	114674	112576	39065.4	425412	190590	436700	78430	82219.2	29527.6
Tb927.10.15360	1	1	32.99	0.0344946	5.66703	5.66703	50.8096	3hr	6hr	Tb927.10.15360 hypothetical protein, conserved 20916405:20921714 forward MW:191994	12962.4	3743.73	5909.33	0	445.102	0	16171.6	3502.27	8642.28	0	325.076	0
Tb927.10.14180	1	1	31.87	0.0364593	2.51761	2.51761	5.72635	3hr	6hr	Tb927.10.14180 protein transport protein SEC13, putative 20597097:20598221 reverse MW:41675	297216	81386	148933	11490.6	28923.2	51710.4	370802	76136.9	217811	7858.88	21123.8	39085.4
Tb927.10.2240	1	1	22.44	0.0375453	6.36206	6.36206	82.2565	3hr	6hr	Tb927.10.2240 hypothetical protein, conserved 17731137:17732903 forward MW:66353	120197	31439	92219.2	0	0	2964.57	149955	29411.3	134869	0	0	2240.77
Tb11.v5.0462	1	1	22.2	0.0390025	-2.93191	2.93191	7.6312	6hr	3hr	Tb11.v5.0462 Variant Surface Glycoprotein, putative 28382209:28383078 forward MW:31519	4965.94	8707.35	9485.49	126736	23433.8	26559.2	6195.43	8145.76	13872.4	86680.1	17114.7	20074.8
Tb927.5.4500	1	1	35.31	0.0410303	3.38421	3.38421	10.4411	3hr	6hr	TbSAR1 ras-like small GTPase, putative 6885716:6886300 reverse MW:21771	516171	137427	204092	33380.9	45091.4	3672.97	643965	128564	298481	22830.6	32932.1	2776.22
Tb927.9.15110	1	1	28.75	0.0418152	1.23697	1.23697	2.35702	3hr	6hr	Tb927.9.15110 60S ribosomal protein L5, putative 15969041:15969967 forward MW:34636	646600	352061	448550	300897	182238	130866	806688	329354	655997	205796	133096	98914.8
Tb927.5.3170	1	1	21.17	0.0454917	4.29042	4.29042	19.5679	3hr	6hr	PRPS5 ribose-phosphate pyrophosphokinase, putative 6550321:6551394 reverse MW:39188	263508	82706.6	111785	11270.2	11854.9	280.435	328748	77372.4	163483	7708.16	8658.15	211.967
Tb927.10.1390	1	1	27.74	0.0471471	1.31785	1.31785	2.49294	3hr	6hr	Tb927.10.1390 hypoxanthine-guanine phosphoribosyltransferase, putative 17519623:17520327 reverse MW:26360	1.40478e+06	2.59035e+06	1.39689e+06	928010	409283	825621	1.75258e+06	2.42328e+06	2.04292e+06	634704	298916	624046
Tb927.1.190	2	1	60.49	0.0487603	5.25293	5.25293	38.132	3hr	6hr	Tb927.1.190 retrotransposon hot spot protein (RHS, pseudogene), putative 75424:77915 reverse MW:94553	63084.1	16218.3	24688.1	0	2727.11	0	78702.6	15172.3	36105.8	0	1991.72	0
Tb927.11.11680	4	4	162.64	0.0514531	1.7091	1.7091	3.26957	3hr	6hr	Tb927.11.11680 2-oxoglutarate dehydrogenase E2 component, putative 24429862:24431013 forward MW:41143	1.29207e+06	772883	877552	347474	451405	101089	1.61197e+06	723034	1.2834e+06	237652	329680	76408.5
Tb927.11.10030	1	1	26.75	0.0521604	3.05792	3.05792	8.32771	3hr	6hr	Tb927.11.10030 60S ribosomal protein L29, putative 23995538:23995753 forward MW:8222	537955	276546	222755	22015.2	99380.8	3158.79	671143	258709	325776	15057.1	72581.9	2387.57
Tb927.11.10990	1	1	26.68	0.0535895	2.84715	2.84715	7.19576	3hr	6hr	Tb927.11.10990 translation initiation factor 2 subunit, putative 24236194:24237354 forward MW:42136	166100	79358	137777	21786.6	29589.9	1881.94	207223	74239.7	201496	14900.7	21610.7	1422.46
Tb11.v5.0263	4	4	138.19	0.0536881	2.23839	2.23839	4.71871	3hr	6hr	Tb11.v5.0263 hypothetical protein, conserved 27070664:27072250 reverse MW:58429	612114	285760	219471	138967	76421.5	21401.8	763663	267330	320973	95045.3	55813.8	16176.6
Tb927.7.3550	2	2	72.13	0.0546021	4.01241	4.01241	16.1382	3hr	6hr	Tb927.7.3550 hypothetical protein, conserved 9840346:9844071 reverse MW:138165	570854	310456	182243	28021.2	687.218	37194.3	712188	290432	266527	19164.8	501.904	28113.3
Tb11.v5.0742	1	1	30.88	0.0555323	1.75364	1.75364	3.37207	3hr	6hr	Tb11.v5.0742 proteasome beta-1 subunit, putative 30347439:30348287 forward MW:30440	2.04728e+06	915913	930056	734205	193449	226904	2.55415e+06	856840	1.36019e+06	502153	141284	171505
Tb927.8.2030	3	3	146.83	0.0568654	1.56226	1.56226	2.95316	3hr	6hr	Tb927.8.2030 hypothetical protein, conserved 11767582:11768847 forward MW:48239	647828	255202	354881	231400	78110.6	116443	808219	238742	519007	158264	57047.4	88013.6
Tb927.10.170	1	1	25.29	0.058435	1.23475	1.23475	2.3534	3hr	6hr	Tb927.10.170 pseudouridine synthase, Cbf5p 17223646:17224929 forward MW:48286	129118	134152	197271	95802.3	31468	68421.9	161085	125500	288506	65523.2	22982.4	51716.7
Tb927.11.7380	1	1	30.04	0.0584639	6.03112	6.03112	65.3957	3hr	6hr	Tb927.11.7380 glycerol-3-phosphate dehydrogenase (FAD-dependent), mitochondrial 23375058:23376869 forward MW:66992	36718.3	6920.19	6755.37	651.579	119.021	0	45809.2	6473.86	9879.6	445.642	86.9259	0
Tb927.6.2790	2	2	116.4	0.0607643	0.694944	0.694944	1.61882	3hr	6hr	Tb927.6.2790 L-threonine 3-dehydrogenase, putative 8140939:8141937 forward MW:36958	2.82138e+06	2.253e+06	1.72125e+06	1.1012e+06	1.50381e+06	1.59288e+06	3.51991e+06	2.10769e+06	2.5173e+06	753154	1.0983e+06	1.20398e+06
Tb927.11.15370	1	1	37.96	0.0627614	2.31261	2.31261	4.9678	3hr	6hr	TbKap123 hypothetical protein, conserved 25370510:25373728 reverse MW:117884	281944	109601	109604	74220.4	19823.9	6835.32	351748	102533	160294	50762.4	14478.2	5166.48
Tb927.11.15880	2	2	60.18	0.0640422	1.82695	1.82695	3.54787	3hr	6hr	Tb927.11.15880 60S ribosomal protein L27, putative 25503164:25503565 reverse MW:15581	78298.7	39686.9	113905	32735.5	24484.9	8140.19	97684.1	37127.2	166584	22389.2	17882.3	6152.77
Tb927.11.16810	1	1	31.63	0.0643197	-1.67306	1.67306	3.18891	6hr	3hr	Tb927.11.16810 dynein light intermediate chain D1bLIC, putative 25771627:25772883 reverse MW:45168	272742	494956	967998	2.85081e+06	1.00341e+06	1.68075e+06	340268	463034	1.41568e+06	1.94979e+06	732829	1.2704e+06
Tb11.v5.0162	1	1	87.38	0.0651831	5.17582	5.17582	36.1475	3hr	6hr	Tb11.v5.0162 proteasome beta 6 subunit 26699253:26700029 reverse MW:28705	364257	146549	430296	0	75.6358	25959.5	454441	137097	629300	0	55.2399	19621.5
Tb927.11.14870	1	1	45.59	0.065348	2.46445	2.46445	5.51918	3hr	6hr	Tb927.11.14870 NAD+ synthase, putative 25246400:25247284 reverse MW:32916	248445	90513.4	128221	50129	30233.5	4284.02	309955	84675.6	187521	34285.3	22080.8	3238.08
Tb927.6.2740	1	1	24.36	0.0659049	1.10415	1.10415	2.14972	3hr	6hr	pdxK pyridoxal kinase 8128188:8129090 forward MW:33332	47045.4	56721.9	71432.9	41509	14043.2	25946.9	58693	53063.5	104469	28389.7	10256.3	19612
Tb11.v5.0537	1	1	31.09	0.0674358	1.62784	1.62784	3.0905	3hr	6hr	Tb11.v5.0537 polyubiquitin, putative 28853901:28855772 forward MW:70129	398221	359600	401555	212579	33427.3	129137	496814	336407	587268	145391	24413.3	97608
Tb927.9.13380	1	1	46.17	0.0684569	1.75331	1.75331	3.3713	3hr	6hr	Tb927.9.13380 phosphoinositide-binding protein, putative 15729524:15730783 reverse MW:48173	116612	40564.3	51666.3	8715.66	20308.1	32923.3	145483	37948.1	75561	5961	14831.8	24885.1
Tb927.11.16280	1	1	34.82	0.0699131	4.03976	4.03976	16.4471	3hr	6hr	Tb927.11.16280 60S ribosomal protein L2, putative 25617518:25618300 reverse MW:28314	20251.3	24605.2	40627.4	2437.77	21.6531	2738.08	25265.2	23018.2	59416.8	1667.29	15.8142	2069.58
Tb11.v5.0200	1	1	80.06	0.0719576	1.07791	1.07791	2.11097	3hr	6hr	Tb11.v5.0200 proteasome beta 5 subunit, putative 26822084:26823016 reverse MW:34416	264497	182920	260179	179807	58946.5	96445.1	329982	171123	380507	122978	43051.1	72898.2
Tb927.7.5280	1	1	43.01	0.0724877	-1.87385	1.87385	3.6651	6hr	3hr	Tb927.7.5280 hypothetical protein, conserved 10319226:10325255 forward MW:220219	34587.9	18386.7	38998.7	151139	145540	40412.6	43151.2	17200.8	57034.9	103370	106294	30545.9
Tb927.3.5580	1	1	41.38	0.0726141	2.47785	2.47785	5.57067	3hr	6hr	Tb927.3.5580 tryptophanyl-tRNA synthetase 3820491:3821660 forward MW:44246	90113.3	49896.1	87661	1369.08	21868.7	17631.7	112424	46678	128203	936.369	15971.6	13326.9
Tb927.3.1680	1	1	31.57	0.0732917	5.95474	5.95474	62.0235	3hr	6hr	Tb927.3.1680 hypothetical protein, conserved 2701994:2702950 reverse MW:35191	71035.7	36483.3	37547.2	1065.76	0	1273.13	88622.9	34130.3	54912.1	728.917	0	962.298
Tb927.10.10390	5	5	229.45	0.0788312	0.892847	0.892847	1.85684	3hr	6hr	Tb927.10.10390 trypanothione reductase 19715085:19716563 reverse MW:53157	4.45907e+06	2.79586e+06	3.84068e+06	3.04641e+06	1.36624e+06	1.5629e+06	5.56306e+06	2.61554e+06	5.61693e+06	2.08356e+06	997818	1.18132e+06
Tb927.10.1450	1	1	41.26	0.0801252	5.73694	5.73694	53.3322	3hr	6hr	Tb927.10.1450 hypothetical protein, conserved 17530690:17539308 reverse MW:329652	105270	24313.6	12637.1	2371.34	0	295.36	131334	22745.4	18481.5	1621.86	0	223.248
Tb927.2.4210	1	1	38.26	0.0805331	0.794001	0.794001	1.73388	3hr	6hr	PEPCK glycosomal phosphoenolpyruvate carboxykinase 1805801:1807378 reverse MW:58565	1.15262e+06	699650	937535	426160	764804	418035	1.43799e+06	654525	1.37113e+06	291468	558568	315972
Tb927.6.5120	1	1	32.98	0.0814424	0.844207	0.844207	1.79528	3hr	6hr	Tb927.6.5120 60S acidic ribosomal protein P2, putative 8706429:8706752 forward MW:10444	789824	1.38077e+06	718279	607581	409441	592128	985370	1.29171e+06	1.05047e+06	415549	299031	447560
Tb927.5.2640	1	1	30.09	0.0837995	5.77933	5.77933	54.9225	3hr	6hr	Tb927.5.2640 hypothetical protein, conserved 6404603:6405436 forward MW:31244	64564	14399.7	49664.6	0	1324.23	1017.76	80548.9	13471	72633.6	0	967.143	769.276
Tb927.11.5520	5	5	331.65	0.0841976	1.01851	1.01851	2.02583	3hr	6hr	TIM triosephosphate isomerase 22864516:22865268 forward MW:26819	1.4116e+07	7.89338e+06	1.04492e+07	8.52991e+06	4.27378e+06	3.21872e+06	1.76109e+07	7.38429e+06	1.52817e+07	5.83396e+06	3.12131e+06	2.43287e+06
Tb927.7.2440	2	2	102.75	0.0849359	1.89903	1.89903	3.72963	3hr	6hr	P5CR pyrroline-5-carboxylate reductase, putative 9552261:9553073 reverse MW:28271	327934	88640.3	339703	51944.5	35688.3	115143	409125	82923.3	496810	35527	26064.6	87030.8
Tb927.2.820	2	1	79.81	0.0866866	1.25037	1.25037	2.37903	3hr	6hr	3B10.365 retrotransposon hot spot protein (RHS, pseudogene), putative 1205397:1206980 reverse MW:60528	637927	276944	240102	206663	166675	112143	795867	259082	351145	141345	121729	84763.6
Tb927.6.2200	2	2	58.69	0.0873861	1.06883	1.06883	2.09774	3hr	6hr	Tb927.6.2200 hypothetical protein, conserved 8003129:8003722 forward MW:21125	814546	525651	499510	488653	156217	232126	1.01621e+06	491748	730524	334210	114092	175453
Tb927.11.1540	1	1	41.7	0.0898957	1.2563	1.2563	2.38882	3hr	6hr	Tb927.11.1540 isovaleryl-coA dehydrogenase, putative 21780364:21781599 reverse MW:44800	755195	475364	398504	359031	94270.8	228652	942168	444704	582806	245556	68849.9	172827
Tb927.7.5790	1	1	44.29	0.0907916	1.71055	1.71055	3.27285	3hr	6hr	Tb927.7.5790 protein disulfide isomerase, putative 10486035:10486442 forward MW:15400	696437	457091	602366	167532	335688	33283.4	868862	427611	880949	114582	245167	25157.3
Tb927.10.14550	1	1	33.45	0.0914872	3.50659	3.50659	11.3655	3hr	6hr	Tb927.10.14550 ATP-dependent DEAD/H RNA helicase, putative 20717813:20719795 reverse MW:71367	218008	79943.6	126108	12658.9	24499.1	153.127	271983	74787.6	184431	8657.97	17892.7	115.741
Tb927.5.2940	1	1	28.73	0.0926104	1.44263	1.44263	2.71816	3hr	6hr	Tb927.5.2940 stress-induced protein sti1, putative 6486523:6488175 forward MW:62328	41971.5	20227.5	15759.7	17677.2	5427.04	5576.43	52362.9	18922.9	23048.3	12090.2	3963.59	4214.95
Tb927.3.3900	1	1	59.49	0.0968279	0.577215	0.577215	1.49197	3hr	6hr	CPT II carnitine O-palmitoyltransferase II, putative 3342639:3344504 forward MW:67395	326407	246290	362223	156707	205958	263972	407220	230405	529745	107178	150419	199523
Tb11.v5.0638	1	1	43.96	0.0989443	1.99041	1.99041	3.97349	3hr	6hr	CBP1 serine carboxypeptidase III precursor, putative 29634252:29635643 forward MW:51565	616439	469002	689693	15244.6	149055	282445	769058	438753	1.00866e+06	10426.4	108861	213487
Tb927.8.6390	1	1	48.53	0.0991259	1.29486	1.29486	2.45353	3hr	6hr	TbLysoPLA lysophospholipase, putative 12984649:12985491 forward MW:30092	544183	346645	340722	250585	196119	55245	678913	324287	498300	171385	143234	41757
Tb927.9.12510	1	1	29.31	0.101024	3.32327	3.32327	10.0093	3hr	6hr	DED1 ATP-dependent DEAD/H RNA helicase, putative 15569255:15571462 forward MW:82742	40544.7	3642.58	12951.4	3125.45	2392.74	190.364	50582.9	3407.64	18941.2	2137.62	1747.52	143.887
Tb927.4.5310	2	2	88.66	0.102129	2.7837	2.7837	6.88617	3hr	6hr	Tb927.4.5310 serine/threonine-protein kinase a, putative 5353722:5355044 reverse MW:50194	590117	209697	384978	68982.2	101061	2010.41	736220	196173	563023	47179.8	73809.1	1519.57
Tb927.10.14580	1	1	24.23	0.102267	1.35859	1.35859	2.56434	3hr	6hr	Tb927.10.14580 60S ribosomal protein L17, putative 20725977:20726477 reverse MW:19105	128411	164380	56010.4	74786.4	26967.6	34265.7	160204	153778	81914.2	51149.5	19695.6	25899.7
Tb11.v5.0270	1	1	37.02	0.102791	5.28603	5.28603	39.0169	3hr	6hr	Tb11.v5.0270 nucleoside hydrolase, putative 27086116:27087189 reverse MW:39391	86126.3	47051.5	119311	0	4396.93	2074.34	107450	44016.9	174490	0	3211.26	1567.89
Tb927.8.2050	1	1	48.85	0.103026	2.2597	2.2597	4.78891	3hr	6hr	Tb927.8.2050 GDP-mannose pyrophosphorylase 11771373:11772482 forward MW:40704	200878	150266	122818	56899.2	39948.1	2123.3	250611	140574	179619	38915.7	29175.7	1604.9
Tb927.10.270	1	1	22.34	0.114051	1.59227	1.59227	3.01523	3hr	6hr	Tb927.10.270 60S ribosomal protein L32, putative 17236188:17236586 forward MW:15396	983744	231124	568159	109561	216998	264782	1.2273e+06	216217	830923	74933.1	158483	200136
Tb927.3.2230	5	5	224.85	0.114131	1.04416	1.04416	2.06217	3hr	6hr	Tb927.3.2230 succinyl-CoA synthetase alpha subunit, putative 2839551:2840456 reverse MW:31465	2.13254e+07	9.82803e+06	9.8687e+06	9.63843e+06	6.07192e+06	4.18231e+06	2.66051e+07	9.19416e+06	1.44328e+07	6.59212e+06	4.43457e+06	3.1612e+06
Tb927.11.8970	1	1	26.03	0.116671	#VALUE!	#VALUE!	Infinity	3hr	6hr	Tb927.11.8970 ribose 5-phosphate isomerase, putative 23759419:23759886 forward MW:16957	74442	0	31573.6	0	0	0	92872.5	0	46175.9	0	0	0
Tb11.v5.0854	1	1	22.7	0.116745	2.47024	2.47024	5.54138	3hr	6hr	Tb11.v5.0854 hypothetical protein, conserved 30982631:30983275 forward MW:24431	243752	35416.7	265862	23465.8	62376.7	12514.1	304101	33132.4	388819	16049.2	45556.3	9458.82
Tb927.11.6330	1	1	24.34	0.116997	#VALUE!	#VALUE!	Infinity	3hr	6hr	6PGL 6-phosphogluconolactonase 23079415:23080215 reverse MW:28650	11413.1	0	4630.25	0	0	0	14238.8	0	6771.66	0	0	0
Tb927.7.1320	3	3	114.63	0.119099	1.14196	1.14196	2.20681	3hr	6hr	HSP10 10 kDa heat shock protein, putative 9264946:9265248 forward MW:10670	1.06823e+07	4.76169e+06	5.09655e+06	4.29323e+06	3.49582e+06	1.51873e+06	1.3327e+07	4.45458e+06	7.45361e+06	2.93632e+06	2.55314e+06	1.14794e+06
Tb927.10.8030	1	1	22.71	0.121407	1.5211	1.5211	2.87009	3hr	6hr	Tb927.10.8030 hypothetical protein, conserved 19153697:19154464 reverse MW:28834	78065.4	34438.2	31684.3	18003.3	27696.2	4538.55	97393.1	32217.1	46337.8	12313.2	20227.7	3430.47
Tb927.5.1360	1	1	39.98	0.127682	1.50273	1.50273	2.83378	3hr	6hr	NDRT nucleoside 2-deoxyribosyltransferase 6000718:6001179 forward MW:17297	150602	99714.6	187598	9404.12	59392.3	85737.2	187889	93283.4	274358	6431.86	43376.6	64804.6
Tb927.10.14980	1	1	60.42	0.129405	4.99452	4.99452	31.8786	3hr	6hr	IFT52 intraflagellar transport protein IFT52, putative 20811745:20813712 forward MW:72378	307170	156101	133493	8982.66	9737.25	0	383221	146033	195232	6143.61	7111.52	0
Tb927.10.3210	10	10	536.65	0.130073	-0.711417	0.711417	1.63741	6hr	3hr	Tb927.10.3210 delta-1-pyrroline-5-carboxylate dehydrogenase, putative 17984308:17985993 forward MW:62037	1.85676e+07	1.50774e+07	1.75932e+07	4.11109e+07	1.94789e+07	2.33083e+07	2.31647e+07	1.4105e+07	2.57297e+07	2.81174e+07	1.42262e+07	1.76176e+07
Tb927.11.16730	7	7	363.75	0.13221	0.485606	0.485606	1.40017	3hr	6hr	GCVL-2 dihydrolipoyl dehydrogenase 25749802:25751235 reverse MW:50433	3.12592e+06	2.40687e+06	3.67434e+06	2.7483e+06	2.07106e+06	1.75635e+06	3.89984e+06	2.25163e+06	5.37366e+06	1.87968e+06	1.51258e+06	1.32754e+06
Tb927.10.3840	1	1	30.5	0.132774	4.24734	4.24734	18.9923	3hr	6hr	Tb927.10.3840 60S ribosomal protein L18a, putative 18164487:18165026 reverse MW:20904	442460	162773	253982	42127.9	0	3112.39	552006	152275	371444	28813	0	2352.5
Tb927.9.15400	1	1	26.96	0.133999	-1.40532	1.40532	2.64876	6hr	3hr	Tb927.9.15400 ankyrin-repeat protein, putative 15999314:16008460 forward MW:334359	369096	174347	210948	863923	882024	252250	460478	163102	308507	590872	644178	190664
Tb927.3.2090	1	1	59.05	0.13743	0.794096	0.794096	1.73399	3hr	6hr	Tb927.3.2090 aminopeptidase P1, putative 2808672:2810519 reverse MW:68388	204730	86225.6	118905	76938.9	91070.4	68358.9	255417	80664.4	173896	52621.7	66512.5	51669.1
Tb11.v5.0881	1	1	65.6	0.14	1.59596	1.59596	3.02295	3hr	6hr	Tb11.v5.0881 antigenic protein, putative 31123109:31124956 forward MW:71561	147870	156979	110966	95202.1	4252.63	38098.2	184480	146855	162286	65112.6	3105.87	28796.6
Tb927.10.15120	1	1	38.89	0.140596	4.05424	4.05424	16.613	3hr	6hr	Tb927.10.15120 40S ribosomal protein S13, putative 20844608:20845063 forward MW:17309	94824.5	67997.9	53178.9	10573.5	0	2428.44	118301	63612.3	77773.3	7231.65	0	1835.54
Tb927.7.2240	1	1	21.25	0.140928	4.10743	4.10743	17.2369	3hr	6hr	Tb927.7.2240 hypothetical protein, conserved 9502487:9504121 reverse MW:59666	173136	78078.3	49042.8	2142.22	15277.2	0	216002	73042.6	71724.3	1465.15	11157.6	0
Tb927.11.2500	10	10	412.68	0.152344	0.673119	0.673119	1.59452	3hr	6hr	Tb927.11.2500 carboxypeptidase, putative 22033442:22034953 reverse MW:57683	7.43153e+06	4.31047e+06	6.85365e+06	5.45129e+06	3.64077e+06	2.57019e+06	9.27145e+06	4.03246e+06	1.00233e+07	3.72836e+06	2.659e+06	1.94268e+06
Tb927.11.16770	1	1	25.23	0.15282	1.1985	1.1985	2.29501	3hr	6hr	Tb927.11.16770 glucosamine-6-phosphate isomerase, putative 25759131:25759973 reverse MW:31087	21851.8	36320.2	50088.3	24959.3	4751.37	17461.4	27262	33977.7	73253.3	17070.7	3470.12	13198.2
Tb927.6.1030	3	1	127.09	0.162465	0.880528	0.880528	1.84105	3hr	6hr	CP cysteine peptidase precursor 7721726:7723075 reverse MW:48359	5.32397e+06	5.73997e+06	6.59291e+06	1.14396e+06	2.29754e+06	6.14915e+06	6.6421e+06	5.36976e+06	9.64201e+06	782400	1.67799e+06	4.64784e+06
Tb927.6.1570	2	2	77.63	0.164519	1.04081	1.04081	2.05738	3hr	6hr	Tb927.6.1570 2-hydroxy-3-oxopropionate reductase, putative 7848077:7848979 reverse MW:31753	1.25104e+06	687158	678028	605730	522922	142978	1.56078e+06	642838	991604	414284	381912	108070
Tb927.10.15720	1	1	33.27	0.165512	3.01495	3.01495	8.08332	3hr	6hr	RPN9 proteasome regulatory non-ATP-ase subunit 9 21021851:21023068 forward MW:45990	14061.5	6385.03	7178.65	2830.99	586.564	0	17542.9	5973.21	10498.6	1936.23	428.391	0
Tb927.4.2030	1	1	29.39	0.167501	3.799	3.799	13.9191	3hr	6hr	ALBA4 ALBA-Domain Protein 4422298:4422951 reverse MW:22704	403857	188813	236409	50384.8	0	9179.28	503845	176636	345745	34460.2	0	6938.17
Tb927.6.4980	1	1	52.3	0.176967	3.2483	3.2483	9.50247	3hr	6hr	RPS14 40S ribosomal protein S14 8674819:8675253 forward MW:15513	453.512	6097.3	28681.5	37.7976	0	3669.91	565.793	5704.05	41946.2	25.8513	0	2773.9
Tb927.6.4740	1	1	37.34	0.183237	3.50708	3.50708	11.3694	3hr	6hr	Tb927.6.4740 importin-alpha re-exporter protein, putative 8622458:8625340 forward MW:106582	131181	79711.6	111936	8941.02	19453.5	0	163659	74570.5	163704	6115.13	14207.7	0
Tb11.v5.0887	2	2	78.67	0.18567	0.86187	0.86187	1.81739	3hr	6hr	Tb11.v5.0887 hypothetical protein, conserved 31157408:31159108 reverse MW:63120	230571	157278	100661	119430	105101	44266.1	287657	147134	147214	81683.3	76759.5	33458.5
Tb927.8.8150	1	1	63.24	0.189828	3.42638	3.42638	10.7509	3hr	6hr	Tb927.8.8150 hypothetical protein, conserved 13539388:13539936 forward MW:19746	106304	85001.6	43761	0	8092.19	13772.6	132622	79519.3	63999.6	0	5910.06	10410
Tb927.11.7150	2	2	67.93	0.198699	0.895741	0.895741	1.86057	3hr	6hr	Tb927.11.7150 NGG1 interacting factor 3-like 23299213:23300058 reverse MW:30459	146967	68401.8	82398.2	96399.4	41480.4	22161.1	183353	63990.2	120506	65931.5	30294.8	16750.5
Tb927.9.9820	1	1	53.58	0.205872	2.67043	2.67043	6.36617	3hr	6hr	Tb927.9.9820 glyceraldehyde-3-phosphate dehydrogenase, putative 15168017:15169084 reverse MW:38802	50700	26944.5	35900.8	11667.9	6166.3	1.54803	63252.4	25206.6	52504.3	7980.15	4503.5	1.17008
Tb927.9.6560	1	1	36.11	0.208615	1.32228	1.32228	2.50062	3hr	6hr	Tb927.9.6560 protein kinase, putative 14687387:14689567 forward MW:80199	203202	48966.6	176066	3575.72	16264.2	151411	253511	45808.4	257493	2445.58	11878.4	114445
Tb927.11.880	3	3	183.25	0.212787	0.491647	0.491647	1.40605	3hr	6hr	CYPA cyclophilin a 21521685:21522218 forward MW:18717	1.80956e+07	1.25436e+07	1.2916e+07	8.09341e+06	7.45672e+06	1.54268e+07	2.25757e+07	1.17346e+07	1.88894e+07	5.53542e+06	5.44595e+06	1.16604e+07
Tb927.8.6060	6	6	242.7	0.213476	0.870958	0.870958	1.82888	3hr	6hr	Tb927.8.6060 2-amino-3-ketobutyrate coenzyme A ligase, putative 12895174:12896388 forward MW:43734	1.45742e+06	603131	1.45968e+06	1.06915e+06	430222	425439	1.81826e+06	564231	2.13476e+06	731233	314209	321569
Tb927.7.7420	1	1	47.74	0.216422	0.935489	0.935489	1.91254	3hr	6hr	Tb927.7.7420 ATP synthase alpha chain, mitochondrial precursor 11056502:11058256 reverse MW:63503	183496	143854	172130	186463	12992.3	61705.8	228926	134576	251738	127530	9488.79	46640.4
Tb927.7.1300	1	1	46.83	0.219504	1.29759	1.29759	2.45818	3hr	6hr	Tb927.7.1300 protein disulfide isomerase, putative 9258231:9259364 forward MW:41940	55375	31255.5	20970.9	17515.4	24692.7	1564.65	69084.9	29239.6	30669.6	11979.5	18034.1	1182.65
Tb927.6.1800	1	1	21.41	0.221647	1.95979	1.95979	3.89006	3hr	6hr	Tb927.6.1800 protein phosphatase 2C, putative 7906842:7907990 reverse MW:41135	89445.7	36928.9	54475.2	43731.4	0	2758.84	111591	34547.1	79669	29909.7	0	2085.27
Tb927.11.10240	1	1	50.37	0.241716	0.606779	0.606779	1.52286	3hr	6hr	Tb927.11.10240 hslVU complex proteolytic subunit, putative 24034444:24035073 forward MW:22684	660548	396796	366140	512261	212525	209959	824088	371204	535473	350356	155216	158698
Tb927.11.3690	1	1	33.19	0.276065	1.0584	1.0584	2.08261	3hr	6hr	Tb927.11.3690 hypothetical protein, conserved 22382484:22383611 forward MW:41465	60470.1	18055.4	29223.2	27725.2	20467.3	3544.71	75441.4	16890.9	42738.5	18962.4	14948.1	2679.28
Tb927.11.11520	1	1	42.14	0.282259	1.54169	1.54169	2.91136	3hr	6hr	PEX11 glycosomal membrane protein 24383919:24384575 forward MW:24027	103894	49355.9	34276.6	35630.7	28736.5	44.8302	129616	46172.6	50129	24369.3	20987.4	33.8849
Tb927.6.1000	3	1	137.34	0.284133	0.323498	0.323498	1.25136	3hr	6hr	CP cysteine peptidase precursor 7716437:7717786 reverse MW:48342	1.30362e+07	1.17341e+07	1.08074e+07	1.00087e+07	6.16626e+06	1.22563e+07	1.62638e+07	1.09773e+07	1.58057e+07	6.84536e+06	4.50348e+06	9.26394e+06
Tb927.8.890	2	2	74.22	0.301043	-1.05528	1.05528	2.07812	6hr	3hr	Tb927.8.890 small GTP-binding protein Rab1, putative 11394840:11395466 reverse MW:22714	8.93675e+06	7.49057e+06	8.60289e+06	2.26013e+07	2.36976e+07	5.71678e+06	1.11493e+07	7.00746e+06	1.25816e+07	1.5458e+07	1.73073e+07	4.32104e+06
Tb927.11.2540	1	1	32.13	0.312862	0.759379	0.759379	1.69276	3hr	6hr	Tb927.11.2540 hypothetical protein, conserved 22045946:22046839 reverse MW:33848	90523.6	55566.2	33335.3	34509.9	59892.6	11592.9	112936	51982.3	48752.3	23602.7	43742	8762.54
Tb927.9.11540	1	1	30.49	0.330385	0.313652	0.313652	1.24285	3hr	6hr	Tb927.9.11540 hypothetical protein, conserved 15410762:15412078 forward MW:50787	491994	342120	487776	246829	436445	380321	613803	320055	713364	168817	318754	287466
Tb927.10.12820	1	1	25.28	0.331019	0.480843	0.480843	1.39556	3hr	6hr	Tb927.10.12820 hypothetical protein, conserved 20267025:20270066 reverse MW:110245	98745	55226.4	54899.2	63060.2	57930.8	28677.1	123193	51664.5	80289.1	43129.5	42309.2	21675.6
Tb927.6.4840	3	3	87.44	0.34701	-0.48827	0.48827	1.40276	6hr	3hr	METK1 S-adenosylmethionine synthetase, putative 8649174:8650367 forward MW:43540	3.50828e+06	3.72652e+06	3.29618e+06	3.70186e+06	7.61625e+06	3.45435e+06	4.37687e+06	3.48617e+06	4.8206e+06	2.53185e+06	5.56246e+06	2.61097e+06
Tb927.8.7020	1	1	21.62	0.38532	0.242966	0.242966	1.18342	3hr	6hr	Tb927.8.7020 peptidase, putative 13146762:13149956 forward MW:118861	53915.8	48798.2	57036.2	62022.7	43131.7	29835.6	67264.4	45650.9	83414.4	42419.9	31500.8	22551.3
Tb11.v5.0160	2	2	105.37	0.396571	0.379227	0.379227	1.30064	3hr	6hr	Tb11.v5.0160 cyclophilin-type peptidyl-prolyl cis-trans isomerase, putative 26696927:26697523 reverse MW:21225	1.34609e+06	985277	782010	1.48707e+06	512961	393692	1.67936e+06	921730	1.14368e+06	1.01707e+06	374637	297572
Tb927.2.5220	1	1	24.92	0.430149	0.670119	0.670119	1.5912	3hr	6hr	30J2.60 hypothetical protein, conserved 1983113:1984168 forward MW:38972	6272.77	8481.02	2423.1	4615.26	2132.26	4047.38	7825.8	7934.02	3543.74	3156.57	1557.28	3059.22
Tb927.3.670	1	1	20.02	0.432039	0.721866	0.721866	1.64931	3hr	6hr	Tb927.3.670 hypothetical protein 2422320:2423768 reverse MW:52649	1.39938e+06	3.33068e+06	5.46496e+06	2.97361e+06	747356	2.4604e+06	1.74584e+06	3.11586e+06	7.9924e+06	2.03378e+06	545825	1.8597e+06
Tb927.10.16380	1	1	29.3	0.443859	0.261966	0.261966	1.19911	3hr	6hr	Tb927.10.16380 variant surface glycoprotein (VSG, pseudogene), putative 21219384:21220778 forward MW:50028	1.06407e+08	8.0379e+07	9.30057e+07	1.40538e+08	4.2457e+07	5.03371e+07	1.32751e+08	7.51948e+07	1.36019e+08	9.61197e+07	3.10081e+07	3.80473e+07
Tb11.v5.0142	1	1	49.34	0.461623	0.314137	0.314137	1.24327	3hr	6hr	Tb11.v5.0142 variant surface protein (VSG), putative 26636891:26637592 reverse MW:24855	3.48524e+06	1.92772e+06	2.14517e+06	2.93847e+06	1.76209e+06	1.37868e+06	4.34812e+06	1.80339e+06	3.13728e+06	2.00974e+06	1.28693e+06	1.04208e+06
Tb927.10.5030	1	1	88.56	0.463515	0.75841	0.75841	1.69163	3hr	6hr	Tb927.10.5030 ubiquitin/ribosomal protein S27a, putative 18399669:18400124 forward MW:16705	25780.7	58636.4	115986	38129.9	27988	52349.9	32163.5	54854.6	169627	26078.6	20440.8	39568.7
Tb927.11.7750	1	1	25.67	0.512485	0.251949	0.251949	1.19082	3hr	6hr	Tb927.11.7750 MSP-A, putative 23491916:23493601 reverse MW:61834	302028	210056	170353	269827	166593	136663	376804	196508	249138	184546	121670	103297
Tb927.7.3980	1	1	33.22	0.52822	0.307225	0.307225	1.23733	3hr	6hr	Tb927.7.3980 immunodominant antigen, putative 9970495:9973209 forward MW:97321	70376	31530.9	33263.4	71086	25210.4	12947.6	87799.9	29497.3	48647.1	48618.6	18412.2	9786.46
Tb927.8.6450	1	1	57.44	0.538798	0.288919	0.288919	1.22172	3hr	6hr	ICP inhibitor of cysteine peptidase 12995462:12995827 forward MW:13454	450763	287901	567974	172873	407184	489447	562365	269332	830652	118235	297383	369949
Tb11.v5.0668	5	5	199.98	0.556454	0.191194	0.191194	1.14171	3hr	6hr	Tb11.v5.0668 protein disulfide isomerase 29848695:29850188 forward MW:55639	7.47751e+06	5.16402e+06	5.26755e+06	8.05423e+06	4.66589e+06	2.9661e+06	9.32881e+06	4.83096e+06	7.7037e+06	5.50862e+06	3.40769e+06	2.24193e+06
Tb927.7.2160	2	2	61.04	0.620751	-1.05313	1.05313	2.07503	6hr	3hr	Tb927.7.2160 hypothetical protein, conserved 9481447:9482472 reverse MW:37233	26815.6	7023.98	22779.6	3222.8	1136.59	113127	33454.7	6570.96	33314.8	2204.21	830.097	85507.5
Tb927.8.3690	2	2	52.19	0.627147	0.130172	0.130172	1.09442	3hr	6hr	IDH isocitrate dehydrogenase [NADP], mitochondrial precursor, putative 12233678:12234991 reverse MW:48566	201333	129107	165251	252046	113718	87160.7	251180	120780	241677	172385	83052.8	65880.5
Tb927.8.6110	1	1	23.49	0.708947	0.0648519	0.0648519	1.04598	3hr	6hr	Tb927.8.6110 hypothetical protein, conserved 12914042:12915541 forward MW:54670	160334	109336	150583	215774	120324	65682.2	200030	102284	220225	147577	87877.6	49645.9
Tb927.4.2450	1	1	22.32	0.768159	-0.742259	0.742259	1.67279	6hr	3hr	Tb927.4.2450 thioredoxin, putative 4548691:4549926 forward MW:44490	47254.8	27282.2	20389.8	65455.3	83779.9	9557.67	58954.3	25522.6	29819.6	44767.6	61187.9	7224.17
Tb927.11.2690	5	5	239.44	0.830201	-0.119997	0.119997	1.08673	6hr	3hr	Tb927.11.2690 succinyl-coA:3-ketoacid-coenzyme A transferase, mitochondrial precursor, putative 22088242:22089723 reverse MW:53097	4.14872e+06	3.19965e+06	3.41944e+06	5.55138e+06	3.05542e+06	3.09493e+06	5.17587e+06	2.99329e+06	5.00087e+06	3.79681e+06	2.2315e+06	2.33931e+06
Tb927.10.11590	1	1	34.43	0.844969	-0.227752	0.227752	1.17101	6hr	3hr	Tb927.10.11590 nicotinate phosphoribosyltransferase, putative 19979994:19981280 forward MW:48918	503196	865222	427918	351512	586928	1.16509e+06	627778	809418	625823	240413	428657	880632
Tb927.4.5010	1	1	25.65	0.882953	-0.311471	0.311471	1.24097	6hr	3hr	Tb927.4.5010 calreticulin, putative 5283874:5285061 reverse MW:45042	15129.6	7431.94	14144.6	32507	3962.85	9081.47	18875.4	6952.61	20686.2	22232.9	2894.23	6864.24
