# Supplementary material for: Extracellular release of two peptidases dominates generation of the trypanosome quorum-sensing signal
Source: Nat Commun. 2022 Jun 9;13:3322. doi: 10.1038/s41467-022-31057-1 (PMC9184580; doi:10.1038/s41467-022-31057-1)
Supplement: Supplementary file 7 — Source data [file 41467_2022_31057_MOESM7_ESM.zip]

Archive with 6 entries (5 files):
- source data files/
- __MACOSX/._source data files
- source data files/Source data file-uncropped gels.pdf
- __MACOSX/source data files/._Source data file-uncropped gels.pdf
- source data files/Source data-graphs.xlsx
- __MACOSX/source data files/._Source data-graphs.xlsx
