# Supplementary material for: Extracellular release of two peptidases dominates generation of the trypanosome quorum-sensing signal
Source: Nat Commun. 2022 Jun 9;13:3322. doi: 10.1038/s41467-022-31057-1 (PMC9184580; doi:10.1038/s41467-022-31057-1)
Supplement: Supplementary file 7 — Source data [file 41467_2022_31057_MOESM7_ESM.zip › source data files/Source data-graphs.xlsx]

## Sheet: Figure 3
	A
	Tb927.11.6590									Tb927.6.400									Tb927.8.7020
	Days	+Dox			-Dox					Days	+Dox		-Dox						Days	+Dox			-Dox
	0	1	1	1	1	1	1			0	1	1	1	1					0	1	1	1	1	1	1
	1	1	1	1	1	1	1			1	1	1	1	1					1	1	1	1	1	1	1
	2	1	1	1	1	1	1			2	1	1	1	1					2	1	1	1	1	1	1
	3	106743550	103026976	106743550	106743550	59082450	99318834			3	1.59996e+07	12350009	59082450	3.03675e+07					3	5.18704e+07	33943459	3.03675e+07	3.75205e+07	3.03675e+07	5.18704e+07
	4	483634887	501015968	410720688	624945923	553652724	757216806			4	106743550	69957263	419216562	347732314					4	167326238	178911139	155810736	360224727	406481178	372770471
	5	253813461	237832605	253813461	419216562	393796633	432002159			5	558071886	389579861	638450118	453421441					5	129218441	144365939	125451919	514106326	562496010	474975856
	6	182787970	163479962	167326238	381163575	327032160	343580154			6	771114501	670123446	674666698	642960916					6	8.45708e+07	6.26996e+07	7.72474e+07	302395336	273941268	294233422
	Tb927.11.12850									Tb927.3.4750									Tb927.3.2090
	Days	+Dox			-Dox					Days	+Dox		-Dox						Days	+Dox		-Dox
	0	1	1	1	1	1	1			0	1	1	1	1					0	1	1	1	1
	1	1	1	1	1	1	1			1	1	1	1	1					1	1	1	1	1
	2	1	1	1	1	1	1			2	1	1	1	1					2	1	1	1	1
	3	8.633e+06	4.76628e+06	4.76628e+06	8.633e+06	12350009	1.59996e+07			3	33943459	4.46849e+07	4.11005e+07	4.11005e+07					3	1.96134e+07	2.32072e+07	1.96134e+07	1
	4	1.96134e+07	1.96134e+07	1.59996e+07	117943606	129218441	148172935			4	356054628	440553487	479302729	571359079					4	229883486	121693627	221962333	12350009
	5	5.18704e+07	99318834	6.26996e+07	372770471	356054628	339434031			5	692885411	647476392	907426615	936061218					5	298311194	257825660	444837365	178911139
	6	7.35982e+07	69957263	5.54728e+07	298311194	221962333	257825660			6	402247316	364400752	351890481	398019127					6	294233422	249808018	269902417	265870174
	Tb927.11.3570									Tb927.11.2500									Tb927.3.3410
	Days	+Dox		-Dox						Days	+Dox			-Dox					Days	+Dox		-Dox
	0	1	1	1	1					0	1	1	1	1	1	1			0	1	1	1	1
	1	1	1	1	1					1	1	1	1	1	1	1			1	1	1	1	1
	2	1	1	1	1					2	1	1	1	1	1	1			2	1	1	1	1
	3	2.32072e+07	4.82746e+07	1.96134e+07	1.96134e+07					3	33943459	4.46849e+07	3.03675e+07	33943459	3.03675e+07	4.46849e+07			3	3.03675e+07	3.03675e+07	3.75205e+07	3.75205e+07
	4	117943606	277986691	178911139	132993149					4	148172935	148172935	132993149	423472878	314685655	419216562			4	265870174	245809369	638450118	505374257
	5	747973483	766477590	724942166	752592957					5	7.72474e+07	80904917	80904917	651996530	589144058	602533785			5	558071886	553652724	888417610	747973483
	6	466338039	629442607	562496010	647476392					6	1	1	1	310582598	294233422	318794955			6	298311194	294233422	462027136	406481178

## Sheet: Figure 4
	A										C
	Tb927.8.7020 OE/RBP7 KO										Tb927.8.7020 OE/RBP7 KO
	Days	+Dox			-Dox						Day	+Dox			-Dox
	0	1	1	1	1	1	1				6	32.8767	41.6667	51.7073	28.0769	60.3175	52.6549
	1	1	1	1	1	1	1
	2	1	1	1	1	1	1
	3	129218441	159641446	155810736	99318834	129218441	117943606
	4	598065717	571359079	611484325	483634887	607006660	602533785
	5	1032536956	1210012415	874203653	1140426388	864748201	1255117583
	6	729539584	656521318	692885411	1604846610	1003430650	1422911651
	Tb927.11.2500 OE/RBP7 KO										Tb927.11.2500 OE/RBP7 KO
	Days	+Dox			-Dox						Day	+Dox			-Dox
	0	1	1	1	1	1	1				6	10	35.2941	26.5823	8.4	21.6667	7.5
	1	1	1	1	1	1	1
	2	1	1	1	1	1	1
	3	4.82746e+07	59082450	5.18704e+07	80904917	7.35982e+07	59082450
	4	483634887	527242889	514106326	436275078	449126690	518480071
	5	1086255105	936061218	1086255105	1175130677	1081352768	1205018530
	6	1376781006	1330924608	1376781006	1453815886	1341091017	1351271121
	Tb927.11.12850 OE/RBP7 KO										Tb927.11.12850 OE/RBP7 KO
	Days	+Dox			-Dox						Day	+Dox			-Dox
	0	1	1	1	1	1	1				6	41.3194	21.7021	37.9061	20.8661	26.7717	30.3922
	1	1	1	1	1	1	1
	2	1	1	1	1	1	1
	3	4.82746e+07	7.35982e+07	59082450	6.63244e+07	6.63244e+07	6.63244e+07
	4	419216562	566925080	575797993	571359079	501015968	492314975
	5	921725846	964839442	1037401444	1100984554	964839442	845886887
	6	1952909525	1952909525	1882277598	1758546747	1876865040	1469312734

## Sheet: Figure 5
	B
	Tb927.8.7020							Tb927.11.2500							Tb927.11.12850
	Days	AnTat 1.1		Tb927.8.7020KO				Days	AnTat 1.1		Tb927.11.2500KO				Days	AnTat 1.1		Tb9217.11.12850KO
	0	1	1	1	1			0	1	1	1	1			0	1	1	1	1
	1	1	1	1	1			1	1	1	1	1			1	1	1	1	1
	2	1	1	1	1			2	1	1	1	1			2	1	1	1	1
	3	106743550	132993149	114201896	117943606			3	3.75205e+07	1.96134e+07	99318834	8.45708e+07			3	3.75205e+07	1.96134e+07	69957263	6.26996e+07
	4	265870174	265870174	294233422	241817551			4	294233422	121693627	633944010	674666698			4	294233422	121693627	470654286	501015968
	5	298311194	194463399	245809369	241817551			5	229883486	302395336	505374257	479302729			5	229883486	302395336	466338039	376964113
	6	151987883	80904917	132993149	144365939			6	190564147	194463399	322910467	381163575			6	190564147	194463399	381163575	314685655
								7	171180225	175041875	257825660	343580154			7	171180225	175041875	322910467	261844576
	C
												D
	Days	AnTat 1.1		Tb92.11.12850KO			Tb927.11.12850AB						Days	AnTat 1.1		Tb92.11.12850KO			Tb927.11.12850AB
	0	1	1	1	1	1	1	1					5	45.328	40.6803	17.4194	23.7885	29.7619	54.4271	36.1055
	1	1	1	1	1	1	1	1					6	63.7405	63.6364	57.7236	68.254	63.6076	72.1649	64.0449
	2	1	1	1	1	1	1	1					7	85.6667	86.2661	77.7251		79.3522	92.2705	79.0698
	3	59082450	7.72474e+07	3.75205e+07	4.11005e+07	3.75205e+07	8.82451e+07	80904917
	4	360224727	331160004	322910467	253813461	339434031	210133768	277986691
	5	544829353	527242889	850595993	931278759	734141437	339434031	427734752
	6	290162052	347732314	813040321	629442607	593602469	306485814	237832605
	7	237832605	237832605	398019127	331160004	186672322	103026976	190564147

## Sheet: Figure 6
	A												C
	Double peptidase Knockout												Double peptidase Knockout + OPB add back
	Days	AnTat 1.1		Tb92.11.12850KO			Tb92.11.12850KO :: Tb927.11.2500KO						Days	AnTat 1.1			Tb92.11.12850KO			Tb92.11.12850KO :: Tb927.11.2500KO :: Tb927.11.12850 AB
	0	1	1	1	1	1	1	1	1				0	1	1	1	1	1	1	1	1	1
	1	1	1	1	1	1	1	1	1				1	1	1	1	1	1	1	1	1	1
	2	1	1	1	1	1	1	1	1				2	1	1	1	1	1	1	1	1	1
	3	59082450	7.72474e+07	3.75205e+07	4.11005e+07	3.75205e+07	3.75205e+07	4.46849e+07	59082450				3	1	6.63244e+07	5.18704e+07	8.45708e+07	4.82746e+07	33943459	2.32072e+07	3.03675e+07	2.32072e+07
	4	360224727	331160004	322910467	253813461	339434031	436275078	462027136	385368833				4	4.76628e+06	393796633	389579861	575797993	518480071	544829353	302395336	306485814	257825660
	5	544829353	527242889	850595993	931278759	734141437	964839442	1200028227	1140426388				5	7.72474e+07	474975856	453421441	912188995	766477590	860026660	536026029	706597076	598065717
	6	290162052	347732314	813040321	629442607	593602469	878937544	864748201	706597076				6	269902417	356054628	372770471	633944010	457721596	584690497	427734752	440553487	449126690
	7	237832605	237832605	398019127	331160004	186672322	406481178	544829353	423472878				7	129218441	253813461	290162052	335293971	385368833	360224727	298311194	335293971	159641446
														Excluded from statistical analysis
	B												D
	Double peptidase Knockout												Double peptidase Knockout + OPB add back
	Days	AnTat 1.1		Tb92.11.12850KO			Tb92.11.12850KO :: Tb927.11.2500KO						Days	AnTat 1.1		Tb92.11.12850KO			Tb92.11.12850KO :: Tb927.11.2500KO :: Tb927.11.12850 AB
	5	45.328	40.6803	17.4194	23.7885	29.7619	22.7941	20.4054	24.1758				5	50.6024	69.26	22.3958	22.4684	26.5116	24.2788	25.4854	26.6033
	6	63.7405	63.6364	57.7236	68.254	63.6076	61.3953	63.1902	52.6978				6	61.2335	72.9911	53.3333	59.1503	57.384	54.3124	62.3037	62.6598
	7	85.6667	86.2661	77.7251		79.3522	72.0848	78.5714	73.0769				7	90.9091	83.5073	74.2706	72.8682	71.0425	76.3713	83.8323	79.4258

## Sheet: Figure 7
	A
	AnTat 90:13.OPBty.TbSar1DN C2
	Days	+Dox		-Dox
	0	50000	50000	50000	50000
	1	45000	70000	480000	540000
	2	0	0	530000	490000
	AnTat 90:13.OPBty.TbSar1WT C1
	Days	+Dox		-Dox
	0	50000	50000	50000	50000
	1	440000	450000	460000	550000
	2	630000	580000	500000	590000
	C
	AnTat 90:13.OPBty.TbRab11 RNAi C1
	Days	+Dox		-Dox
	0	50000	50000	50000	50000
	1	18000	30000	450000	490000
	2	0	0	530000	560000

## Sheet: supplementary figure 2
					In vitro growth profiles
	A
	Tb927.8.8330									Tb927.11.6590
	Days	+Dox			-Dox					Days	+Dox			-Dox
	0	50000	50000	50000	50000	50000	50000			0	50000	50000	50000	50000	50000	50000
	1	190000	130000	75000	390000	370000	260000			1	180000	210000	200000	350000	300000	340000
	2	0	0	10000	310000	350000	440000			2	130000	100000	90000	690000	850000	680000
	3	0	0	0	580000	500000	480000			3	110000	75000	130000	410000	550000	490000
	4	0	0	0	550000	400000	520000			4	100000	130000	130000	850000	650000	630000
	5	0	0	0	560000	670000	500000			5	130000	160000	140000	610000	580000	620000
	6	0	0	0	510000	410000	570000			6	290000	230000	230000	570000	530000	500000
	7	0	0	0	460000	490000	400000			7	470000	460000	410000	800000	640000	660000
	B
	Tb927.6.400									Tb927.8.7020									Tb927.11.12850
	Days	+Dox			-Dox					Days	+Dox			-Dox					Days	+Dox			-Dox
	0	50000	50000	50000	50000	50000	50000			0	50000	50000	50000	50000	50000	50000			0	50000	50000	50000	50000	50000	50000
	1	500000	430000	390000	450000	490000	450000			1	270000	200000	260000	290000	400000	280000			1	230000	350000	260000	360000	350000	310000
	2	400000	300000	400000	490000	670000	670000			2	210000	410000	350000	610000	360000	670000			2	310000	250000	340000	420000	420000	390000
	3	380000	460000	320000	690000	560000	690000			3	270000	320000	230000	690000	830000	610000			3	330000	290000	310000	430000	460000	450000
	4	460000	390000	440000	540000	650000	580000			4	390000	310000	430000	660000	740000	740000			4	270000	240000	210000	430000	450000	490000
	5	350000	500000	360000	550000	710000	690000			5	400000	380000	320000	560000	620000	770000			5	330000	410000	390000	530000	610000	710000
	6	460000	400000	440000	780000	710000	520000			6	490000	360000	440000	740000	700000	700000			6	270000	300000	290000	410000	460000	390000
	7	320000	330000	450000	610000	550000	850000			7	450000	520000	520000	580000	570000	620000			7	270000	340000	450000	540000	490000	360000
	C
	Tb927.3.4750
	Days	+Dox			-Dox
	0	50000	50000	50000	50000	50000	50000
	1	380000	330000	380000	250000	290000	280000
	2	400000	490000	410000	300000	360000	320000
	3	510000	420000	460000	240000	190000	210000
	4	310000	340000	380000	190000	210000	200000
	5	590000	530000	650000	320000	270000	240000
	6	450000	600000	460000	210000	310000	240000
	7	440000	380000	430000	380000	260000	290000
	D
	Tb927.3.2090									Tb927.11.3570
	Days	+Dox			-Dox					Days	+Dox			-Dox
	0	50000	50000	50000	50000	50000	50000			0	50000	50000	50000	50000	50000	50000
	1	260000	320000	290000	230000	280000	240000			1	460000	430000	400000	410000	550000	420000
	2	450000	310000	410000	280000	260000	290000			2	570000	490000	540000	290000	300000	440000
	3	360000	420000	510000	200000	270000	230000			3	610000	720000	640000	630000	460000	430000
	4	350000	370000	340000	340000	210000	280000			4	610000	530000	510000	380000	370000	530000
	5	420000	520000	360000	290000	400000	500000			5	570000	650000	580000	570000	650000	450000
	6	380000	470000	560000	430000	300000	290000			6	500000	660000	650000	390000	540000	730000
	7	630000	330000	440000	290000	460000	500000			7	610000	540000	510000	670000	470000	460000
	Tb927.11.2500									Tb927.3.3410
	Days	+Dox			-Dox					Days	+Dox			-Dox
	0	50000	50000	50000	50000	50000	50000			0	50000	50000	50000	50000	50000	50000
	1	170000	180000	160000	110000	110000	150000			1	340000	350000	320000	320000	400000	350000
	2	240000	260000	290000	210000	160000	160000			2	550000	420000	450000	420000	460000	320000
	3	310000	340000	390000	200000	370000	320000			3	360000	460000	520000	490000	430000	530000
	4	370000	320000	290000	350000	230000	270000			4	330000	430000	400000	340000	270000	320000
	5	360000	320000	330000	240000	210000	220000			5	480000	440000	410000	370000	370000	460000
	6	250000	340000	320000	250000	290000	350000			6	330000	370000	380000	550000	560000	460000
	7	270000	260000	280000	370000	380000	250000			7	530000	350000	360000	370000	400000	370000

## Sheet: supplementary figure 3
							In vitro analysis of Knockout lines
	Tb927.11.3570									Tb927.11.2500
	Days	AnTat 1.1 J1339			Tb.927.11.3570KO					Days	Antat 1.1 J1339			Tb.927.11.2500KO
	0	50000	50000	50000	50000	50000	50000			0	50000	50000	50000	50000	50000	50000
	1	280000	260000	370000	300000	340000	270000			1	420000	380000	300000	140000	180000	130000
	2	350000	360000	340000	240000	220000	220000			2	270000	310000	320000	220000	140000	200000
	3	360000	320000	380000	240000	260000	360000			3	180000	180000	230000	110000	130000	130000
	4	390000	370000	390000	280000	290000	270000			4	460000	400000	430000	230000	260000	270000
	5	470000	460000	460000	270000	240000	240000			5	530000	480000	440000	290000	320000	210000
	6	490000	480000	400000	320000	260000	280000			6	310000	310000	420000	300000	350000	340000
	7	510000	420000	390000	200000	330000	250000			7	380000	510000	380000	310000	290000	290000
	Tb927.6.400									Tb927.3.4750
	Days	AnTat 1.1 J1339			Tb927.6.400KO					Days	AnTat 1.1 J1339			Tb927.3.4750KO
	0	50000	50000	50000	50000	50000	50000			0	50000	50000	50000	50000	50000	50000
	1	280000	260000	370000	340000	310000	400000			1	280000	260000	370000	420000	300000	270000
	2	350000	360000	340000	310000	300000	290000			2	350000	360000	340000	170000	260000	240000
	3	360000	320000	380000	250000	270000	280000			3	360000	320000	380000	410000	380000	330000
	4	390000	370000	390000	230000	250000	250000			4	390000	370000	390000	300000	270000	410000
	5	470000	460000	460000	310000	270000	240000			5	470000	460000	460000	300000	250000	260000
	6	490000	480000	400000	210000	310000	230000			6	490000	480000	400000	400000	400000	340000
	7	510000	420000	390000	280000	250000	220000			7	510000	420000	390000	310000	310000	310000
	Tb927.8.7020									Tb927.3.3410
	Days	AnTat 1.1 J1339			Tb927.8.7020KO					Days	AnTat 1.1 J1339			Tb927.3.3410KO
	0	50000	50000	50000	50000	50000	50000			0	50000	50000	50000	50000	50000	50000
	1	280000	260000	370000	380000	390000	450000			1	280000	260000	370000	340000	280000	290000
	2	350000	360000	340000	280000	190000	280000			2	350000	360000	340000	220000	260000	310000
	3	360000	320000	380000	230000	230000	240000			3	360000	320000	380000	250000	230000	200000
	4	390000	370000	390000	250000	250000	190000			4	390000	370000	390000	310000	240000	300000
	5	470000	460000	460000	240000	270000	260000			5	470000	460000	460000	300000	370000	340000
	6	490000	480000	400000	170000	190000	210000			6	490000	480000	400000	230000	260000	210000
	7	510000	420000	390000	240000	330000	230000			7	510000	420000	390000	250000	250000	280000
	Tb927.11.6590									Tb927.1.2100
	Days	Antat 1.1 J1339			Tb927.11.6590KO					Days	AnTat 1.1 J1339			Tb927.1.2100KO
	0	50000	50000	50000	50000	50000	50000			0	50000	50000	50000	50000	50000	50000
	1	420000	380000	300000	480000	310000	370000			1	280000	260000	370000	320000	290000	350000
	2	270000	310000	320000	260000	390000	390000			2	350000	360000	340000	310000	220000	300000
	3	180000	180000	230000	200000	220000	180000			3	360000	320000	380000	230000	320000	210000
	4	460000	400000	430000	450000	530000	450000			4	390000	370000	390000	240000	420000	340000
	5	530000	480000	440000	470000	320000	420000			5	470000	460000	460000	300000	230000	190000
	6	310000	310000	420000	240000	360000	330000			6	490000	480000	400000	330000	310000	310000
	7	380000	510000	380000	310000	290000	310000			7	510000	420000	390000	260000	270000	240000

## Sheet: supplementary figure 4
					KO growth in vivo
	Tb927.11.3570							Tb927.11.2500
	Days	AnTat 1.1 J1339		Tb927.11.3570KO				Days	AnTat 1.1 J1339		Tb927.11.2500KO
	0	1	1	1	1			0	1	1	1	1
	1	1	1	1	1			1	1	1	1	1
	2	1	1	1	1			2	1	1	1	1
	3	9.19279e+07	171180225	7.35982e+07	7.35982e+07			3	3.75205e+07	1.96134e+07	99318834	8.45708e+07
	4	651996530	724942166	629442607	647476392			4	294233422	121693627	633944010	674666698
	5	789705352	888417610	706597076	780401307			5	229883486	302395336	505374257	479302729
	6	492314975	724942166	505374257	642960916			6	190564147	194463399	322910467	381163575
	Tb927.6.400							Tb927.3.4750
	Days	AnTat 1.1 J1339		Tb927.6.400KO				Days	AnTat 1.1 J1339		Tb927.3.4750KO
	0	1	1	1	1			0	1	1	1	1
	1	1	1	1	1			1	1	1	1	1
	2	1	1	1	1			2	1	1	1	1
	3	202284002	136775999	273941268	286097118			3	9.19279e+07	171180225	129218441	9.19279e+07
	4	277986691	322910467	423472878	298311194			4	651996530	724942166	647476392	615966767
	5	402247316	474975856	414965824	389579861			5	789705352	888417610	752592957	864748201
	6	351890481	327032160	225919393	327032160			6	492314975	724942166	670123446	670123446
	Tb927.8.7020							Tb927.3.3410
	Days	AnTat 1.1 J1339		Tb927.8.7020KO				Days	AnTat 1.1 J1339		Tb927.3.3410KO
	0	1	1	1	1			0	1	1	1	1
	1	1	1	1	1			1	1	1	1	1
	2	1	1	1	1			2	1	1	1	1
	3	106743550	132993149	114201896	117943606			3	59082450	117943606	80904917	3.75205e+07
	4	265870174	265870174	294233422	241817551			4	706597076	757216806	665584790	580241804
	5	298311194	194463399	245809369	241817551			5	799026550	883675533	715760681	647476392
	6	151987883	80904917	132993149	144365939			6	674666698	620453971	470654286	505374257
	Tb927.11.6590							Tb927.11.12850
	Days	AnTat 1.1 J1339		Tb927.11.6590KO				Days	AnTat 1.1 J1339		Tb927.11.12850KO
	0	1	1	1	1			0	1	1	1	1
	1	1	1	1	1			1	1	1	1	1
	2	1	1	1	1			2	1	1	1	1
	3	3.75205e+07	1.96134e+07	80904917	4.11005e+07			3	3.75205e+07	1.96134e+07	69957263	6.26996e+07
	4	294233422	121693627	339434031	331160004			4	294233422	121693627	470654286	501015968
	5	229883486	302395336	347732314	356054628			5	229883486	302395336	466338039	376964113
	6	190564147	194463399	483634887	427734752			6	190564147	194463399	381163575	314685655

## Sheet: supplementary figure 5
		TbMCP1 addback in vitro growth profile
	Clone 1									Clone 2									Clone 3
	Days	MCP1KO			MCP1 Addback Clone 1					Days	MCP1KO			MCP1 Addback Clone 2					Days	MCP1KO			MCP1 Addback Clone 3
	0	50000	50000	50000	50000	50000	50000			0	50000	50000	50000	50000	50000	50000			0	50000	50000	50000	50000	50000	50000
	1	230000	220000	300000	210000	200000	250000			1	230000	220000	300000	180000	190000	200000			1	230000	220000	300000	85000	120000	110000
	2	250000	260000	260000	250000	260000	220000			2	250000	260000	260000	320000	340000	290000			2	250000	260000	260000	360000	200000	280000
	3	300000	280000	250000	330000	340000	370000			3	300000	280000	250000	500000	310000	360000			3	300000	280000	250000	350000	400000	390000
	4	400000	420000	340000	350000	340000	360000			4	400000	420000	340000	240000	330000	330000			4	400000	420000	340000	220000	340000	340000
	5	330000	310000	400000	300000	290000	240000			5	330000	310000	400000	440000	350000	340000			5	330000	310000	400000	310000	300000	280000
	6	200000	220000	360000	310000	310000	330000			6	200000	220000	360000	360000	300000	350000			6	200000	220000	360000	420000	400000	420000
	7	320000	470000	290000	370000	530000	480000			7	320000	470000	290000	400000	460000	490000			7	320000	470000	290000	410000	310000	310000

## Sheet: supplementary figure 7
	Tb927.8.7020 OE									Tb927.11.12850 OE												Tb927.11.2500 OE
	Days	+Dox			-Dox					Days	+Dox			-Dox			AnTat 1.1 90:13					Day	+Dox			-Dox
	5	39.5062	49.7908	32.1705	34.4948	0.813008	28.7411			5	20	5	9	49	24	44	22	44	37			5	76.8657	86.2745	83.2168	75.1534	69.0763	85.1064
	6	75.8364	57.6471	44.5993	58.3893	28.7066	50.1901			6	53	48	39	49	50	48		51	45
